# Supplementary material for: Role of the upper airway microbiota in respiratory virus and bacterial pathobiont dynamics in the first year of life
Source: Nat Commun. 2025 Jun 4;16:5195. doi: 10.1038/s41467-025-60552-4 (PMC12137660; doi:10.1038/s41467-025-60552-4)
Supplement: Supplementary file 6 — Source Data [file 41467_2025_60552_MOESM6_ESM.zip]

Archive with 8 entries (7 files):
- Source_Data/
- Source_Data/Figure_1.xlsx
- Source_Data/Figure_2.xlsx
- Source_Data/Figure_4.xlsx
- Source_Data/Figure_S1.xlsx
- Source_Data/Figure_3.xlsx
- Source_Data/Figure_S2.xlsx
- Source_Data/Figure_S3.xlsx
