# Supplementary material for: Role of the upper airway microbiota in respiratory virus and bacterial pathobiont dynamics in the first year of life
Source: Nat Commun. 2025 Jun 4;16:5195. doi: 10.1038/s41467-025-60552-4 (PMC12137660; doi:10.1038/s41467-025-60552-4)
Supplement: Supplementary file 6 — Source Data [file 41467_2025_60552_MOESM6_ESM.zip › Source_Data/Figure_1.xlsx]

## Sheet: Fig1a_infant
variable	value	x
Respiratory viruses	300	Infants
Bacterial pathobionts	298	Infants
URT microbiota	291	Infants

## Sheet: Fig1a_samples
variable	value	x
Respiratory viruses	2372	Samples
Bacterial pathobionts	2372	Samples
URT microbiota	2235	Samples

## Sheet: Fig1a_months
month	variable	value
m0	Respiratory viruses	299
m1	Respiratory viruses	260
m2	Respiratory viruses	253
m3	Respiratory viruses	241
m4	Respiratory viruses	232
m5	Respiratory viruses	232
m6	Respiratory viruses	219
m8	Respiratory viruses	222
m10	Respiratory viruses	207
m12	Respiratory viruses	207
m0	Bacterial pathobionts	298
m1	Bacterial pathobionts	261
m2	Bacterial pathobionts	254
m3	Bacterial pathobionts	240
m4	Bacterial pathobionts	231
m5	Bacterial pathobionts	231
m6	Bacterial pathobionts	222
m8	Bacterial pathobionts	222
m10	Bacterial pathobionts	209
m12	Bacterial pathobionts	204
m0	URT microbiota	202
m1	URT microbiota	251
m2	URT microbiota	244
m3	URT microbiota	229
m4	URT microbiota	227
m5	URT microbiota	226
m6	URT microbiota	219
m8	URT microbiota	222
m10	URT microbiota	207
m12	URT microbiota	208

## Sheet: Fig1b
month	variable	value
m0	>1 virus	0
m1	>1 virus	0.00384615
m2	>1 virus	0.00790514
m3	>1 virus	0.0165975
m4	>1 virus	0.0258621
m5	>1 virus	0.0215517
m6	>1 virus	0.0182648
m8	>1 virus	0.0315315
m10	>1 virus	0.0434783
m12	>1 virus	0.0483092
m0	Adenovirus	0
m1	Adenovirus	0
m2	Adenovirus	0.00395257
m3	Adenovirus	0.00829876
m4	Adenovirus	0.00862069
m5	Adenovirus	0.0258621
m6	Adenovirus	0.0136986
m8	Adenovirus	0.0225225
m10	Adenovirus	0.0241546
m12	Adenovirus	0.0531401
m0	HMPV	0
m1	HMPV	0.00769231
m2	HMPV	0.00395257
m3	HMPV	0.00414938
m4	HMPV	0.0172414
m5	HMPV	0.00431034
m6	HMPV	0.00456621
m8	HMPV	0
m10	HMPV	0.00483092
m12	HMPV	0.00966184
m0	Influenza	0
m1	Influenza	0
m2	Influenza	0.00790514
m3	Influenza	0.00414938
m4	Influenza	0.00862069
m5	Influenza	0.00431034
m6	Influenza	0
m8	Influenza	0.0045045
m10	Influenza	0.00966184
m12	Influenza	0.0193237
m0	Parainfluenza	0
m1	Parainfluenza	0.0153846
m2	Parainfluenza	0.0158103
m3	Parainfluenza	0
m4	Parainfluenza	0.0172414
m5	Parainfluenza	0.0215517
m6	Parainfluenza	0.00913242
m8	Parainfluenza	0.00900901
m10	Parainfluenza	0.00966184
m12	Parainfluenza	0.0241546
m0	Rhinovirus/enterovirus	0.00334448
m1	Rhinovirus/enterovirus	0.142308
m2	Rhinovirus/enterovirus	0.15415
m3	Rhinovirus/enterovirus	0.26556
m4	Rhinovirus/enterovirus	0.267241
m5	Rhinovirus/enterovirus	0.258621
m6	Rhinovirus/enterovirus	0.278539
m8	Rhinovirus/enterovirus	0.225225
m10	Rhinovirus/enterovirus	0.227053
m12	Rhinovirus/enterovirus	0.227053
m0	RSV	0.00334448
m1	RSV	0.00384615
m2	RSV	0.027668
m3	RSV	0.033195
m4	RSV	0.00431034
m5	RSV	0.00862069
m6	RSV	0.00913242
m8	RSV	0.018018
m10	RSV	0.0241546
m12	RSV	0.00966184
m0	SARS-CoV-2	0
m1	SARS-CoV-2	0
m2	SARS-CoV-2	0
m3	SARS-CoV-2	0
m4	SARS-CoV-2	0
m5	SARS-CoV-2	0
m6	SARS-CoV-2	0
m8	SARS-CoV-2	0
m10	SARS-CoV-2	0.00483092
m12	SARS-CoV-2	0

## Sheet: Fig1c
month	variable	value	pathogen	month2
0	inf_multi_sp_pos_name	0.0134228	S. pneumoniae	m0
1	inf_multi_sp_pos_name	0.203065	S. pneumoniae	m1
2	inf_multi_sp_pos_name	0.334646	S. pneumoniae	m2
3	inf_multi_sp_pos_name	0.533333	S. pneumoniae	m3
4	inf_multi_sp_pos_name	0.627706	S. pneumoniae	m4
5	inf_multi_sp_pos_name	0.636364	S. pneumoniae	m5
6	inf_multi_sp_pos_name	0.68018	S. pneumoniae	m6
8	inf_multi_sp_pos_name	0.716216	S. pneumoniae	m8
10	inf_multi_sp_pos_name	0.679426	S. pneumoniae	m10
12	inf_multi_sp_pos_name	0.70098	S. pneumoniae	m12
0	inf_multi_hi_pos_name	0.0134228	H. influenzae	m0
1	inf_multi_hi_pos_name	0.0957854	H. influenzae	m1
2	inf_multi_hi_pos_name	0.173228	H. influenzae	m2
3	inf_multi_hi_pos_name	0.25	H. influenzae	m3
4	inf_multi_hi_pos_name	0.329004	H. influenzae	m4
5	inf_multi_hi_pos_name	0.367965	H. influenzae	m5
6	inf_multi_hi_pos_name	0.391892	H. influenzae	m6
8	inf_multi_hi_pos_name	0.45045	H. influenzae	m8
10	inf_multi_hi_pos_name	0.425837	H. influenzae	m10
12	inf_multi_hi_pos_name	0.460784	H. influenzae	m12
0	inf_multi_mc_pos_name	0.0201342	M. catarrhalis	m0
1	inf_multi_mc_pos_name	0.333333	M. catarrhalis	m1
2	inf_multi_mc_pos_name	0.46063	M. catarrhalis	m2
3	inf_multi_mc_pos_name	0.504167	M. catarrhalis	m3
4	inf_multi_mc_pos_name	0.593074	M. catarrhalis	m4
5	inf_multi_mc_pos_name	0.709957	M. catarrhalis	m5
6	inf_multi_mc_pos_name	0.756757	M. catarrhalis	m6
8	inf_multi_mc_pos_name	0.77027	M. catarrhalis	m8
10	inf_multi_mc_pos_name	0.799043	M. catarrhalis	m10
12	inf_multi_mc_pos_name	0.857843	M. catarrhalis	m12
0	inf_multi_sa_pos_name	0.0201342	S. aureus	m0
1	inf_multi_sa_pos_name	0.360153	S. aureus	m1
2	inf_multi_sa_pos_name	0.311024	S. aureus	m2
3	inf_multi_sa_pos_name	0.2625	S. aureus	m3
4	inf_multi_sa_pos_name	0.177489	S. aureus	m4
5	inf_multi_sa_pos_name	0.151515	S. aureus	m5
6	inf_multi_sa_pos_name	0.126126	S. aureus	m6
8	inf_multi_sa_pos_name	0.0675676	S. aureus	m8
10	inf_multi_sa_pos_name	0.0813397	S. aureus	m10
12	inf_multi_sa_pos_name	0.0539216	S. aureus	m12
