# Supplementary material for: Role of the upper airway microbiota in respiratory virus and bacterial pathobiont dynamics in the first year of life
Source: Nat Commun. 2025 Jun 4;16:5195. doi: 10.1038/s41467-025-60552-4 (PMC12137660; doi:10.1038/s41467-025-60552-4)
Supplement: Supplementary file 6 — Source Data [file 41467_2025_60552_MOESM6_ESM.zip › Source_Data/Figure_2.xlsx]

## Sheet: Fig2a_RV
pathogen	OR	lower	upper
H. influenzae	1.44	1.06	1.96
M. catarrhalis	1.34	0.96	1.87
S. aureus	0.45	0.29	0.7
S. pneumoniae	1.83	1.33	2.52

## Sheet: Fig2a_Hi
pathogen	OR	lower	upper
M. catarrhalis	1.29	0.8	2.08
S. aureus	0.92	0.55	1.51
S. pneumoniae	1.42	0.9	2.24

## Sheet: Fig2a_Mc
pathogen	OR	lower	upper
H. influenzae	1.82	1.28	2.6
S. aureus	0.75	0.48	1.18
S. pneumoniae	1.58	1.12	2.24

## Sheet: Fig2a_Sa
pathogen	OR	lower	upper
H. influenzae	0.94	0.64	1.4
M. catarrhalis	1.27	0.89	1.8
S. pneumoniae	1.02	0.71	1.48

## Sheet: Fig2a_Sp
pathogen	OR	lower	upper
H. influenzae	1.42	1.01	1.98
M. catarrhalis	1.07	0.71	1.6
S. aureus	0.66	0.41	1.06

## Sheet: Fig2b
SampleID	study_id	month	age_days	calendar_mo	season	sex	bw	lbw	inf_hiv	mat_hiv	residence	mat_educ	water	electric	fridge	wood	num_total	num_kids	num_adol	num_adults	breastmilk	current_uri	recent_uri	pneumonia	inf_abx_any	inf_abx_amox	inf_abx_metro	inf_abx_cotrim	pcv	hib	inf_rv_yn	inf_rv_cat	inf_rv_cat2	inf_rv	adeno	flu	hmpv	paraflu	rhino	rsv	sars2	inf_multi_hi	inf_hi_new	inf_multi_mc	inf_mc_new	inf_multi_sa	inf_sa_new	inf_multi_sp	inf_sp_new
L-001-06-INF-NPS	L-001	6	183.99	8	Dry	M	3270	N	N	N	Rural	Secondary	Y	Y	Y	N	5	1	0	4	Y	Y	Y	N	N	N	N	N	3	3	Yes	Rhinovirus/enterovirus	Rhino	ER	N	N	N	N	Y	N	N	No	N	N	N	N	N	Y	Y
L-001-10-INF-NPS	L-001	10	304.11	12	Rainy	M	3270	N	N	N	Rural	Secondary	Y	Y	Y	N	5	1	0	4	N	Y	Y	N	N	N	N	N	3	3	Yes	Rhinovirus/enterovirus	Rhino	ER	N	N	N	N	Y	N	N	No	N	Y	Y	N	N	Y	Y
L-001-12-INF-NPS	L-001	12	365.96	2	Rainy	M	3270	N	N	N	Rural	Secondary	Y	Y	Y	N	5	1	0	4	N	Y	Y	N	N	N	N	N	3	3	No	No viruses	None	NEG	N	N	N	N	N	N	N	Yes	Y	Y	N	N	N	Y	N
L-004-10-INF-NPS	L-004	10	301.11	12	Rainy	M	3375	N	N	N	Rural	Secondary	Y	Y	Y	Y	20	5	6	9	Y	Y	Y	Y	Y	Y	N	N	3	3	No	No viruses	None	NEG	N	N	N	N	N	N	N	Yes	Y	Y	N	N	N	Y	Y
L-005-06-INF-NPS	L-005	6	184.33	8	Dry	F	2635	N	N	Y	Rural	Secondary	Y	N	N	Y	6	0	2	4	N	N	N	N	N	N	N	N	3	3	Yes	Rhinovirus/enterovirus	Rhino	ER	N	N	N	N	Y	N	N	Yes	Y	Y	N	N	N	Y	N
L-005-08-INF-NPS	L-005	8	255.34	10	Dry	F	2635	N	N	Y	Rural	Secondary	Y	N	N	Y	6	0	2	4	N	N	N	N	Y	N	N	N	3	3	No	No viruses	None	NEG	N	N	N	N	N	N	N	Yes	N	Y	N	N	N	Y	N
L-005-10-INF-NPS	L-005	10	304.39	12	Rainy	F	2635	N	N	Y	Rural	Secondary	Y	N	N	Y	6	0	2	4	N	N	N	N	N	N	N	N	3	3	No	No viruses	None	NEG	N	N	N	N	N	N	N	Yes	N	Y	N	N	N	Y	N
L-005-12-INF-NPS	L-005	12	367.33	2	Rainy	F	2635	N	N	Y	Rural	Secondary	Y	N	N	Y	6	0	2	4	N	N	N	N	N	N	N	N	3	3	No	No viruses	None	NEG	N	N	N	N	N	N	N	Yes	N	Y	N	N	N	Y	N
L-006-03-INF-NPS	L-006	3	90.09	5	Dry	M	3350	N	N	N	Rural	Secondary	N	N	N	Y	6	1	2	3	Y	Y	Y	N	N	N	N	N	1	1	Yes	Rhinovirus/enterovirus	Rhino	ER	N	N	N	N	Y	N	N	Yes	Y	Y	Y	N	N	Y	Y
L-006-04-INF-NPS	L-006	4	125.1	6	Dry	M	3350	N	N	N	Rural	Secondary	N	N	N	Y	6	1	2	3	Y	Y	Y	N	N	N	N	N	2	2	No	No viruses	None	NEG	N	N	N	N	N	N	N	Yes	N	Y	N	N	N	Y	N
L-006-05-INF-NPS	L-006	5	153.06	7	Dry	M	3350	N	N	N	Rural	Secondary	N	N	N	Y	6	1	2	3	Y	N	N	N	N	N	N	N	3	3	Yes	Rhinovirus/enterovirus	Rhino	ER	N	N	N	N	Y	N	N	Yes	N	Y	N	N	N	Y	N
L-006-06-INF-NPS	L-006	6	209.1	9	Dry	M	3350	N	N	N	Rural	Secondary	N	N	N	Y	6	1	2	3	Y	Y	Y	N	Y	Y	N	N	3	3	No	No viruses	None	NEG	N	N	N	N	N	N	N	Yes	N	Y	N	N	N	Y	N
L-006-08-INF-NPS	L-006	8	258.08	11	Rainy	M	3350	N	N	N	Rural	Secondary	N	N	N	Y	6	1	2	3	Y	Y	Y	N	N	N	N	N	3	3	Yes	Rhinovirus/enterovirus	Rhino	ER	N	N	N	N	Y	N	N	Yes	N	N	N	N	N	Y	N
L-006-10-INF-NPS	L-006	10	300.22	12	Rainy	M	3350	N	N	N	Rural	Secondary	N	N	N	Y	6	1	2	3	Y	N	Y	N	N	N	N	N	3	3	No	No viruses	None	NEG	N	N	N	N	N	N	N	Yes	N	N	N	N	N	Y	N
L-006-12-INF-NPS	L-006	12	370.18	2	Rainy	M	3350	N	N	N	Rural	Secondary	N	N	N	Y	6	1	2	3	Y	N	N	N	N	N	N	N	3	3	No	No viruses	None	NEG	N	N	N	N	N	N	N	Yes	N	Y	Y	N	N	Y	N
L-007-01-INF-NPS	L-007	1	28.17	3	Rainy	F	2140	Y	N	Y	Rural	Secondary	N	N	N	Y	8	1	5	2	N	N	N	N	N	N	N	N	0	0	No	No viruses	None	NEG	N	N	N	N	N	N	N	No	N	Y	Y	N	N	Y	Y
L-010-02-INF-NPS	L-010	2	59.39	4	Dry	M	2420	Y	N	Y	Rural	None/Primary	Y	Y	Y	Y	7	1	2	4	Y	Y	Y	N	N	N	N	N	0	0	Yes	Rhinovirus/enterovirus	Rhino	ER	N	N	N	N	Y	N	N	Yes	Y	Y	Y	N	N	Y	Y
L-010-03-INF-NPS	L-010	3	87.45	5	Dry	M	2420	Y	N	Y	Rural	None/Primary	Y	Y	Y	Y	7	1	2	4	Y	Y	Y	N	N	N	N	N	1	1	No	No viruses	None	NEG	N	N	N	N	N	N	N	Yes	N	Y	N	N	N	Y	N
L-010-04-INF-NPS	L-010	4	122.45	6	Dry	M	2420	Y	N	Y	Rural	None/Primary	Y	Y	Y	Y	7	1	2	4	Y	N	Y	N	N	N	N	N	2	2	No	No viruses	None	NEG	N	N	N	N	N	N	N	Yes	N	Y	N	N	N	Y	N
L-010-05-INF-NPS	L-010	5	150.36	7	Dry	M	2420	Y	N	Y	Rural	None/Primary	Y	Y	Y	Y	7	1	2	4	Y	N	Y	N	N	N	N	N	3	3	Yes	Rhinovirus/enterovirus	Rhino	ER	N	N	N	N	Y	N	N	Yes	N	Y	N	N	N	Y	N
L-010-06-INF-NPS	L-010	6	178.43	8	Dry	M	2420	Y	N	Y	Rural	None/Primary	Y	Y	Y	Y	7	1	2	4	N	Y	Y	N	N	N	N	N	3	3	No	No viruses	None	NEG	N	N	N	N	N	N	N	Yes	N	Y	N	N	N	Y	N
L-010-08-INF-NPS	L-010	8	241.44	10	Dry	M	2420	Y	N	Y	Rural	None/Primary	Y	Y	Y	Y	7	1	2	4	N	Y	Y	N	N	N	N	N	3	3	Yes	Rhinovirus/enterovirus	Rhino	ER	N	N	N	N	Y	N	N	Yes	N	Y	N	N	N	Y	N
L-011-01-INF-NPS	L-011	1	38.82	4	Dry	F	2955	N	N	N	Rural	Secondary	Y	Y	Y	Y	4	0	0	4	Y	N	Y	N	N	N	N	N	0	0	No	No viruses	None	NEG	N	N	N	N	N	N	N	No	N	Y	Y	N	N	Y	Y
L-011-02-INF-NPS	L-011	2	59.79	4	Dry	F	2955	N	N	N	Rural	Secondary	Y	Y	Y	Y	4	0	0	4	Y	N	Y	N	N	N	N	N	0	0	No	No viruses	None	NEG	N	N	N	N	N	N	N	No	N	Y	N	N	N	Y	N
L-011-03-INF-NPS	L-011	3	87.77	5	Dry	F	2955	N	N	N	Rural	Secondary	Y	Y	Y	Y	4	0	0	4	Y	N	N	N	N	N	N	N	1	1	Yes	Rhinovirus/enterovirus	Rhino	ER	N	N	N	N	Y	N	N	No	N	Y	N	N	N	Y	N
L-011-04-INF-NPS	L-011	4	122.83	6	Dry	F	2955	N	N	N	Rural	Secondary	Y	Y	Y	Y	4	0	0	4	Y	Y	Y	N	N	N	N	N	2	2	No	No viruses	None	NEG	N	N	N	N	N	N	N	Yes	Y	Y	N	N	N	Y	N
L-011-05-INF-NPS	L-011	5	155.84	8	Dry	F	2955	N	N	N	Rural	Secondary	Y	Y	Y	Y	4	0	0	4	Y	N	Y	N	N	N	N	N	3	3	No	No viruses	None	NEG	N	N	N	N	N	N	N	Yes	N	Y	N	N	N	Y	N
L-011-06-INF-NPS	L-011	6	178.77	8	Dry	F	2955	N	N	N	Rural	Secondary	Y	Y	Y	Y	4	0	0	4	Y	N	Y	N	N	N	N	N	3	3	No	No viruses	None	NEG	N	N	N	N	N	N	N	Yes	N	Y	N	N	N	Y	N
L-011-08-INF-NPS	L-011	8	241.75	10	Dry	F	2955	N	N	N	Rural	Secondary	Y	Y	Y	Y	4	0	0	4	Y	N	Y	N	N	N	N	N	3	3	No	No viruses	None	NEG	N	N	N	N	N	N	N	Yes	N	Y	N	N	N	Y	N
L-011-10-INF-NPS	L-011	10	290.8	12	Rainy	F	2955	N	N	N	Rural	Secondary	Y	Y	Y	Y	4	0	0	4	Y	N	N	N	N	N	N	N	3	3	Yes	>1 virus	Other	ER/ADENO	Y	N	N	N	Y	N	N	Yes	N	Y	N	N	N	Y	N
L-011-12-INF-NPS	L-011	12	360.85	2	Rainy	F	2955	N	N	N	Rural	Secondary	Y	Y	Y	Y	4	0	0	4	Y	N	N	N	N	N	N	N	3	3	Yes	>1 virus	Other	ER/P2	N	N	N	Y	Y	N	N	Yes	N	N	N	N	N	Y	N
L-012-04-INF-NPS	L-012	4	122.92	6	Dry	F	2400	Y	N	N	Rural	Secondary	Y	Y	N	Y	8	3	2	3	Y	N	N	N	N	N	N	N	1	1	No	No viruses	None	NEG	N	N	N	N	N	N	N	Yes	Y	Y	N	N	N	Y	Y
L-012-05-INF-NPS	L-012	5	150.84	7	Dry	F	2400	Y	N	N	Rural	Secondary	Y	Y	N	Y	8	3	2	3	Y	N	Y	N	Y	N	Y	N	2	2	Yes	Adenovirus	Other	ADENO	Y	N	N	N	N	N	N	Yes	N	Y	N	N	N	Y	N
L-012-06-INF-NPS	L-012	6	178.84	8	Dry	F	2400	Y	N	N	Rural	Secondary	Y	Y	N	Y	8	3	2	3	Y	Y	Y	N	N	N	N	N	3	3	No	No viruses	None	NEG	N	N	N	N	N	N	N	No	N	Y	N	Y	Y	Y	N
L-012-08-INF-NPS	L-012	8	241.84	10	Dry	F	2400	Y	N	N	Rural	Secondary	Y	Y	N	Y	8	3	2	3	Y	Y	Y	N	N	N	N	N	3	3	Yes	Rhinovirus/enterovirus	Rhino	ER	N	N	N	N	Y	N	N	No	N	N	N	N	N	Y	N
L-012-10-INF-NPS	L-012	10	290.81	12	Rainy	F	2400	Y	N	N	Rural	Secondary	Y	Y	N	Y	8	3	2	3	Y	N	N	N	N	N	N	N	3	3	No	No viruses	None	NEG	N	N	N	N	N	N	N	Yes	Y	N	N	N	N	Y	N
L-012-12-INF-NPS	L-012	12	360.85	2	Rainy	F	2400	Y	N	N	Rural	Secondary	Y	Y	N	Y	8	3	2	3	Y	N	N	N	N	N	N	N	3	3	Yes	>1 virus	Other	ER/RSV	N	N	N	N	Y	Y	N	Yes	N	N	N	N	N	Y	N
L-014-02-INF-NPS	L-014	2	63.08	5	Dry	M	2635	N	N	N	Rural	Tertiary	Y	N	N	Y	6	0	1	5	N	N	N	N	N	N	N	N	1	1	No	No viruses	None	NEG	N	N	N	N	N	N	N	No	N	Y	N	Y	N	Y	Y
L-014-03-INF-NPS	L-014	3	91.15	6	Dry	M	2635	N	N	N	Rural	Tertiary	Y	N	N	Y	6	0	1	5	N	N	N	N	N	N	N	N	1	1	No	No viruses	None	NEG	N	N	N	N	N	N	N	No	N	Y	N	N	N	Y	N
L-014-04-INF-NPS	L-014	4	126.14	7	Dry	M	2635	N	N	N	Rural	Tertiary	Y	N	N	Y	6	0	1	5	N	N	Y	N	N	N	N	N	3	3	Yes	Adenovirus	Other	ADENO	Y	N	N	N	N	N	N	No	N	Y	N	N	N	Y	N
L-014-05-INF-NPS	L-014	5	154.15	8	Dry	M	2635	N	N	N	Rural	Tertiary	Y	N	N	Y	6	0	1	5	N	N	N	N	N	N	N	N	3	3	No	No viruses	None	NEG	N	N	N	N	N	N	N	No	N	Y	N	N	N	Y	N
L-014-06-INF-NPS	L-014	6	182.12	9	Dry	M	2635	N	N	N	Rural	Tertiary	Y	N	N	Y	6	0	1	5	N	N	Y	N	N	N	N	N	3	3	Yes	Rhinovirus/enterovirus	Rhino	ER	N	N	N	N	Y	N	N	No	N	Y	N	N	N	Y	N
L-014-08-INF-NPS	L-014	8	245.12	11	Rainy	M	2635	N	N	N	Rural	Tertiary	Y	N	N	Y	6	0	1	5	N	N	N	N	Y	N	N	N	3	3	No	No viruses	None	NEG	N	N	N	N	N	N	N	No	N	Y	N	N	N	Y	N
L-014-10-INF-NPS	L-014	10	308.1	1	Rainy	M	2635	N	N	N	Rural	Tertiary	Y	N	N	Y	6	0	1	5	N	N	N	N	N	N	N	N	3	3	No	No viruses	None	NEG	N	N	N	N	N	N	N	Yes	Y	N	N	Y	Y	Y	N
L-014-12-INF-NPS	L-014	12	364.15	3	Rainy	M	2635	N	N	N	Rural	Tertiary	Y	N	N	Y	6	0	1	5	N	N	N	N	Y	N	N	N	3	3	Yes	Rhinovirus/enterovirus	Rhino	ER	N	N	N	N	Y	N	N	No	N	Y	Y	N	N	Y	N
L-015-02-INF-NPS	L-015	2	77.2	6	Dry	M	2730	N	N	N	Rural	Tertiary	N	Y	Y	N	4	1	1	2	Y	Y	Y	N	N	N	N	N	1	1	No	No viruses	None	NEG	N	N	N	N	N	N	N	Yes	Y	Y	Y	N	N	Y	Y
L-015-03-INF-NPS	L-015	3	98.15	6	Dry	M	2730	N	N	N	Rural	Tertiary	N	Y	Y	N	4	1	1	2	Y	N	N	N	N	N	N	N	1	1	Yes	Rhinovirus/enterovirus	Rhino	ER	N	N	N	N	Y	N	N	Yes	N	Y	N	N	N	Y	N
L-015-04-INF-NPS	L-015	4	125.19	7	Dry	M	2730	N	N	N	Rural	Tertiary	N	Y	Y	N	4	1	1	2	Y	N	N	N	N	N	N	N	2	2	No	No viruses	None	NEG	N	N	N	N	N	N	N	Yes	N	Y	N	N	N	Y	N
L-015-05-INF-NPS	L-015	5	154.14	8	Dry	M	2730	N	N	N	Rural	Tertiary	N	Y	Y	N	4	1	1	2	Y	N	Y	N	N	N	N	N	3	3	No	No viruses	None	NEG	N	N	N	N	N	N	N	Yes	N	Y	N	N	N	Y	N
L-015-06-INF-NPS	L-015	6	189.16	9	Dry	M	2730	N	N	N	Rural	Tertiary	N	Y	Y	N	4	1	1	2	Y	N	N	N	N	N	N	N	3	3	Yes	Rhinovirus/enterovirus	Rhino	ER	N	N	N	N	Y	N	N	Yes	N	Y	N	N	N	Y	N
L-015-08-INF-NPS	L-015	8	244.17	11	Rainy	M	2730	N	N	N	Rural	Tertiary	N	Y	Y	N	4	1	1	2	Y	N	N	N	N	N	N	N	3	3	No	No viruses	None	NEG	N	N	N	N	N	N	N	Yes	N	Y	N	N	N	Y	N
L-015-10-INF-NPS	L-015	10	309.15	1	Rainy	M	2730	N	N	N	Rural	Tertiary	N	Y	Y	N	4	1	1	2	Y	N	N	N	N	N	N	N	3	3	No	No viruses	None	NEG	N	N	N	N	N	N	N	Yes	N	N	N	N	N	Y	N
L-017-02-INF-NPS	L-017	2	64.03	5	Dry	F	3620	N	N	Y	Rural	None/Primary	N	N	N	Y	7	2	2	3	N	Y	Y	N	Y	N	N	Y	0	0	No	No viruses	None	NEG	N	N	N	N	N	N	N	Yes	N	Y	N	N	N	Y	Y
L-017-03-INF-NPS	L-017	3	91.97	6	Dry	F	3620	N	N	Y	Rural	None/Primary	N	N	N	Y	7	2	2	3	N	Y	Y	N	Y	N	N	Y	1	1	No	No viruses	None	NEG	N	N	N	N	N	N	N	Yes	N	Y	N	N	N	Y	N
L-017-04-INF-NPS	L-017	4	127.02	7	Dry	F	3620	N	N	Y	Rural	None/Primary	N	N	N	Y	7	2	2	3	N	Y	Y	N	N	N	N	N	2	2	Yes	Rhinovirus/enterovirus	Rhino	ER	N	N	N	N	Y	N	N	Yes	N	Y	N	N	N	Y	N
L-017-05-INF-NPS	L-017	5	155.03	8	Dry	F	3620	N	N	Y	Rural	None/Primary	N	N	N	Y	7	2	2	3	N	Y	Y	N	Y	Y	N	N	3	3	No	No viruses	None	NEG	N	N	N	N	N	N	N	Yes	N	Y	N	N	N	Y	N
L-017-06-INF-NPS	L-017	6	188.95	9	Dry	F	3620	N	N	Y	Rural	None/Primary	N	N	N	Y	7	2	2	3	N	Y	Y	N	N	N	N	N	3	3	No	No viruses	None	NEG	N	N	N	N	N	N	N	Yes	N	Y	N	N	N	Y	N
L-017-08-INF-NPS	L-017	8	246.04	11	Rainy	F	3620	N	N	Y	Rural	None/Primary	N	N	N	Y	7	2	2	3	N	N	N	N	N	N	N	N	3	3	No	No viruses	None	NEG	N	N	N	N	N	N	N	Yes	N	Y	N	N	N	Y	N
L-017-10-INF-NPS	L-017	10	308.99	1	Rainy	F	3620	N	N	Y	Rural	None/Primary	N	N	N	Y	7	2	2	3	N	Y	Y	N	Y	N	Y	N	3	3	Yes	Adenovirus	Other	ADENO	Y	N	N	N	N	N	N	Yes	N	Y	N	N	N	Y	N
L-017-12-INF-NPS	L-017	12	407.02	5	Dry	F	3620	N	N	Y	Rural	None/Primary	N	N	N	Y	7	2	2	3	N	N	Y	N	N	N	N	N	3	3	No	No viruses	None	NEG	N	N	N	N	N	N	N	Yes	N	Y	N	N	N	Y	N
L-019-02-INF-NPS	L-019	2	64.46	6	Dry	M	3280	N	N	N	Urban	Secondary	Y	Y	Y	N	3	0	1	2	Y	N	N	N	N	N	N	N	0	0	Yes	Rhinovirus/enterovirus	Rhino	ER	N	N	N	N	Y	N	N	No	N	Y	N	N	N	Y	Y
L-019-05-INF-NPS	L-019	5	155.44	9	Dry	M	3280	N	N	N	Urban	Secondary	Y	Y	Y	N	3	0	1	2	Y	N	N	N	N	N	N	N	3	3	Yes	Rhinovirus/enterovirus	Rhino	ER	N	N	N	N	Y	N	N	No	N	Y	N	N	N	Y	Y
L-019-08-INF-NPS	L-019	8	239.43	12	Rainy	M	3280	N	N	N	Urban	Secondary	Y	Y	Y	N	3	0	1	2	Y	N	N	N	N	N	N	N	3	3	No	No viruses	None	NEG	N	N	N	N	N	N	N	Yes	N	N	N	N	N	Y	Y
L-019-12-INF-NPS	L-019	12	365.38	4	Dry	M	3280	N	N	N	Urban	Secondary	Y	Y	Y	N	3	0	1	2	N	Y	Y	N	N	N	N	N	3	3	Yes	Rhinovirus/enterovirus	Rhino	ER	N	N	N	N	Y	N	N	No	N	Y	Y	N	N	Y	Y
L-020-01-INF-NPS	L-020	1	29.32	5	Dry	M	3440	N	N	N	Urban	Secondary	Y	Y	Y	N	5	0	2	3	Y	N	N	N	N	N	N	N	0	0	No	No viruses	None	NEG	N	N	N	N	N	N	N	No	N	N	N	N	N	Y	Y
L-020-02-INF-NPS	L-020	2	64.37	6	Dry	M	3440	N	N	N	Urban	Secondary	Y	Y	Y	N	5	0	2	3	Y	Y	Y	N	N	N	N	N	0	0	Yes	Rhinovirus/enterovirus	Rhino	ER	N	N	N	N	Y	N	N	Yes	Y	Y	Y	N	N	Y	N
L-020-03-INF-NPS	L-020	3	92.34	7	Dry	M	3440	N	N	N	Urban	Secondary	Y	Y	Y	N	5	0	2	3	Y	N	Y	N	N	N	N	N	1	1	Yes	Adenovirus	Other	ADENO	Y	N	N	N	N	N	N	Yes	N	Y	N	N	N	Y	N
L-020-04-INF-NPS	L-020	4	120.36	8	Dry	M	3440	N	N	N	Urban	Secondary	Y	Y	Y	N	5	0	2	3	Y	N	N	N	N	N	N	N	2	2	No	No viruses	None	NEG	N	N	N	N	N	N	N	Yes	N	Y	N	N	N	Y	N
L-020-05-INF-NPS	L-020	5	154.31	9	Dry	M	3440	N	N	N	Urban	Secondary	Y	Y	Y	N	5	0	2	3	Y	Y	Y	N	N	N	N	N	3	3	No	No viruses	None	NEG	N	N	N	N	N	N	N	No	N	Y	N	N	N	Y	N
L-020-06-INF-NPS	L-020	6	183.3	10	Dry	M	3440	N	N	N	Urban	Secondary	Y	Y	Y	N	5	0	2	3	Y	N	Y	N	N	N	N	N	3	3	Yes	Rhinovirus/enterovirus	Rhino	ER	N	N	N	N	Y	N	N	No	N	Y	N	N	N	Y	N
L-020-08-INF-NPS	L-020	8	253.32	1	Rainy	M	3440	N	N	N	Urban	Secondary	Y	Y	Y	N	5	0	2	3	Y	N	N	N	N	N	N	N	3	3	No	No viruses	None	NEG	N	N	N	N	N	N	N	Yes	Y	N	N	N	N	Y	N
L-020-10-INF-NPS	L-020	10	309.33	3	Rainy	M	3440	N	N	N	Urban	Secondary	Y	Y	Y	N	5	0	2	3	Y	N	N	N	N	N	N	N	3	3	No	No viruses	None	NEG	N	N	N	N	N	N	N	No	N	Y	Y	N	N	Y	N
L-021-08-INF-NPS	L-021	8	245.51	1	Rainy	F	3130	N	N	N	Rural	Secondary	Y	N	N	Y	3	1	0	2	Y	N	N	N	N	N	N	N	3	3	No	No viruses	None	NEG	N	N	N	N	N	N	N	Yes	Y	N	N	N	N	Y	Y
L-021-10-INF-NPS	L-021	10	308.48	3	Rainy	F	3130	N	N	N	Rural	Secondary	Y	N	N	Y	3	1	0	2	Y	Y	Y	N	N	N	N	N	3	3	No	No viruses	None	NEG	N	N	N	N	N	N	N	Yes	N	Y	Y	N	N	Y	N
L-022-04-INF-NPS	L-022	4	121.96	10	Dry	M	3615	N	N	N	Urban	Secondary	Y	Y	Y	N	2	0	0	2	Y	N	Y	N	Y	N	N	Y	2	2	No	No viruses	None	NEG	N	N	N	N	N	N	N	No	N	N	N	N	N	Y	N
L-022-05-INF-NPS	L-022	5	156.99	11	Rainy	M	3615	N	N	N	Urban	Secondary	Y	Y	Y	N	2	0	0	2	Y	Y	Y	N	N	N	N	N	3	3	Yes	Rhinovirus/enterovirus	Rhino	ER	N	N	N	N	Y	N	N	No	N	Y	Y	N	N	Y	N
L-022-06-INF-NPS	L-022	6	185.01	12	Rainy	M	3615	N	N	N	Urban	Secondary	Y	Y	Y	N	2	0	0	2	N	Y	Y	N	N	N	N	N	3	3	No	No viruses	None	NEG	N	N	N	N	N	N	N	No	N	Y	N	N	N	Y	N
L-022-12-INF-NPS	L-022	12	367.05	6	Dry	M	3615	N	N	N	Urban	Secondary	Y	Y	Y	N	2	0	0	2	N	N	Y	N	Y	N	N	N	3	3	No	No viruses	None	NEG	N	N	N	N	N	N	N	No	N	N	N	Y	Y	Y	Y
L-023-08-INF-NPS	L-023	8	245.87	2	Rainy	M	3400	N	N	N	Rural	Secondary	Y	Y	Y	N	4	1	1	2	Y	Y	Y	N	N	N	N	N	3	3	Yes	Rhinovirus/enterovirus	Rhino	ER	N	N	N	N	Y	N	N	Yes	N	Y	N	N	N	Y	Y
L-023-10-INF-NPS	L-023	10	308.9	4	Dry	M	3400	N	N	N	Rural	Secondary	Y	Y	Y	N	4	1	1	2	Y	N	N	N	N	N	N	N	3	3	Yes	>1 virus	Other	ER/ADENO	Y	N	N	N	Y	N	N	No	N	Y	N	N	N	Y	N
L-024-03-INF-NPS	L-024	3	91.58	9	Dry	F	3435	N	N	Y	Urban	Secondary	Y	N	N	Y	13	9	0	4	Y	N	N	N	N	N	N	N	1	1	No	No viruses	None	NEG	N	N	N	N	N	N	N	No	N	N	N	N	N	Y	Y
L-024-04-INF-NPS	L-024	4	122.57	10	Dry	F	3435	N	N	Y	Urban	Secondary	Y	N	N	Y	13	9	0	4	Y	N	N	N	N	N	N	N	2	2	Yes	Rhinovirus/enterovirus	Rhino	ER	N	N	N	N	Y	N	N	No	N	N	N	N	N	Y	N
L-024-05-INF-NPS	L-024	5	150.69	11	Rainy	F	3435	N	N	Y	Urban	Secondary	Y	N	N	Y	13	9	0	4	Y	Y	Y	N	N	N	N	N	3	3	Yes	Parainfluenza	Other	P3	N	N	N	Y	N	N	N	Yes	Y	N	N	N	N	Y	N
L-024-06-INF-NPS	L-024	6	170.7	12	Rainy	F	3435	N	N	Y	Urban	Secondary	Y	N	N	Y	13	9	0	4	Y	N	N	N	N	N	N	N	3	3	No	No viruses	None	NEG	N	N	N	N	N	N	N	Yes	N	N	N	N	N	Y	N
L-024-08-INF-NPS	L-024	8	241.69	2	Rainy	F	3435	N	N	Y	Urban	Secondary	Y	N	N	Y	13	9	0	4	N	N	Y	N	N	N	N	N	3	3	No	No viruses	None	NEG	N	N	N	N	N	N	N	Yes	N	N	N	N	N	Y	N
L-024-10-INF-NPS	L-024	10	304.69	4	Dry	F	3435	N	N	Y	Urban	Secondary	Y	N	N	Y	13	9	0	4	N	Y	Y	N	Y	Y	N	N	3	3	No	No viruses	None	NEG	N	N	N	N	N	N	N	Yes	N	N	N	N	N	Y	N
L-024-12-INF-NPS	L-024	12	367.67	6	Dry	F	3435	N	N	Y	Urban	Secondary	Y	N	N	Y	13	9	0	4	N	N	Y	N	N	N	N	N	3	3	No	No viruses	None	NEG	N	N	N	N	N	N	N	Yes	N	N	N	N	N	Y	N
L-025-01-INF-NPS	L-025	1	30.23	7	Dry	F	2975	N	N	Y	Urban	Secondary	Y	N	N	Y	7	2	0	5	N	N	Y	N	N	N	N	N	0	0	No	No viruses	None	NEG	N	N	N	N	N	N	N	Yes	Y	Y	Y	N	N	Y	Y
L-025-02-INF-NPS	L-025	2	58.19	8	Dry	F	2975	N	N	Y	Urban	Secondary	Y	N	N	Y	7	2	0	5	N	N	N	N	N	N	N	N	0	0	No	No viruses	None	NEG	N	N	N	N	N	N	N	No	N	Y	N	N	N	Y	N
L-025-03-INF-NPS	L-025	3	92.23	9	Dry	F	2975	N	N	Y	Urban	Secondary	Y	N	N	Y	7	2	0	5	N	N	Y	N	N	N	N	N	1	0	No	No viruses	None	NEG	N	N	N	N	N	N	N	No	N	Y	N	N	N	Y	N
L-025-04-INF-NPS	L-025	4	121.21	10	Dry	F	2975	N	N	Y	Urban	Secondary	Y	N	N	Y	7	2	0	5	N	N	N	N	N	N	N	N	2	0	No	No viruses	None	NEG	N	N	N	N	N	N	N	No	N	Y	N	N	N	Y	N
L-025-05-INF-NPS	L-025	5	149.24	11	Rainy	F	2975	N	N	Y	Urban	Secondary	Y	N	N	Y	7	2	0	5	N	Y	Y	N	N	N	N	N	3	1	No	No viruses	None	NEG	N	N	N	N	N	N	N	Yes	Y	Y	N	N	N	Y	N
L-025-06-INF-NPS	L-025	6	170.25	12	Rainy	F	2975	N	N	Y	Urban	Secondary	Y	N	N	Y	7	2	0	5	N	N	N	N	N	N	N	N	3	1	No	No viruses	None	NEG	N	N	N	N	N	N	N	Yes	N	Y	N	N	N	Y	N
L-025-08-INF-NPS	L-025	8	240.26	2	Rainy	F	2975	N	N	Y	Urban	Secondary	Y	N	N	Y	7	2	0	5	N	N	Y	N	N	N	N	N	3	1	No	No viruses	None	NEG	N	N	N	N	N	N	N	Yes	N	N	N	N	N	Y	N
L-025-10-INF-NPS	L-025	10	303.29	4	Dry	F	2975	N	N	Y	Urban	Secondary	Y	N	N	Y	7	2	0	5	N	N	N	N	N	N	N	N	3	1	No	No viruses	None	NEG	N	N	N	N	N	N	N	Yes	N	Y	Y	N	N	Y	N
L-025-12-INF-NPS	L-025	12	366.27	6	Dry	F	2975	N	N	Y	Urban	Secondary	Y	N	N	Y	7	2	0	5	N	N	Y	N	Y	Y	N	N	3	1	No	No viruses	None	NEG	N	N	N	N	N	N	N	No	N	Y	N	N	N	Y	N
L-026-03-INF-NPS	L-026	3	92.27	10	Dry	M	2875	N	N	N	Urban	Tertiary	Y	Y	Y	Y	9	2	4	3	Y	Y	Y	N	Y	N	N	N	1	1	Yes	Rhinovirus/enterovirus	Rhino	ER	N	N	N	N	Y	N	N	No	N	Y	Y	N	N	Y	Y
L-026-04-INF-NPS	L-026	4	127.25	11	Rainy	M	2875	N	N	N	Urban	Tertiary	Y	Y	Y	Y	9	2	4	3	Y	Y	Y	N	N	N	N	N	2	2	No	No viruses	None	NEG	N	N	N	N	N	N	N	No	N	Y	N	N	N	Y	N
L-026-05-INF-NPS	L-026	5	155.26	12	Rainy	M	2875	N	N	N	Urban	Tertiary	Y	Y	Y	Y	9	2	4	3	Y	N	Y	N	Y	N	N	N	3	3	No	No viruses	None	NEG	N	N	N	N	N	N	N	No	N	Y	N	N	N	Y	N
L-026-06-INF-NPS	L-026	6	190.27	1	Rainy	M	2875	N	N	N	Urban	Tertiary	Y	Y	Y	Y	9	2	4	3	Y	N	Y	N	N	N	N	N	3	3	No	No viruses	None	NEG	N	N	N	N	N	N	N	No	N	Y	N	N	N	Y	N
L-026-10-INF-NPS	L-026	10	309.24	5	Dry	M	2875	N	N	N	Urban	Tertiary	Y	Y	Y	Y	9	2	4	3	Y	Y	Y	N	N	N	N	N	3	3	Yes	HMPV	Other	MPV	N	N	Y	N	N	N	N	No	N	Y	N	N	N	Y	Y
L-026-12-INF-NPS	L-026	12	365.26	7	Dry	M	2875	N	N	N	Urban	Tertiary	Y	Y	Y	Y	9	2	4	3	Y	Y	Y	N	N	N	N	N	3	3	No	No viruses	None	NEG	N	N	N	N	N	N	N	Yes	Y	Y	N	N	N	Y	N
L-027-01-INF-NPS	L-027	1	51.16	8	Dry	M	3220	N	N	N	Rural	Secondary	Y	Y	Y	Y	9	2	2	5	Y	N	N	N	N	N	N	N	0	0	No	No viruses	None	NEG	N	N	N	N	N	N	N	No	N	Y	Y	Y	Y	Y	Y
L-027-02-INF-NPS	L-027	2	73.18	9	Dry	M	3220	N	N	N	Rural	Secondary	Y	Y	Y	Y	9	2	2	5	Y	Y	Y	N	N	N	N	N	1	1	No	No viruses	None	NEG	N	N	N	N	N	N	N	No	N	Y	N	Y	N	Y	N
L-027-03-INF-NPS	L-027	3	94.16	10	Dry	M	3220	N	N	N	Rural	Secondary	Y	Y	Y	Y	9	2	2	5	Y	Y	Y	N	N	N	N	N	1	1	Yes	Rhinovirus/enterovirus	Rhino	ER	N	N	N	N	Y	N	N	Yes	Y	Y	N	N	N	Y	N
L-027-05-INF-NPS	L-027	5	156.17	12	Rainy	M	3220	N	N	N	Rural	Secondary	Y	Y	Y	Y	9	2	2	5	Y	N	N	N	N	N	N	N	3	3	No	No viruses	None	NEG	N	N	N	N	N	N	N	Yes	N	Y	Y	N	N	Y	Y
L-027-06-INF-NPS	L-027	6	185.2	1	Rainy	M	3220	N	N	N	Rural	Secondary	Y	Y	Y	Y	9	2	2	5	Y	N	N	N	N	N	N	N	3	3	No	No viruses	None	NEG	N	N	N	N	N	N	N	Yes	N	N	N	Y	Y	Y	N
L-027-08-INF-NPS	L-027	8	248.22	3	Rainy	M	3220	N	N	N	Rural	Secondary	Y	Y	Y	Y	9	2	2	5	Y	N	N	N	N	N	N	N	3	3	Yes	Rhinovirus/enterovirus	Rhino	ER	N	N	N	N	Y	N	N	No	N	Y	Y	N	N	Y	N
L-027-10-INF-NPS	L-027	10	304.21	5	Dry	M	3220	N	N	N	Rural	Secondary	Y	Y	Y	Y	9	2	2	5	Y	N	N	N	N	N	N	N	3	3	No	No viruses	None	NEG	N	N	N	N	N	N	N	No	N	Y	N	N	N	Y	N
L-028-02-INF-NPS	L-028	2	72.29	9	Dry	F	2345	Y	N	N	Urban	Secondary	Y	Y	Y	Y	9	0	4	5	Y	N	Y	N	N	N	N	N	1	1	No	No viruses	None	NEG	N	N	N	N	N	N	N	Yes	Y	Y	Y	N	N	Y	Y
L-028-03-INF-NPS	L-028	3	93.35	10	Dry	F	2345	Y	N	N	Urban	Secondary	Y	Y	Y	Y	9	0	4	5	Y	N	N	N	N	N	N	N	1	1	No	No viruses	None	NEG	N	N	N	N	N	N	N	No	N	Y	N	N	N	Y	N
L-028-04-INF-NPS	L-028	4	127.36	11	Rainy	F	2345	Y	N	N	Urban	Secondary	Y	Y	Y	Y	9	0	4	5	Y	N	N	N	N	N	N	N	2	2	Yes	Rhinovirus/enterovirus	Rhino	ER	N	N	N	N	Y	N	N	Yes	Y	N	N	N	N	Y	N
L-028-05-INF-NPS	L-028	5	155.33	12	Rainy	F	2345	Y	N	N	Urban	Secondary	Y	Y	Y	Y	9	0	4	5	Y	N	N	N	N	N	N	N	2	2	No	No viruses	None	NEG	N	N	N	N	N	N	N	Yes	N	N	N	N	N	Y	N
L-028-06-INF-NPS	L-028	6	184.43	1	Rainy	F	2345	Y	N	N	Urban	Secondary	Y	Y	Y	Y	9	0	4	5	Y	N	Y	N	N	N	N	N	2	2	No	No viruses	None	NEG	N	N	N	N	N	N	N	Yes	N	N	N	N	N	Y	N
L-028-08-INF-NPS	L-028	8	248.36	3	Rainy	F	2345	Y	N	N	Urban	Secondary	Y	Y	Y	Y	9	0	4	5	N	N	Y	Y	Y	Y	Y	N	2	2	No	No viruses	None	NEG	N	N	N	N	N	N	N	Yes	N	Y	Y	N	N	Y	N
L-028-12-INF-NPS	L-028	12	366.39	7	Dry	F	2345	Y	N	N	Urban	Secondary	Y	Y	Y	Y	9	0	4	5	N	Y	Y	N	N	N	N	N	3	3	No	No viruses	None	NEG	N	N	N	N	N	N	N	Yes	N	Y	N	N	N	Y	Y
L-030-01-INF-NPS	L-030	1	33.1	8	Dry	M	3300	N	N	N	Urban	Secondary	Y	Y	Y	Y	14	3	4	7	Y	Y	Y	N	N	N	N	N	0	0	Yes	RSV	Other	RSV	N	N	N	N	N	Y	N	No	N	Y	Y	N	N	Y	Y
L-030-02-INF-NPS	L-030	2	64.1	9	Dry	M	3300	N	N	N	Urban	Secondary	Y	Y	Y	Y	14	3	4	7	Y	N	N	N	N	N	N	N	0	0	No	No viruses	None	NEG	N	N	N	N	N	N	N	No	N	Y	N	Y	Y	Y	N
L-030-05-INF-NPS	L-030	5	144.04	12	Rainy	M	3300	N	N	N	Urban	Secondary	Y	Y	Y	Y	14	3	4	7	Y	Y	Y	N	N	N	N	N	3	3	Yes	Parainfluenza	Other	P3	N	N	N	Y	N	N	N	Yes	N	N	N	N	N	Y	Y
L-030-06-INF-NPS	L-030	6	186.07	1	Rainy	M	3300	N	N	N	Urban	Secondary	Y	Y	Y	Y	14	3	4	7	N	N	Y	N	N	N	N	N	3	3	Yes	Rhinovirus/enterovirus	Rhino	ER	N	N	N	N	Y	N	N	Yes	N	N	N	N	N	Y	N
L-030-12-INF-NPS	L-030	12	368.1	7	Dry	M	3300	N	N	N	Urban	Secondary	Y	Y	Y	Y	14	3	4	7	N	Y	Y	N	N	N	N	N	3	3	No	No viruses	None	NEG	N	N	N	N	N	N	N	Yes	N	Y	N	N	N	Y	Y
L-031-12-INF-NPS	L-031	12	366.96	7	Dry	F	3210	N	N	N	Urban	Secondary	Y	Y	Y	N	2	0	0	2	Y	N	N	N	N	N	N	N	3	3	No	No viruses	None	NEG	N	N	N	N	N	N	N	No	N	Y	Y	N	N	Y	Y
L-033-03-INF-NPS	L-033	3	98.02	11	Rainy	F	3060	N	N	Y	Rural	None/Primary	Y	N	N	Y	3	1	0	2	N	N	Y	N	N	N	N	N	1	1	Yes	Rhinovirus/enterovirus	Rhino	ER	N	N	N	N	Y	N	N	Yes	N	Y	N	N	N	Y	Y
L-033-04-INF-NPS	L-033	4	126.05	12	Rainy	F	3060	N	N	Y	Rural	None/Primary	Y	N	N	Y	3	1	0	2	N	N	N	N	N	N	N	N	2	2	No	No viruses	None	NEG	N	N	N	N	N	N	N	Yes	N	Y	N	N	N	Y	N
L-033-05-INF-NPS	L-033	5	154.02	1	Rainy	F	3060	N	N	Y	Rural	None/Primary	Y	N	N	Y	3	1	0	2	N	N	N	N	N	N	N	N	3	3	Yes	>1 virus	Other	ER/RSV	N	N	N	N	Y	Y	N	Yes	N	N	N	N	N	Y	N
L-033-06-INF-NPS	L-033	6	182.03	2	Rainy	F	3060	N	N	Y	Rural	None/Primary	Y	N	N	Y	3	1	0	2	N	N	N	N	N	N	N	N	3	3	Yes	Rhinovirus/enterovirus	Rhino	ER	N	N	N	N	Y	N	N	Yes	N	Y	Y	N	N	Y	N
L-033-08-INF-NPS	L-033	8	273.05	5	Dry	F	3060	N	N	Y	Rural	None/Primary	Y	N	N	Y	3	1	0	2	N	N	N	N	N	N	N	N	3	3	No	No viruses	None	NEG	N	N	N	N	N	N	N	No	N	Y	N	N	N	Y	N
L-033-10-INF-NPS	L-033	10	309.12	6	Dry	F	3060	N	N	Y	Rural	None/Primary	Y	N	N	Y	3	1	0	2	N	N	N	N	N	N	N	N	3	3	No	No viruses	None	NEG	N	N	N	N	N	N	N	Yes	Y	Y	N	N	N	Y	N
L-033-12-INF-NPS	L-033	12	364.12	8	Dry	F	3060	N	N	Y	Rural	None/Primary	Y	N	N	Y	3	1	0	2	N	Y	Y	N	N	N	N	N	3	3	Yes	Influenza	Other	FLU A	N	Y	N	N	N	N	N	Yes	N	Y	N	N	N	Y	N
L-034-02-INF-NPS	L-034	2	63.89	10	Dry	M	3565	N	N	N	Urban	Secondary	Y	N	N	Y	9	0	6	3	Y	Y	Y	N	N	N	N	N	0	0	No	No viruses	None	NEG	N	N	N	N	N	N	N	No	N	Y	Y	N	N	Y	Y
L-034-03-INF-NPS	L-034	3	91.89	11	Rainy	M	3565	N	N	N	Urban	Secondary	Y	N	N	Y	9	0	6	3	Y	N	N	N	N	N	N	N	1	1	No	No viruses	None	NEG	N	N	N	N	N	N	N	No	N	Y	N	Y	Y	Y	N
L-034-04-INF-NPS	L-034	4	119.91	12	Rainy	M	3565	N	N	N	Urban	Secondary	Y	N	N	Y	9	0	6	3	Y	N	N	N	Y	N	N	N	2	2	No	No viruses	None	NEG	N	N	N	N	N	N	N	Yes	Y	N	N	N	N	Y	N
L-034-05-INF-NPS	L-034	5	154.91	1	Rainy	M	3565	N	N	N	Urban	Secondary	Y	N	N	Y	9	0	6	3	N	N	N	N	Y	N	N	N	3	3	Yes	Rhinovirus/enterovirus	Rhino	ER	N	N	N	N	Y	N	N	No	N	Y	Y	N	N	Y	N
L-034-06-INF-NPS	L-034	6	189.92	2	Rainy	M	3565	N	N	N	Urban	Secondary	Y	N	N	Y	9	0	6	3	N	Y	Y	N	N	N	N	N	3	3	No	No viruses	None	NEG	N	N	N	N	N	N	N	Yes	Y	Y	N	N	N	Y	N
L-034-08-INF-NPS	L-034	8	245.92	4	Dry	M	3565	N	N	N	Urban	Secondary	Y	N	N	Y	9	0	6	3	N	N	N	N	N	N	N	N	3	3	No	No viruses	None	NEG	N	N	N	N	N	N	N	Yes	N	N	N	N	N	Y	N
L-034-10-INF-NPS	L-034	10	301.98	6	Dry	M	3565	N	N	N	Urban	Secondary	Y	N	N	Y	9	0	6	3	N	Y	Y	N	N	N	N	N	3	3	No	No viruses	None	NEG	N	N	N	N	N	N	N	Yes	N	N	N	N	N	Y	N
L-034-12-INF-NPS	L-034	12	364.96	8	Dry	M	3565	N	N	N	Urban	Secondary	Y	N	N	Y	9	0	6	3	N	Y	Y	N	N	N	N	N	3	3	Yes	Rhinovirus/enterovirus	Rhino	ER	N	N	N	N	Y	N	N	Yes	N	N	N	N	N	Y	N
L-035-03-INF-NPS	L-035	3	96.09	11	Rainy	M	3485	N	N	N	Rural	None/Primary	Y	Y	Y	Y	14	4	2	8	Y	N	N	N	N	N	N	N	1	1	No	No viruses	None	NEG	N	N	N	N	N	N	N	Yes	Y	Y	N	N	N	Y	Y
L-035-04-INF-NPS	L-035	4	124.15	12	Rainy	M	3485	N	N	N	Rural	None/Primary	Y	Y	Y	Y	14	4	2	8	Y	N	Y	N	N	N	N	N	2	2	No	No viruses	None	NEG	N	N	N	N	N	N	N	Yes	N	Y	N	N	N	Y	N
L-035-05-INF-NPS	L-035	5	153.12	1	Rainy	M	3485	N	N	N	Rural	None/Primary	Y	Y	Y	Y	14	4	2	8	Y	N	N	N	N	N	N	N	2	2	No	No viruses	None	NEG	N	N	N	N	N	N	N	Yes	N	Y	N	N	N	Y	N
L-035-06-INF-NPS	L-035	6	188.11	2	Rainy	M	3485	N	N	N	Rural	None/Primary	Y	Y	Y	Y	14	4	2	8	Y	Y	Y	N	N	N	N	N	2	2	No	No viruses	None	NEG	N	N	N	N	N	N	N	Yes	N	Y	N	N	N	Y	N
L-035-08-INF-NPS	L-035	8	244.05	4	Dry	M	3485	N	N	N	Rural	None/Primary	Y	Y	Y	Y	14	4	2	8	Y	N	Y	N	N	N	N	N	3	3	No	No viruses	None	NEG	N	N	N	N	N	N	N	Yes	N	Y	N	N	N	Y	N
L-035-10-INF-NPS	L-035	10	308.12	6	Dry	M	3485	N	N	N	Rural	None/Primary	Y	Y	Y	Y	14	4	2	8	Y	Y	Y	N	N	N	N	N	3	3	No	No viruses	None	NEG	N	N	N	N	N	N	N	Yes	N	N	N	N	N	Y	N
L-035-12-INF-NPS	L-035	12	370.07	8	Dry	M	3485	N	N	N	Rural	None/Primary	Y	Y	Y	Y	14	4	2	8	N	Y	Y	N	N	N	N	N	3	3	Yes	Influenza	Other	FLU A	N	Y	N	N	N	N	N	Yes	N	Y	Y	N	N	Y	N
L-036-01-INF-NPS	L-036	1	34.44	9	Dry	F	2570	N	N	Y	Urban	Secondary	Y	Y	Y	Y	6	0	3	3	N	N	N	N	N	N	N	N	0	0	Yes	Rhinovirus/enterovirus	Rhino	ER	N	N	N	N	Y	N	N	No	N	N	N	N	N	Y	Y
L-036-02-INF-NPS	L-036	2	62.47	10	Dry	F	2570	N	N	Y	Urban	Secondary	Y	Y	Y	Y	6	0	3	3	N	N	N	N	Y	N	N	Y	0	0	No	No viruses	None	NEG	N	N	N	N	N	N	N	No	N	N	N	Y	Y	Y	N
L-036-03-INF-NPS	L-036	3	96.48	11	Rainy	F	2570	N	N	Y	Urban	Secondary	Y	Y	Y	Y	6	0	3	3	N	N	N	N	N	N	N	N	1	1	Yes	>1 virus	Other	ER/RSV	N	N	N	N	Y	Y	N	No	N	Y	Y	N	N	Y	N
L-036-04-INF-NPS	L-036	4	125.45	12	Rainy	F	2570	N	N	Y	Urban	Secondary	Y	Y	Y	Y	6	0	3	3	N	Y	Y	N	Y	N	Y	N	2	2	Yes	Parainfluenza	Other	P3	N	N	N	Y	N	N	N	Yes	Y	N	N	N	N	Y	N
L-036-12-INF-NPS	L-036	12	370.48	8	Dry	F	2570	N	N	Y	Urban	Secondary	Y	Y	Y	Y	6	0	3	3	N	N	Y	N	Y	Y	Y	N	3	3	No	No viruses	None	NEG	N	N	N	N	N	N	N	Yes	Y	Y	N	N	N	Y	Y
L-037-03-INF-NPS	L-037	3	92.97	11	Rainy	M	3630	N	N	N	Rural	Secondary	Y	N	N	Y	15	3	7	5	Y	N	N	N	Y	Y	N	N	1	1	No	No viruses	None	NEG	N	N	N	N	N	N	N	No	N	Y	N	N	N	Y	Y
L-037-04-INF-NPS	L-037	4	119.99	12	Rainy	M	3630	N	N	N	Rural	Secondary	Y	N	N	Y	15	3	7	5	Y	N	N	N	N	N	N	N	2	2	Yes	Rhinovirus/enterovirus	Rhino	ER	N	N	N	N	Y	N	N	Yes	Y	N	N	Y	Y	Y	N
L-037-05-INF-NPS	L-037	5	154.97	1	Rainy	M	3630	N	N	N	Rural	Secondary	Y	N	N	Y	15	3	7	5	Y	N	N	N	N	N	N	N	3	3	No	No viruses	None	NEG	N	N	N	N	N	N	N	Yes	N	N	N	Y	N	Y	N
L-037-06-INF-NPS	L-037	6	194.02	2	Rainy	M	3630	N	N	N	Rural	Secondary	Y	N	N	Y	15	3	7	5	Y	N	Y	N	N	N	N	N	3	3	No	No viruses	None	NEG	N	N	N	N	N	N	N	No	N	Y	Y	N	N	Y	N
L-037-08-INF-NPS	L-037	8	245.97	4	Dry	M	3630	N	N	N	Rural	Secondary	Y	N	N	Y	15	3	7	5	Y	Y	Y	N	Y	Y	N	N	3	3	Yes	Rhinovirus/enterovirus	Rhino	ER	N	N	N	N	Y	N	N	No	N	Y	N	N	N	Y	N
L-037-12-INF-NPS	L-037	12	365.04	8	Dry	M	3630	N	N	N	Rural	Secondary	Y	N	N	Y	15	3	7	5	Y	Y	Y	N	Y	Y	N	N	3	3	Yes	Rhinovirus/enterovirus	Rhino	ER	N	N	N	N	Y	N	N	Yes	N	Y	N	N	N	Y	Y
L-040-02-INF-NPS	L-040	2	65.02	11	Rainy	M	2985	N	N	N	Rural	None/Primary	Y	N	N	Y	4	1	1	2	Y	N	N	N	Y	Y	N	N	0	0	No	No viruses	None	NEG	N	N	N	N	N	N	N	Yes	N	N	N	Y	N	Y	Y
L-040-03-INF-NPS	L-040	3	93.01	12	Rainy	M	2985	N	N	N	Rural	None/Primary	Y	N	N	Y	4	1	1	2	Y	N	Y	N	N	N	N	N	1	1	No	No viruses	None	NEG	N	N	N	N	N	N	N	Yes	N	N	N	Y	N	Y	N
L-040-04-INF-NPS	L-040	4	128.04	1	Rainy	M	2985	N	N	N	Rural	None/Primary	Y	N	N	Y	4	1	1	2	Y	Y	Y	Y	Y	Y	N	N	1	1	Yes	Rhinovirus/enterovirus	Rhino	ER	N	N	N	N	Y	N	N	Yes	N	N	N	N	N	Y	N
L-040-05-INF-NPS	L-040	5	153.08	2	Rainy	M	2985	N	N	N	Rural	None/Primary	Y	N	N	Y	4	1	1	2	Y	Y	Y	N	Y	N	N	Y	2	2	Yes	>1 virus	Other	ER/RSV	N	N	N	N	Y	Y	N	Yes	N	Y	Y	N	N	Y	N
L-040-06-INF-NPS	L-040	6	184.11	3	Rainy	M	2985	N	N	N	Rural	None/Primary	Y	N	N	Y	4	1	1	2	Y	N	Y	N	N	N	N	N	3	3	No	No viruses	None	NEG	N	N	N	N	N	N	N	No	N	Y	N	N	N	Y	N
L-040-08-INF-NPS	L-040	8	240.13	5	Dry	M	2985	N	N	N	Rural	None/Primary	Y	N	N	Y	4	1	1	2	Y	N	Y	N	Y	Y	N	N	3	3	No	No viruses	None	NEG	N	N	N	N	N	N	N	Yes	Y	Y	N	N	N	Y	N
L-040-10-INF-NPS	L-040	10	303.11	7	Dry	M	2985	N	N	N	Rural	None/Primary	Y	N	N	Y	4	1	1	2	Y	N	Y	N	Y	Y	N	N	3	3	No	No viruses	None	NEG	N	N	N	N	N	N	N	Yes	N	Y	N	N	N	Y	N
L-040-12-INF-NPS	L-040	12	366.06	9	Dry	M	2985	N	N	N	Rural	None/Primary	Y	N	N	Y	4	1	1	2	Y	N	Y	N	N	N	N	N	3	3	No	No viruses	None	NEG	N	N	N	N	N	N	N	Yes	N	Y	N	N	N	Y	N
L-041-01-INF-NPS	L-041	1	39.16	10	Dry	F	3120	N	N	N	Rural	Secondary	Y	Y	Y	Y	7	2	1	4	Y	Y	Y	N	Y	N	Y	N	0	0	Yes	Rhinovirus/enterovirus	Rhino	ER	N	N	N	N	Y	N	N	No	N	Y	Y	N	N	Y	Y
L-041-03-INF-NPS	L-041	3	91.25	12	Rainy	F	3120	N	N	N	Rural	Secondary	Y	Y	Y	Y	7	2	1	4	Y	N	N	N	N	N	N	N	1	1	No	No viruses	None	NEG	N	N	N	N	N	N	N	Yes	Y	Y	N	N	N	Y	N
L-041-04-INF-NPS	L-041	4	126.26	1	Rainy	F	3120	N	N	N	Rural	Secondary	Y	Y	Y	Y	7	2	1	4	Y	N	Y	N	N	N	N	N	2	2	No	No viruses	None	NEG	N	N	N	N	N	N	N	Yes	N	Y	N	N	N	Y	N
L-041-05-INF-NPS	L-041	5	154.26	2	Rainy	F	3120	N	N	N	Rural	Secondary	Y	Y	Y	Y	7	2	1	4	Y	N	N	N	N	N	N	N	3	3	No	No viruses	None	NEG	N	N	N	N	N	N	N	Yes	N	Y	N	N	N	Y	N
L-041-06-INF-NPS	L-041	6	182.23	3	Rainy	F	3120	N	N	N	Rural	Secondary	Y	Y	Y	Y	7	2	1	4	Y	N	N	N	N	N	N	N	3	3	Yes	Rhinovirus/enterovirus	Rhino	ER	N	N	N	N	Y	N	N	No	N	Y	N	N	N	Y	N
L-041-10-INF-NPS	L-041	10	308.16	7	Dry	F	3120	N	N	N	Rural	Secondary	Y	Y	Y	Y	7	2	1	4	Y	Y	Y	N	Y	N	N	Y	3	3	Yes	Rhinovirus/enterovirus	Rhino	ER	N	N	N	N	Y	N	N	Yes	N	Y	N	N	N	Y	N
L-041-12-INF-NPS	L-041	12	364.22	9	Dry	F	3120	N	N	N	Rural	Secondary	Y	Y	Y	Y	7	2	1	4	Y	N	Y	N	Y	N	N	N	3	3	Yes	Adenovirus	Other	ADENO	Y	N	N	N	N	N	N	Yes	N	Y	N	N	N	Y	N
L-042-01-INF-NPS	L-042	1	31.86	10	Dry	F	2855	N	N	N	Rural	Secondary	Y	Y	N	Y	7	1	4	2	Y	Y	Y	N	N	N	N	N	0	0	Yes	Rhinovirus/enterovirus	Rhino	ER	N	N	N	N	Y	N	N	No	N	N	N	N	N	Y	Y
L-042-03-INF-NPS	L-042	3	87.82	12	Rainy	F	2855	N	N	N	Rural	Secondary	Y	Y	N	Y	7	1	4	2	Y	N	N	N	N	N	N	N	1	1	Yes	Rhinovirus/enterovirus	Rhino	ER	N	N	N	N	Y	N	N	No	N	Y	N	N	N	Y	N
L-042-04-INF-NPS	L-042	4	122.85	1	Rainy	F	2855	N	N	N	Rural	Secondary	Y	Y	N	Y	7	1	4	2	Y	N	N	N	N	N	N	N	2	2	No	No viruses	None	NEG	N	N	N	N	N	N	N	Yes	Y	Y	N	N	N	Y	N
L-042-08-INF-NPS	L-042	8	241.88	5	Dry	F	2855	N	N	N	Rural	Secondary	Y	Y	N	Y	7	1	4	2	Y	Y	Y	N	N	N	N	N	3	3	No	No viruses	None	NEG	N	N	N	N	N	N	N	Yes	N	Y	N	N	N	Y	Y
L-043-01-INF-NPS	L-043	1	30.34	10	Dry	F	2745	N	N	Y	Rural	Tertiary	Y	N	N	Y	5	2	1	2	N	Y	Y	N	N	N	N	N	0	0	Yes	Rhinovirus/enterovirus	Rhino	ER	N	N	N	N	Y	N	N	No	N	Y	Y	N	N	Y	Y
L-043-02-INF-NPS	L-043	2	65.38	11	Rainy	F	2745	N	N	Y	Rural	Tertiary	Y	N	N	Y	5	2	1	2	N	N	N	N	N	N	N	N	0	0	Yes	Adenovirus	Other	ADENO	Y	N	N	N	N	N	N	No	N	Y	N	Y	Y	Y	N
L-043-03-INF-NPS	L-043	3	86.34	12	Rainy	F	2745	N	N	Y	Rural	Tertiary	Y	N	N	Y	5	2	1	2	N	N	N	N	N	N	N	N	1	1	Yes	Adenovirus	Other	ADENO	Y	N	N	N	N	N	N	No	N	Y	N	Y	N	Y	N
L-043-04-INF-NPS	L-043	4	128.3	1	Rainy	F	2745	N	N	Y	Rural	Tertiary	Y	N	N	Y	5	2	1	2	N	N	Y	N	N	N	N	N	3	3	No	No viruses	None	NEG	N	N	N	N	N	N	N	Yes	Y	N	N	N	N	Y	N
L-043-05-INF-NPS	L-043	5	156.43	2	Rainy	F	2745	N	N	Y	Rural	Tertiary	Y	N	N	Y	5	2	1	2	N	N	N	N	N	N	N	N	3	3	No	No viruses	None	NEG	N	N	N	N	N	N	N	Yes	N	N	N	N	N	Y	N
L-043-06-INF-NPS	L-043	6	184.41	3	Rainy	F	2745	N	N	Y	Rural	Tertiary	Y	N	N	Y	5	2	1	2	N	N	N	N	N	N	N	N	3	3	No	No viruses	None	NEG	N	N	N	N	N	N	N	Yes	N	Y	Y	N	N	Y	N
L-043-08-INF-NPS	L-043	8	240.37	5	Dry	F	2745	N	N	Y	Rural	Tertiary	Y	N	N	Y	5	2	1	2	N	N	Y	Y	Y	Y	N	N	3	3	Yes	Rhinovirus/enterovirus	Rhino	ER	N	N	N	N	Y	N	N	Yes	N	Y	N	N	N	Y	N
L-043-10-INF-NPS	L-043	10	303.37	7	Dry	F	2745	N	N	Y	Rural	Tertiary	Y	N	N	Y	5	2	1	2	N	N	Y	N	N	N	N	N	3	3	No	No viruses	None	NEG	N	N	N	N	N	N	N	Yes	N	Y	N	N	N	Y	N
L-043-12-INF-NPS	L-043	12	365.37	9	Dry	F	2745	N	N	Y	Rural	Tertiary	Y	N	N	Y	5	2	1	2	N	Y	Y	N	N	N	N	N	3	3	No	No viruses	None	NEG	N	N	N	N	N	N	N	No	N	Y	N	N	N	Y	N
L-044-01-INF-NPS	L-044	1	34.57	11	Rainy	F	3125	N	N	Y	Rural	None/Primary	Y	N	N	Y	1	0	0	1	N	N	N	N	N	N	N	N	0	0	No	No viruses	None	NEG	N	N	N	N	N	N	N	No	N	N	N	N	N	Y	Y
L-044-02-INF-NPS	L-044	2	62.56	12	Rainy	F	3125	N	N	Y	Rural	None/Primary	Y	N	N	Y	1	0	0	1	N	N	Y	N	N	N	N	N	0	0	No	No viruses	None	NEG	N	N	N	N	N	N	N	No	N	N	N	N	N	Y	N
L-044-03-INF-NPS	L-044	3	97.6	1	Rainy	F	3125	N	N	Y	Rural	None/Primary	Y	N	N	Y	1	0	0	1	N	N	N	N	N	N	N	N	1	1	No	No viruses	None	NEG	N	N	N	N	N	N	N	No	N	N	N	N	N	Y	N
L-044-04-INF-NPS	L-044	4	122.63	2	Rainy	F	3125	N	N	Y	Rural	None/Primary	Y	N	N	Y	1	0	0	1	N	N	N	N	N	N	N	N	1	1	No	No viruses	None	NEG	N	N	N	N	N	N	N	No	N	N	N	N	N	Y	N
L-044-05-INF-NPS	L-044	5	167.69	3	Rainy	F	3125	N	N	Y	Rural	None/Primary	Y	N	N	Y	1	0	0	1	N	N	N	N	N	N	N	N	2	2	No	No viruses	None	NEG	N	N	N	N	N	N	N	No	N	N	N	N	N	Y	N
L-044-10-INF-NPS	L-044	10	307.63	8	Dry	F	3125	N	N	Y	Rural	None/Primary	Y	N	N	Y	1	0	0	1	N	N	N	N	N	N	N	N	3	3	No	No viruses	None	NEG	N	N	N	N	N	N	N	No	N	Y	Y	N	N	Y	Y
L-045-01-INF-NPS	L-045	1	36.75	11	Rainy	F	3950	N	N	Y	Urban	Secondary	Y	Y	Y	Y	15	4	5	6	Y	Y	Y	N	N	N	N	N	0	0	Yes	Rhinovirus/enterovirus	Rhino	ER	N	N	N	N	Y	N	N	No	N	Y	Y	N	N	Y	Y
L-045-02-INF-NPS	L-045	2	60.8	12	Rainy	F	3950	N	N	Y	Urban	Secondary	Y	Y	Y	Y	15	4	5	6	Y	N	Y	N	Y	N	N	Y	0	0	Yes	Rhinovirus/enterovirus	Rhino	ER	N	N	N	N	Y	N	N	No	N	Y	N	N	N	Y	N
L-045-03-INF-NPS	L-045	3	95.78	1	Rainy	F	3950	N	N	Y	Urban	Secondary	Y	Y	Y	Y	15	4	5	6	Y	N	N	N	Y	N	N	Y	1	1	No	No viruses	None	NEG	N	N	N	N	N	N	N	No	N	Y	N	N	N	Y	N
L-045-04-INF-NPS	L-045	4	123.79	2	Rainy	F	3950	N	N	Y	Urban	Secondary	Y	Y	Y	Y	15	4	5	6	Y	Y	Y	N	N	N	N	N	2	2	Yes	Rhinovirus/enterovirus	Rhino	ER	N	N	N	N	Y	N	N	Yes	Y	N	N	N	N	Y	N
L-045-05-INF-NPS	L-045	5	151.76	3	Rainy	F	3950	N	N	Y	Urban	Secondary	Y	Y	Y	Y	15	4	5	6	Y	N	Y	N	N	N	N	N	3	3	Yes	Rhinovirus/enterovirus	Rhino	ER	N	N	N	N	Y	N	N	No	N	Y	Y	N	N	Y	N
L-045-06-INF-NPS	L-045	6	186.82	4	Dry	F	3950	N	N	Y	Urban	Secondary	Y	Y	Y	Y	15	4	5	6	N	Y	Y	N	N	N	N	N	3	3	No	No viruses	None	NEG	N	N	N	N	N	N	N	No	N	Y	N	N	N	Y	N
L-045-08-INF-NPS	L-045	8	242.84	6	Dry	F	3950	N	N	Y	Urban	Secondary	Y	Y	Y	Y	15	4	5	6	N	N	Y	N	N	N	N	N	3	3	Yes	>1 virus	Other	ER/RSV	N	N	N	N	Y	Y	N	Yes	Y	Y	N	N	N	Y	N
L-045-10-INF-NPS	L-045	10	305.81	8	Dry	F	3950	N	N	Y	Urban	Secondary	Y	Y	Y	Y	15	4	5	6	N	Y	Y	N	N	N	N	N	3	3	Yes	Rhinovirus/enterovirus	Rhino	ER	N	N	N	N	Y	N	N	Yes	N	Y	N	N	N	Y	N
L-045-12-INF-NPS	L-045	12	368.77	10	Dry	F	3950	N	N	Y	Urban	Secondary	Y	Y	Y	Y	15	4	5	6	N	N	Y	Y	Y	Y	N	N	3	3	Yes	>1 virus	Other	ER/ADENO	Y	N	N	N	Y	N	N	Yes	N	Y	N	N	N	Y	N
L-046-01-INF-NPS	L-046	1	38	11	Rainy	F	3575	N	N	N	Urban	Secondary	Y	Y	Y	N	5	2	1	2	Y	N	N	N	N	N	N	N	0	0	No	No viruses	None	NEG	N	N	N	N	N	N	N	No	N	Y	Y	Y	Y	Y	Y
L-046-02-INF-NPS	L-046	2	57.01	12	Rainy	F	3575	N	N	N	Urban	Secondary	Y	Y	Y	N	5	2	1	2	Y	N	N	N	N	N	N	N	0	0	Yes	Parainfluenza	Other	P3	N	N	N	Y	N	N	N	Yes	Y	Y	N	Y	N	Y	N
L-046-03-INF-NPS	L-046	3	93.01	1	Rainy	F	3575	N	N	N	Urban	Secondary	Y	Y	Y	N	5	2	1	2	Y	N	N	N	N	N	N	N	2	2	Yes	Rhinovirus/enterovirus	Rhino	ER	N	N	N	N	Y	N	N	Yes	N	Y	N	N	N	Y	N
L-046-04-INF-NPS	L-046	4	132.04	2	Rainy	F	3575	N	N	N	Urban	Secondary	Y	Y	Y	N	5	2	1	2	Y	N	N	N	N	N	N	N	3	3	No	No viruses	None	NEG	N	N	N	N	N	N	N	No	N	N	N	N	N	Y	N
L-046-10-INF-NPS	L-046	10	310.08	8	Dry	F	3575	N	N	N	Urban	Secondary	Y	Y	Y	N	5	2	1	2	Y	Y	Y	N	Y	Y	N	N	3	3	No	No viruses	None	NEG	N	N	N	N	N	N	N	Yes	N	Y	Y	N	N	Y	Y
L-046-12-INF-NPS	L-046	12	366.05	10	Dry	F	3575	N	N	N	Urban	Secondary	Y	Y	Y	N	5	2	1	2	Y	Y	Y	N	N	N	N	N	3	3	No	No viruses	None	NEG	N	N	N	N	N	N	N	Yes	N	Y	N	N	N	Y	N
L-047-01-INF-NPS	L-047	1	35.15	12	Rainy	M	3685	N	N	N	Rural	Secondary	Y	N	N	Y	12	1	6	5	Y	Y	Y	N	N	N	N	N	0	0	No	No viruses	None	NEG	N	N	N	N	N	N	N	No	N	Y	Y	Y	Y	Y	Y
L-047-02-INF-NPS	L-047	2	63.2	1	Rainy	M	3685	N	N	N	Rural	Secondary	Y	N	N	Y	12	1	6	5	Y	N	Y	N	N	N	N	N	0	0	No	No viruses	None	NEG	N	N	N	N	N	N	N	No	N	N	N	Y	N	Y	N
L-047-03-INF-NPS	L-047	3	91.19	2	Rainy	M	3685	N	N	N	Rural	Secondary	Y	N	N	Y	12	1	6	5	Y	N	N	N	N	N	N	N	1	1	Yes	Rhinovirus/enterovirus	Rhino	ER	N	N	N	N	Y	N	N	No	N	N	N	N	N	Y	N
L-047-04-INF-NPS	L-047	4	119.2	3	Rainy	M	3685	N	N	N	Rural	Secondary	Y	N	N	Y	12	1	6	5	Y	N	N	N	N	N	N	N	2	2	Yes	Rhinovirus/enterovirus	Rhino	ER	N	N	N	N	Y	N	N	No	N	N	N	N	N	Y	N
L-047-05-INF-NPS	L-047	5	154.25	4	Dry	M	3685	N	N	N	Rural	Secondary	Y	N	N	Y	12	1	6	5	Y	N	Y	N	N	N	N	N	3	3	No	No viruses	None	NEG	N	N	N	N	N	N	N	No	N	Y	Y	N	N	Y	N
L-047-06-INF-NPS	L-047	6	182.29	5	Dry	M	3685	N	N	N	Rural	Secondary	Y	N	N	Y	12	1	6	5	Y	N	N	N	N	N	N	N	3	3	No	No viruses	None	NEG	N	N	N	N	N	N	N	No	N	Y	N	N	N	Y	N
L-047-10-INF-NPS	L-047	10	308.24	9	Dry	M	3685	N	N	N	Rural	Secondary	Y	N	N	Y	12	1	6	5	Y	N	Y	N	Y	Y	N	N	3	3	No	No viruses	None	NEG	N	N	N	N	N	N	N	Yes	Y	Y	Y	N	N	Y	Y
L-048-03-INF-NPS	L-048	3	90.82	2	Rainy	M	3105	N	N	N	Rural	Secondary	Y	Y	Y	N	5	0	1	4	Y	Y	Y	N	N	N	N	N	1	1	No	No viruses	None	NEG	N	N	N	N	N	N	N	No	N	N	N	N	N	Y	Y
L-048-04-INF-NPS	L-048	4	118.82	3	Rainy	M	3105	N	N	N	Rural	Secondary	Y	Y	Y	N	5	0	1	4	Y	N	N	N	N	N	N	N	2	2	No	No viruses	None	NEG	N	N	N	N	N	N	N	No	N	N	N	N	N	Y	N
L-048-08-INF-NPS	L-048	8	244.89	7	Dry	M	3105	N	N	N	Rural	Secondary	Y	Y	Y	N	5	0	1	4	Y	N	N	N	N	N	N	N	3	3	No	No viruses	None	NEG	N	N	N	N	N	N	N	No	N	N	N	Y	Y	Y	Y
L-048-12-INF-NPS	L-048	12	364.82	11	Rainy	M	3105	N	N	N	Rural	Secondary	Y	Y	Y	N	5	0	1	4	N	N	Y	N	N	N	N	N	3	3	No	No viruses	None	NEG	N	N	N	N	N	N	N	No	N	Y	N	N	N	Y	Y
L-049-06-INF-NPS	L-049	6	186.01	5	Dry	F	3010	N	N	N	Rural	Tertiary	Y	Y	Y	N	3	0	0	3	N	N	N	N	N	N	N	N	3	3	No	No viruses	None	NEG	N	N	N	N	N	N	N	No	N	Y	Y	N	N	Y	Y
L-049-08-INF-NPS	L-049	8	242.01	7	Dry	F	3010	N	N	N	Rural	Tertiary	Y	Y	Y	N	3	0	0	3	N	Y	Y	Y	Y	Y	N	N	3	3	No	No viruses	None	NEG	N	N	N	N	N	N	N	Yes	Y	Y	N	N	N	Y	N
L-050-08-INF-NPS	L-050	8	240.05	7	Dry	F	2385	Y	N	N	Rural	Secondary	Y	N	N	Y	2	0	0	2	N	N	Y	N	N	N	N	N	3	3	No	No viruses	None	NEG	N	N	N	N	N	N	N	No	N	N	N	N	N	Y	Y
L-051-06-INF-NPS	L-051	6	173.6	5	Dry	F	2920	N	N	Y	Rural	Secondary	Y	Y	Y	N	6	1	3	2	N	N	N	N	N	N	N	N	2	2	No	No viruses	None	NEG	N	N	N	N	N	N	N	Yes	N	Y	N	N	N	Y	Y
L-051-08-INF-NPS	L-051	8	243.64	7	Dry	F	2920	N	N	Y	Rural	Secondary	Y	Y	Y	N	6	1	3	2	N	Y	Y	Y	Y	Y	N	N	3	3	No	No viruses	None	NEG	N	N	N	N	N	N	N	Yes	N	Y	N	N	N	Y	N
L-051-10-INF-NPS	L-051	10	306.58	9	Dry	F	2920	N	N	Y	Rural	Secondary	Y	Y	Y	N	6	1	3	2	N	Y	Y	N	Y	N	N	N	3	3	Yes	>1 virus	Other	ER/ADENO	Y	N	N	N	Y	N	N	Yes	N	Y	N	N	N	Y	N
L-053-02-INF-NPS	L-053	2	67.14	2	Rainy	M	3560	N	N	N	Rural	Secondary	Y	Y	Y	Y	8	3	1	4	Y	N	N	N	N	N	N	N	0	0	No	No viruses	None	NEG	N	N	N	N	N	N	N	Yes	Y	Y	Y	N	N	Y	Y
L-053-04-INF-NPS	L-053	4	123.18	4	Dry	M	3560	N	N	N	Rural	Secondary	Y	Y	Y	Y	8	3	1	4	Y	Y	Y	N	N	N	N	N	2	2	Yes	Rhinovirus/enterovirus	Rhino	ER	N	N	N	N	Y	N	N	No	N	Y	N	N	N	Y	Y
L-053-05-INF-NPS	L-053	5	151.2	5	Dry	M	3560	N	N	N	Rural	Secondary	Y	Y	Y	Y	8	3	1	4	Y	Y	Y	N	N	N	N	N	3	3	Yes	Rhinovirus/enterovirus	Rhino	ER	N	N	N	N	Y	N	N	Yes	Y	Y	N	N	N	Y	N
L-053-06-INF-NPS	L-053	6	186.18	6	Dry	M	3560	N	N	N	Rural	Secondary	Y	Y	Y	Y	8	3	1	4	Y	N	Y	N	Y	Y	N	N	3	3	Yes	Rhinovirus/enterovirus	Rhino	ER	N	N	N	N	Y	N	N	Yes	N	Y	N	N	N	Y	N
L-053-12-INF-NPS	L-053	12	368.17	12	Rainy	M	3560	N	N	N	Rural	Secondary	Y	Y	Y	Y	8	3	1	4	Y	Y	Y	N	N	N	N	N	3	3	No	No viruses	None	NEG	N	N	N	N	N	N	N	No	N	Y	N	N	N	Y	Y
L-054-01-INF-NPS	L-054	1	29.58	1	Rainy	F	2345	Y	N	N	Rural	None/Primary	Y	Y	N	N	3	1	0	2	Y	N	N	N	N	N	N	N	0	0	No	No viruses	None	NEG	N	N	N	N	N	N	N	No	N	N	N	Y	Y	Y	Y
L-054-02-INF-NPS	L-054	2	65.62	2	Rainy	F	2345	Y	N	N	Rural	None/Primary	Y	Y	N	N	3	1	0	2	Y	N	Y	N	N	N	N	N	1	1	Yes	Rhinovirus/enterovirus	Rhino	ER	N	N	N	N	Y	N	N	Yes	Y	N	N	Y	N	Y	N
L-054-05-INF-NPS	L-054	5	170.62	5	Dry	F	2345	Y	N	N	Rural	None/Primary	Y	Y	N	N	3	1	0	2	Y	Y	Y	N	Y	N	N	Y	3	3	Yes	Adenovirus	Other	ADENO	Y	N	N	N	N	N	N	Yes	N	Y	Y	N	N	Y	Y
L-054-06-INF-NPS	L-054	6	183.64	6	Dry	F	2345	Y	N	N	Rural	None/Primary	Y	Y	N	N	3	1	0	2	Y	Y	Y	N	N	N	N	N	3	3	No	No viruses	None	NEG	N	N	N	N	N	N	N	Yes	N	Y	N	N	N	Y	N
L-054-08-INF-NPS	L-054	8	246.65	8	Dry	F	2345	Y	N	N	Rural	None/Primary	Y	Y	N	N	3	1	0	2	Y	Y	Y	N	Y	Y	N	N	3	3	No	No viruses	None	NEG	N	N	N	N	N	N	N	Yes	N	Y	N	N	N	Y	N
L-054-10-INF-NPS	L-054	10	309.6	10	Dry	F	2345	Y	N	N	Rural	None/Primary	Y	Y	N	N	3	1	0	2	Y	N	Y	N	N	N	N	N	3	3	No	No viruses	None	NEG	N	N	N	N	N	N	N	Yes	N	Y	N	Y	Y	Y	N
L-054-12-INF-NPS	L-054	12	345.69	11	Rainy	F	2345	Y	N	N	Rural	None/Primary	Y	Y	N	N	3	1	0	2	Y	Y	Y	N	N	N	N	N	3	3	Yes	Rhinovirus/enterovirus	Rhino	ER	N	N	N	N	Y	N	N	Yes	N	Y	N	N	N	Y	N
L-055-03-INF-NPS	L-055	3	89.32	3	Rainy	M	3380	N	N	N	Urban	Tertiary	Y	Y	Y	N	6	0	3	3	Y	N	Y	N	N	N	N	N	1	1	Yes	Rhinovirus/enterovirus	Rhino	ER	N	N	N	N	Y	N	N	No	N	Y	N	N	N	Y	Y
L-056-06-INF-NPS	L-056	6	181.06	7	Dry	F	2565	N	N	Y	Rural	Secondary	Y	Y	Y	Y	9	0	3	6	N	Y	Y	N	N	N	N	N	3	3	No	No viruses	None	NEG	N	N	N	N	N	N	N	No	N	Y	Y	Y	Y	Y	Y
L-056-08-INF-NPS	L-056	8	244.11	9	Dry	F	2565	N	N	Y	Rural	Secondary	Y	Y	Y	Y	9	0	3	6	N	Y	Y	N	N	N	N	N	3	3	Yes	>1 virus	Other	ADENO/P3	Y	N	N	Y	N	N	N	Yes	Y	Y	N	N	N	Y	N
L-056-12-INF-NPS	L-056	12	363.08	1	Rainy	F	2565	N	N	Y	Rural	Secondary	Y	Y	Y	Y	9	0	3	6	N	N	Y	N	N	N	N	N	3	3	No	No viruses	None	NEG	N	N	N	N	N	N	N	Yes	Y	Y	Y	N	N	Y	Y
L-057-04-INF-NPS	L-057	4	125.56	6	Dry	F	3260	N	N	N	Urban	Secondary	Y	Y	Y	N	3	1	0	2	Y	N	N	N	N	N	N	N	2	2	Yes	Rhinovirus/enterovirus	Rhino	ER	N	N	N	N	Y	N	N	No	N	Y	Y	N	N	Y	Y
L-057-05-INF-NPS	L-057	5	153.52	7	Dry	F	3260	N	N	N	Urban	Secondary	Y	Y	Y	N	3	1	0	2	Y	Y	Y	N	Y	Y	N	N	3	3	Yes	Rhinovirus/enterovirus	Rhino	ER	N	N	N	N	Y	N	N	Yes	Y	Y	N	N	N	Y	N
L-057-08-INF-NPS	L-057	8	244.55	10	Dry	F	3260	N	N	N	Urban	Secondary	Y	Y	Y	N	3	1	0	2	Y	N	N	N	N	N	N	N	3	3	No	No viruses	None	NEG	N	N	N	N	N	N	N	Yes	N	Y	Y	N	N	Y	N
L-057-10-INF-NPS	L-057	10	307.56	12	Rainy	F	3260	N	N	N	Urban	Secondary	Y	Y	Y	N	3	1	0	2	Y	N	N	N	N	N	N	N	3	3	No	No viruses	None	NEG	N	N	N	N	N	N	N	Yes	N	Y	N	N	N	Y	N
L-057-12-INF-NPS	L-057	12	363.54	2	Rainy	F	3260	N	N	N	Urban	Secondary	Y	Y	Y	N	3	1	0	2	Y	N	N	N	N	N	N	N	3	3	Yes	Parainfluenza	Other	P1	N	N	N	Y	N	N	N	No	N	Y	N	N	N	Y	N
L-059-12-INF-NPS	L-059	12	367.68	3	Rainy	F	2685	N	N	Y	Rural	None/Primary	Y	N	N	Y	4	2	0	2	N	Y	Y	N	Y	N	N	N	3	3	No	No viruses	None	NEG	N	N	N	N	N	N	N	No	N	Y	Y	N	N	Y	Y
L-060-06-INF-NPS	L-060	6	186.58	9	Dry	F	3404	N	N	N	Urban	Secondary	Y	Y	Y	N	4	0	2	2	Y	Y	Y	N	N	N	N	N	3	3	No	No viruses	None	NEG	N	N	N	N	N	N	N	Yes	Y	Y	N	N	N	Y	Y
L-060-08-INF-NPS	L-060	8	242.56	11	Rainy	F	3404	N	N	N	Urban	Secondary	Y	Y	Y	N	4	0	2	2	Y	N	Y	N	N	N	N	N	3	3	No	No viruses	None	NEG	N	N	N	N	N	N	N	Yes	N	Y	N	N	N	Y	N
L-060-10-INF-NPS	L-060	10	305.56	1	Rainy	F	3404	N	N	N	Urban	Secondary	Y	Y	Y	N	4	0	2	2	Y	N	N	N	N	N	N	N	3	3	No	No viruses	None	NEG	N	N	N	N	N	N	N	Yes	N	Y	N	N	N	Y	N
L-060-12-INF-NPS	L-060	12	368.56	3	Rainy	F	3404	N	N	N	Urban	Secondary	Y	Y	Y	N	4	0	2	2	N	N	Y	N	Y	Y	N	N	3	3	No	No viruses	None	NEG	N	N	N	N	N	N	N	No	N	Y	N	N	N	Y	N
L-061-06-INF-NPS	L-061	6	185.89	9	Dry	M	4240	N	N	N	Rural	Tertiary	Y	Y	Y	N	4	2	0	2	Y	Y	Y	N	N	N	N	N	3	2	No	No viruses	None	NEG	N	N	N	N	N	N	N	No	N	Y	Y	N	N	Y	Y
L-061-08-INF-NPS	L-061	8	248.9	11	Rainy	M	4240	N	N	N	Rural	Tertiary	Y	Y	Y	N	4	2	0	2	Y	N	Y	N	N	N	N	N	3	2	No	No viruses	None	NEG	N	N	N	N	N	N	N	No	N	N	N	N	N	Y	N
L-061-10-INF-NPS	L-061	10	304.91	1	Rainy	M	4240	N	N	N	Rural	Tertiary	Y	Y	Y	N	4	2	0	2	Y	N	N	N	N	N	N	N	3	2	No	No viruses	None	NEG	N	N	N	N	N	N	N	No	N	N	N	N	N	Y	N
L-061-12-INF-NPS	L-061	12	367.91	3	Rainy	M	4240	N	N	N	Rural	Tertiary	Y	Y	Y	N	4	2	0	2	N	Y	Y	N	N	N	N	N	3	2	Yes	Rhinovirus/enterovirus	Rhino	ER	N	N	N	N	Y	N	N	No	N	Y	Y	N	N	Y	N
L-063-01-INF-NPS	L-063	1	29.95	4	Dry	F	3220	N	N	N	Urban	Secondary	Y	N	N	Y	7	1	2	4	Y	Y	Y	N	N	N	N	N	0	0	No	No viruses	None	NEG	N	N	N	N	N	N	N	Yes	Y	Y	Y	N	N	Y	Y
L-064-01-INF-NPS	L-064	1	31.91	5	Dry	F	3250	N	N	Y	Urban	Secondary	Y	Y	N	N	4	1	1	2	N	Y	Y	N	N	N	N	N	0	0	No	No viruses	None	NEG	N	N	N	N	N	N	N	No	N	Y	Y	N	N	Y	Y
L-064-02-INF-NPS	L-064	2	59.87	6	Dry	F	3250	N	N	Y	Urban	Secondary	Y	Y	N	N	4	1	1	2	N	N	N	N	Y	Y	N	Y	0	0	No	No viruses	None	NEG	N	N	N	N	N	N	N	No	N	Y	N	Y	Y	Y	N
L-064-03-INF-NPS	L-064	3	94.93	7	Dry	F	3250	N	N	Y	Urban	Secondary	Y	Y	N	N	4	1	1	2	N	N	N	N	Y	N	N	Y	1	1	No	No viruses	None	NEG	N	N	N	N	N	N	N	No	N	N	N	Y	N	Y	N
L-064-04-INF-NPS	L-064	4	122.92	8	Dry	F	3250	N	N	Y	Urban	Secondary	Y	Y	N	N	4	1	1	2	N	N	N	N	N	N	N	N	2	1	No	No viruses	None	NEG	N	N	N	N	N	N	N	No	N	N	N	N	N	Y	N
L-064-05-INF-NPS	L-064	5	157.89	9	Dry	F	3250	N	N	Y	Urban	Secondary	Y	Y	N	N	4	1	1	2	N	Y	Y	N	N	N	N	N	3	3	No	No viruses	None	NEG	N	N	N	N	N	N	N	No	N	Y	Y	N	N	Y	N
L-064-06-INF-NPS	L-064	6	185.87	10	Dry	F	3250	N	N	Y	Urban	Secondary	Y	Y	N	N	4	1	1	2	N	N	N	N	N	N	N	N	3	3	Yes	Rhinovirus/enterovirus	Rhino	ER	N	N	N	N	Y	N	N	Yes	Y	Y	N	Y	Y	Y	N
L-065-08-INF-NPS	L-065	8	237.15	12	Rainy	F	2970	N	N	N	Urban	Secondary	Y	Y	Y	N	5	0	1	4	N	N	N	N	Y	N	Y	N	3	3	No	No viruses	None	NEG	N	N	N	N	N	N	N	Yes	Y	N	N	N	N	Y	Y
L-066-05-INF-NPS	L-066	5	153.02	9	Dry	F	2705	N	N	Y	Rural	Secondary	Y	Y	Y	Y	7	3	1	3	Y	Y	Y	N	N	N	N	N	3	2	Yes	>1 virus	Other	ER/ADENO	Y	N	N	N	Y	N	N	Yes	N	Y	N	N	N	Y	Y
L-066-06-INF-NPS	L-066	6	187.98	10	Dry	F	2705	N	N	Y	Rural	Secondary	Y	Y	Y	Y	7	3	1	3	Y	N	Y	N	Y	N	N	Y	3	2	No	No viruses	None	NEG	N	N	N	N	N	N	N	Yes	N	Y	N	N	N	Y	N
L-066-08-INF-NPS	L-066	8	237.05	12	Rainy	F	2705	N	N	Y	Rural	Secondary	Y	Y	Y	Y	7	3	1	3	N	Y	Y	N	N	N	N	N	3	2	Yes	Adenovirus	Other	ADENO	Y	N	N	N	N	N	N	Yes	N	Y	N	N	N	Y	N
L-066-10-INF-NPS	L-066	10	314.01	3	Rainy	F	2705	N	N	Y	Rural	Secondary	Y	Y	Y	Y	7	3	1	3	N	N	N	N	N	N	N	N	3	2	No	No viruses	None	NEG	N	N	N	N	N	N	N	Yes	N	Y	N	N	N	Y	N
L-070-01-INF-NPS	L-070	1	42.36	8	Dry	M	2945	N	N	Y	Urban	Tertiary	Y	Y	N	N	2	1	0	1	N	Y	Y	N	N	N	N	N	0	0	Yes	Rhinovirus/enterovirus	Rhino	ER	N	N	N	N	Y	N	N	No	N	Y	Y	N	N	Y	Y
L-070-03-INF-NPS	L-070	3	97.36	10	Dry	M	2945	N	N	Y	Urban	Tertiary	Y	Y	N	N	2	1	0	1	N	Y	Y	N	N	N	N	N	1	1	No	No viruses	None	NEG	N	N	N	N	N	N	N	No	N	Y	N	N	N	Y	Y
L-070-04-INF-NPS	L-070	4	125.33	11	Rainy	M	2945	N	N	Y	Urban	Tertiary	Y	Y	N	N	2	1	0	1	N	N	Y	N	N	N	N	N	2	2	No	No viruses	None	NEG	N	N	N	N	N	N	N	Yes	Y	Y	N	N	N	Y	N
L-070-05-INF-NPS	L-070	5	153.43	12	Rainy	M	2945	N	N	Y	Urban	Tertiary	Y	Y	N	N	2	1	0	1	N	N	N	N	N	N	N	N	2	2	No	No viruses	None	NEG	N	N	N	N	N	N	N	Yes	N	Y	N	N	N	Y	N
L-070-06-INF-NPS	L-070	6	188.31	1	Rainy	M	2945	N	N	Y	Urban	Tertiary	Y	Y	N	N	2	1	0	1	N	N	N	N	N	N	N	N	2	2	No	No viruses	None	NEG	N	N	N	N	N	N	N	Yes	N	Y	N	N	N	Y	N
L-070-08-INF-NPS	L-070	8	244.36	3	Rainy	M	2945	N	N	Y	Urban	Tertiary	Y	Y	N	N	2	1	0	1	N	Y	Y	N	Y	N	N	Y	2	2	Yes	Rhinovirus/enterovirus	Rhino	ER	N	N	N	N	Y	N	N	Yes	N	Y	N	N	N	Y	N
L-070-10-INF-NPS	L-070	10	307.33	5	Dry	M	2945	N	N	Y	Urban	Tertiary	Y	Y	N	N	2	1	0	1	N	Y	Y	N	N	N	N	N	2	2	Yes	Rhinovirus/enterovirus	Rhino	ER	N	N	N	N	Y	N	N	No	N	Y	N	N	N	Y	N
L-071-03-INF-NPS	L-071	3	91.33	10	Dry	M	3260	N	N	Y	Rural	Secondary	Y	Y	Y	Y	8	1	0	7	Y	Y	Y	N	N	N	N	N	1	1	Yes	Rhinovirus/enterovirus	Rhino	ER	N	N	N	N	Y	N	N	Yes	Y	N	N	N	N	Y	Y
L-071-04-INF-NPS	L-071	4	126.35	11	Rainy	M	3260	N	N	Y	Rural	Secondary	Y	Y	Y	Y	8	1	0	7	Y	N	N	N	N	N	N	N	2	2	No	No viruses	None	NEG	N	N	N	N	N	N	N	Yes	N	Y	Y	N	N	Y	N
L-071-05-INF-NPS	L-071	5	147.36	12	Rainy	M	3260	N	N	Y	Rural	Secondary	Y	Y	Y	Y	8	1	0	7	Y	N	N	N	N	N	N	N	3	3	No	No viruses	None	NEG	N	N	N	N	N	N	N	No	N	Y	N	N	N	Y	N
L-071-06-INF-NPS	L-071	6	182.34	1	Rainy	M	3260	N	N	Y	Rural	Secondary	Y	Y	Y	Y	8	1	0	7	Y	N	N	N	Y	N	N	Y	3	3	No	No viruses	None	NEG	N	N	N	N	N	N	N	No	N	Y	N	N	N	Y	N
L-071-08-INF-NPS	L-071	8	245.34	3	Rainy	M	3260	N	N	Y	Rural	Secondary	Y	Y	Y	Y	8	1	0	7	N	Y	Y	N	Y	N	N	Y	3	3	No	No viruses	None	NEG	N	N	N	N	N	N	N	Yes	Y	Y	N	N	N	Y	N
L-071-10-INF-NPS	L-071	10	308.37	5	Dry	M	3260	N	N	Y	Rural	Secondary	Y	Y	Y	Y	8	1	0	7	N	N	N	N	N	N	N	N	3	3	No	No viruses	None	NEG	N	N	N	N	N	N	N	No	N	Y	N	N	N	Y	N
L-073-04-INF-NPS	L-073	4	126.73	12	Rainy	M	3040	N	N	Y	Rural	Secondary	Y	Y	Y	N	3	0	0	3	N	N	N	N	N	N	N	N	2	2	No	No viruses	None	NEG	N	N	N	N	N	N	N	No	N	N	N	Y	Y	Y	Y
L-073-05-INF-NPS	L-073	5	153.62	1	Rainy	M	3040	N	N	Y	Rural	Secondary	Y	Y	Y	N	3	0	0	3	N	N	Y	N	Y	Y	N	N	3	3	No	No viruses	None	NEG	N	N	N	N	N	N	N	No	N	N	N	N	N	Y	N
L-073-06-INF-NPS	L-073	6	188.63	2	Rainy	M	3040	N	N	Y	Rural	Secondary	Y	Y	Y	N	3	0	0	3	N	N	N	N	N	N	N	N	3	3	Yes	Rhinovirus/enterovirus	Rhino	ER	N	N	N	N	Y	N	N	No	N	Y	Y	N	N	Y	N
L-073-08-INF-NPS	L-073	8	244.59	4	Dry	M	3040	N	N	Y	Rural	Secondary	Y	Y	Y	N	3	0	0	3	N	N	N	N	N	N	N	N	3	3	No	No viruses	None	NEG	N	N	N	N	N	N	N	No	N	Y	N	N	N	Y	N
L-073-12-INF-NPS	L-073	12	363.64	8	Dry	M	3040	N	N	Y	Rural	Secondary	Y	Y	Y	N	3	0	0	3	N	N	N	N	N	N	N	N	3	3	No	No viruses	None	NEG	N	N	N	N	N	N	N	No	N	Y	N	N	N	Y	Y
L-076-12-INF-NPS	L-076	12	364.82	8	Dry	M	2925	N	N	N	Urban	Secondary	Y	Y	Y	N	3	0	1	2	Y	N	N	N	N	N	N	N	3	3	Yes	Rhinovirus/enterovirus	Rhino	ER	N	N	N	N	Y	N	N	No	N	Y	N	N	N	Y	Y
L-078-01-INF-NPS	L-078	1	50.1	10	Dry	F	3240	N	N	N	Rural	Secondary	Y	Y	Y	N	3	1	0	2	Y	Y	Y	N	N	N	N	N	0	0	No	No viruses	None	NEG	N	N	N	N	N	N	N	No	N	Y	Y	N	N	Y	Y
L-078-02-INF-NPS	L-078	2	61.04	10	Dry	F	3240	N	N	N	Rural	Secondary	Y	Y	Y	N	3	1	0	2	Y	N	N	N	N	N	N	N	0	0	No	No viruses	None	NEG	N	N	N	N	N	N	N	No	N	Y	N	N	N	Y	N
L-078-03-INF-NPS	L-078	3	92.04	11	Rainy	F	3240	N	N	N	Rural	Secondary	Y	Y	Y	N	3	1	0	2	Y	N	Y	N	N	N	N	N	1	1	Yes	Rhinovirus/enterovirus	Rhino	ER	N	N	N	N	Y	N	N	No	N	Y	N	N	N	Y	N
L-078-06-INF-NPS	L-078	6	182.05	2	Rainy	F	3240	N	N	N	Rural	Secondary	Y	Y	Y	N	3	1	0	2	Y	N	N	N	N	N	N	N	3	3	No	No viruses	None	NEG	N	N	N	N	N	N	N	Yes	Y	Y	N	N	N	Y	Y
L-078-08-INF-NPS	L-078	8	239.02	4	Dry	F	3240	N	N	N	Rural	Secondary	Y	Y	Y	N	3	1	0	2	Y	N	Y	N	N	N	N	N	3	3	No	No viruses	None	NEG	N	N	N	N	N	N	N	No	N	Y	N	N	N	Y	N
L-079-01-INF-NPS	L-079	1	42.04	10	Dry	F	2390	Y	N	N	Rural	Secondary	Y	N	Y	Y	8	3	0	5	Y	Y	Y	N	N	N	N	N	0	0	No	No viruses	None	NEG	N	N	N	N	N	N	N	No	N	Y	N	N	N	Y	Y
L-079-02-INF-NPS	L-079	2	64.95	11	Rainy	F	2390	Y	N	N	Rural	Secondary	Y	N	Y	Y	8	3	0	5	Y	Y	Y	N	N	N	N	N	0	0	Yes	Rhinovirus/enterovirus	Rhino	ER	N	N	N	N	Y	N	N	No	N	Y	N	N	N	Y	N
L-079-03-INF-NPS	L-079	3	92.94	12	Rainy	F	2390	Y	N	N	Rural	Secondary	Y	N	Y	Y	8	3	0	5	Y	Y	Y	N	N	N	N	N	1	1	No	No viruses	None	NEG	N	N	N	N	N	N	N	No	N	Y	N	N	N	Y	N
L-079-04-INF-NPS	L-079	4	120.99	1	Rainy	F	2390	Y	N	N	Rural	Secondary	Y	N	Y	Y	8	3	0	5	Y	Y	Y	N	N	N	N	N	2	2	No	No viruses	None	NEG	N	N	N	N	N	N	N	No	N	Y	N	N	N	Y	N
L-079-05-INF-NPS	L-079	5	156.12	2	Rainy	F	2390	Y	N	N	Rural	Secondary	Y	N	Y	Y	8	3	0	5	Y	N	N	N	N	N	N	N	2	2	No	No viruses	None	NEG	N	N	N	N	N	N	N	No	N	Y	N	N	N	Y	N
L-079-06-INF-NPS	L-079	6	189.03	3	Rainy	F	2390	Y	N	N	Rural	Secondary	Y	N	Y	Y	8	3	0	5	Y	N	N	N	N	N	N	N	2	2	Yes	Rhinovirus/enterovirus	Rhino	ER	N	N	N	N	Y	N	N	No	N	Y	N	N	N	Y	N
L-080-04-INF-NPS	L-080	4	122.39	1	Rainy	M	3490	N	N	N	Rural	Secondary	Y	N	N	Y	17	6	4	7	Y	Y	Y	N	Y	Y	N	N	1	1	No	No viruses	None	NEG	N	N	N	N	N	N	N	Yes	Y	Y	N	N	N	Y	Y
L-080-05-INF-NPS	L-080	5	150.43	2	Rainy	M	3490	N	N	N	Rural	Secondary	Y	N	N	Y	17	6	4	7	Y	Y	Y	N	N	N	N	N	2	2	No	No viruses	None	NEG	N	N	N	N	N	N	N	Yes	N	Y	N	N	N	Y	N
L-080-06-INF-NPS	L-080	6	178.43	3	Rainy	M	3490	N	N	N	Rural	Secondary	Y	N	N	Y	17	6	4	7	Y	Y	Y	N	N	N	N	N	3	3	No	No viruses	None	NEG	N	N	N	N	N	N	N	Yes	N	Y	N	N	N	Y	N
L-080-08-INF-NPS	L-080	8	246.46	5	Dry	M	3490	N	N	N	Rural	Secondary	Y	N	N	Y	17	6	4	7	N	Y	Y	N	N	N	N	N	3	3	Yes	Rhinovirus/enterovirus	Rhino	ER	N	N	N	N	Y	N	N	Yes	N	Y	N	N	N	Y	N
L-080-12-INF-NPS	L-080	12	368.46	9	Dry	M	3490	N	N	N	Rural	Secondary	Y	N	N	Y	17	6	4	7	N	Y	Y	N	N	N	N	N	3	3	Yes	Rhinovirus/enterovirus	Rhino	ER	N	N	N	N	Y	N	N	Yes	N	Y	N	N	N	Y	Y
L-083-03-INF-NPS	L-083	3	90.61	2	Rainy	F	3610	N	N	N	Urban	Secondary	Y	Y	Y	Y	6	3	1	2	Y	Y	Y	N	N	N	N	N	1	1	Yes	Rhinovirus/enterovirus	Rhino	ER	N	N	N	N	Y	N	N	No	N	Y	N	N	N	Y	Y
L-083-04-INF-NPS	L-083	4	118.68	3	Rainy	F	3610	N	N	N	Urban	Secondary	Y	Y	Y	Y	6	3	1	2	Y	Y	Y	N	N	N	N	N	2	2	Yes	Rhinovirus/enterovirus	Rhino	ER	N	N	N	N	Y	N	N	No	N	Y	N	N	N	Y	N
L-083-05-INF-NPS	L-083	5	153.65	4	Dry	F	3610	N	N	N	Urban	Secondary	Y	Y	Y	Y	6	3	1	2	Y	Y	Y	N	N	N	N	N	3	3	Yes	Rhinovirus/enterovirus	Rhino	ER	N	N	N	N	Y	N	N	No	N	Y	N	N	N	Y	N
L-083-08-INF-NPS	L-083	8	244.75	7	Dry	F	3610	N	N	N	Urban	Secondary	Y	Y	Y	Y	6	3	1	2	Y	N	Y	N	N	N	N	N	3	3	No	No viruses	None	NEG	N	N	N	N	N	N	N	Yes	Y	N	N	N	N	Y	Y
L-083-10-INF-NPS	L-083	10	307.62	9	Dry	F	3610	N	N	N	Urban	Secondary	Y	Y	Y	Y	6	3	1	2	Y	Y	Y	N	N	N	N	N	3	3	Yes	Rhinovirus/enterovirus	Rhino	ER	N	N	N	N	Y	N	N	Yes	N	Y	Y	N	N	Y	N
L-083-12-INF-NPS	L-083	12	363.69	11	Rainy	F	3610	N	N	N	Urban	Secondary	Y	Y	Y	Y	6	3	1	2	Y	N	N	N	N	N	N	N	3	3	Yes	Rhinovirus/enterovirus	Rhino	ER	N	N	N	N	Y	N	N	No	N	Y	N	N	N	Y	N
L-086-03-INF-NPS	L-086	3	92.05	4	Dry	F	3645	N	N	N	Rural	Secondary	Y	Y	Y	Y	15	2	9	4	Y	N	Y	N	N	N	N	N	1	1	Yes	Rhinovirus/enterovirus	Rhino	ER	N	N	N	N	Y	N	N	No	N	Y	N	N	N	Y	Y
L-086-04-INF-NPS	L-086	4	120.01	5	Dry	F	3645	N	N	N	Rural	Secondary	Y	Y	Y	Y	15	2	9	4	Y	Y	Y	N	N	N	N	N	2	2	Yes	Rhinovirus/enterovirus	Rhino	ER	N	N	N	N	Y	N	N	No	N	Y	N	N	N	Y	N
L-086-05-INF-NPS	L-086	5	155.01	6	Dry	F	3645	N	N	N	Rural	Secondary	Y	Y	Y	Y	15	2	9	4	Y	N	Y	N	N	N	N	N	3	3	No	No viruses	None	NEG	N	N	N	N	N	N	N	Yes	Y	Y	N	N	N	Y	N
L-086-06-INF-NPS	L-086	6	184.07	7	Dry	F	3645	N	N	N	Rural	Secondary	Y	Y	Y	Y	15	2	9	4	Y	N	Y	N	Y	Y	N	N	3	3	No	No viruses	None	NEG	N	N	N	N	N	N	N	No	N	Y	N	N	N	Y	N
L-086-08-INF-NPS	L-086	8	246.02	9	Dry	F	3645	N	N	N	Rural	Secondary	Y	Y	Y	Y	15	2	9	4	Y	Y	Y	N	N	N	N	N	3	3	No	No viruses	None	NEG	N	N	N	N	N	N	N	No	N	Y	N	N	N	Y	N
L-086-10-INF-NPS	L-086	10	302.03	11	Rainy	F	3645	N	N	N	Rural	Secondary	Y	Y	Y	Y	15	2	9	4	Y	Y	Y	N	N	N	N	N	3	3	Yes	Rhinovirus/enterovirus	Rhino	ER	N	N	N	N	Y	N	N	No	N	Y	N	N	N	Y	N
L-086-12-INF-NPS	L-086	12	365.06	1	Rainy	F	3645	N	N	N	Rural	Secondary	Y	Y	Y	Y	15	2	9	4	Y	N	N	N	N	N	N	N	3	3	Yes	Rhinovirus/enterovirus	Rhino	ER	N	N	N	N	Y	N	N	Yes	Y	Y	N	N	N	Y	N
L-088-04-INF-NPS	L-088	4	121.93	5	Dry	M	3245	N	N	N	Urban	Secondary	Y	N	N	Y	7	1	1	5	Y	N	N	N	N	N	N	N	2	2	No	No viruses	None	NEG	N	N	N	N	N	N	N	No	N	Y	N	N	N	Y	Y
L-088-05-INF-NPS	L-088	5	149.95	6	Dry	M	3245	N	N	N	Urban	Secondary	Y	N	N	Y	7	1	1	5	Y	N	N	N	N	N	N	N	3	3	No	No viruses	None	NEG	N	N	N	N	N	N	N	Yes	Y	Y	N	N	N	Y	N
L-088-06-INF-NPS	L-088	6	177.94	7	Dry	M	3245	N	N	N	Urban	Secondary	Y	N	N	Y	7	1	1	5	Y	N	N	N	N	N	N	N	3	3	No	No viruses	None	NEG	N	N	N	N	N	N	N	Yes	N	Y	N	N	N	Y	N
L-088-08-INF-NPS	L-088	8	241.02	9	Dry	M	3245	N	N	N	Urban	Secondary	Y	N	N	Y	7	1	1	5	Y	Y	Y	N	N	N	N	N	3	3	Yes	Adenovirus	Other	ADENO	Y	N	N	N	N	N	N	Yes	N	Y	N	N	N	Y	N
L-088-10-INF-NPS	L-088	10	303.95	11	Rainy	M	3245	N	N	N	Urban	Secondary	Y	N	N	Y	7	1	1	5	N	N	N	N	Y	N	N	Y	3	3	Yes	Rhinovirus/enterovirus	Rhino	ER	N	N	N	N	Y	N	N	Yes	N	Y	N	N	N	Y	N
L-088-12-INF-NPS	L-088	12	366.96	1	Rainy	M	3245	N	N	N	Urban	Secondary	Y	N	N	Y	7	1	1	5	N	N	N	N	N	N	N	N	3	3	No	No viruses	None	NEG	N	N	N	N	N	N	N	No	N	Y	N	N	N	Y	N
L-089-08-INF-NPS	L-089	8	241.46	10	Dry	M	3580	N	N	N	Rural	Tertiary	Y	Y	Y	N	8	1	4	3	N	N	N	N	N	N	N	N	3	3	No	No viruses	None	NEG	N	N	N	N	N	N	N	Yes	Y	Y	Y	N	N	Y	Y
L-089-10-INF-NPS	L-089	10	297.5	12	Rainy	M	3580	N	N	N	Rural	Tertiary	Y	Y	Y	N	8	1	4	3	N	N	N	N	N	N	N	N	3	3	No	No viruses	None	NEG	N	N	N	N	N	N	N	No	N	Y	N	N	N	Y	N
L-089-12-INF-NPS	L-089	12	367.46	2	Rainy	M	3580	N	N	N	Rural	Tertiary	Y	Y	Y	N	8	1	4	3	N	N	N	N	N	N	N	N	3	3	No	No viruses	None	NEG	N	N	N	N	N	N	N	No	N	Y	N	N	N	Y	N
L-090-03-INF-NPS	L-090	3	88.55	5	Dry	F	2955	N	N	N	Rural	Secondary	Y	Y	Y	N	3	1	0	2	Y	N	Y	N	N	N	N	N	1	1	Yes	Influenza	Other	FLU B	N	Y	N	N	N	N	N	No	N	Y	Y	N	N	Y	Y
L-090-04-INF-NPS	L-090	4	123.58	6	Dry	F	2955	N	N	N	Rural	Secondary	Y	Y	Y	N	3	1	0	2	Y	N	N	N	N	N	N	N	2	2	No	No viruses	None	NEG	N	N	N	N	N	N	N	No	N	Y	N	N	N	Y	N
L-090-05-INF-NPS	L-090	5	151.59	7	Dry	F	2955	N	N	N	Rural	Secondary	Y	Y	Y	N	3	1	0	2	Y	Y	Y	N	N	N	N	N	3	3	No	No viruses	None	NEG	N	N	N	N	N	N	N	No	N	Y	N	N	N	Y	N
L-090-10-INF-NPS	L-090	10	298.54	12	Rainy	F	2955	N	N	N	Rural	Secondary	Y	Y	Y	N	3	1	0	2	Y	N	N	N	N	N	N	N	3	3	Yes	Rhinovirus/enterovirus	Rhino	ER	N	N	N	N	Y	N	N	Yes	Y	Y	N	N	N	Y	Y
L-090-12-INF-NPS	L-090	12	368.54	2	Rainy	F	2955	N	N	N	Rural	Secondary	Y	Y	Y	N	3	1	0	2	Y	N	Y	N	N	N	N	N	3	3	No	No viruses	None	NEG	N	N	N	N	N	N	N	Yes	N	Y	N	N	N	Y	N
L-091-03-INF-NPS	L-091	3	88.56	5	Dry	F	3060	N	N	N	Urban	Secondary	Y	Y	N	Y	3	1	0	2	Y	N	N	N	N	N	N	N	1	1	No	No viruses	None	NEG	N	N	N	N	N	N	N	No	N	N	N	Y	N	Y	Y
L-092-04-INF-NPS	L-092	4	125.5	7	Dry	F	3445	N	N	N	Rural	Secondary	Y	Y	Y	N	3	0	1	2	Y	N	N	N	N	N	N	N	2	2	No	No viruses	None	NEG	N	N	N	N	N	N	N	No	N	Y	N	N	N	Y	Y
L-093-03-INF-NPS	L-093	3	94.15	7	Dry	F	3620	N	N	N	Rural	Secondary	Y	Y	Y	N	2	0	0	2	Y	N	N	N	N	N	N	N	1	1	No	No viruses	None	NEG	N	N	N	N	N	N	N	No	N	Y	N	N	N	Y	Y
L-093-04-INF-NPS	L-093	4	123.1	8	Dry	F	3620	N	N	N	Rural	Secondary	Y	Y	Y	N	2	0	0	2	Y	Y	Y	N	N	N	N	N	2	2	Yes	Rhinovirus/enterovirus	Rhino	ER	N	N	N	N	Y	N	N	No	N	Y	N	N	N	Y	N
L-093-05-INF-NPS	L-093	5	157.13	9	Dry	F	3620	N	N	N	Rural	Secondary	Y	Y	Y	N	2	0	0	2	Y	N	Y	N	N	N	N	N	3	3	No	No viruses	None	NEG	N	N	N	N	N	N	N	No	N	Y	N	N	N	Y	N
L-093-06-INF-NPS	L-093	6	185.12	10	Dry	F	3620	N	N	N	Rural	Secondary	Y	Y	Y	N	2	0	0	2	Y	Y	Y	N	N	N	N	N	3	3	No	No viruses	None	NEG	N	N	N	N	N	N	N	No	N	Y	N	N	N	Y	N
L-093-08-INF-NPS	L-093	8	241.1	12	Rainy	F	3620	N	N	N	Rural	Secondary	Y	Y	Y	N	2	0	0	2	Y	N	Y	N	N	N	N	N	3	3	No	No viruses	None	NEG	N	N	N	N	N	N	N	No	N	Y	N	N	N	Y	N
L-093-10-INF-NPS	L-093	10	311.13	2	Rainy	F	3620	N	N	N	Rural	Secondary	Y	Y	Y	N	2	0	0	2	Y	Y	Y	N	N	N	N	N	3	3	No	No viruses	None	NEG	N	N	N	N	N	N	N	No	N	Y	N	Y	Y	Y	N
L-093-12-INF-NPS	L-093	12	367.12	4	Dry	F	3620	N	N	N	Rural	Secondary	Y	Y	Y	N	2	0	0	2	N	Y	Y	N	Y	Y	N	N	3	3	Yes	Rhinovirus/enterovirus	Rhino	ER	N	N	N	N	Y	N	N	No	N	Y	N	N	N	Y	N
L-094-03-INF-NPS	L-094	3	93.74	7	Dry	M	3060	N	N	N	Rural	Secondary	Y	N	N	N	6	1	1	4	Y	Y	Y	N	N	N	N	N	1	1	Yes	Rhinovirus/enterovirus	Rhino	ER	N	N	N	N	Y	N	N	Yes	N	Y	N	N	N	Y	Y
L-094-04-INF-NPS	L-094	4	121.8	8	Dry	M	3060	N	N	N	Rural	Secondary	Y	N	N	N	6	1	1	4	Y	N	N	N	N	N	N	N	2	2	No	No viruses	None	NEG	N	N	N	N	N	N	N	Yes	N	Y	N	N	N	Y	N
L-094-05-INF-NPS	L-094	5	156.77	9	Dry	M	3060	N	N	N	Rural	Secondary	Y	N	N	N	6	1	1	4	Y	Y	Y	N	N	N	N	N	3	3	No	No viruses	None	NEG	N	N	N	N	N	N	N	Yes	N	Y	N	N	N	Y	N
L-094-06-INF-NPS	L-094	6	184.74	10	Dry	M	3060	N	N	N	Rural	Secondary	Y	N	N	N	6	1	1	4	Y	N	Y	N	N	N	N	N	3	3	No	No viruses	None	NEG	N	N	N	N	N	N	N	Yes	N	Y	N	N	N	Y	N
L-094-08-INF-NPS	L-094	8	240.75	12	Rainy	M	3060	N	N	N	Rural	Secondary	Y	N	N	N	6	1	1	4	Y	N	N	N	N	N	N	N	3	3	No	No viruses	None	NEG	N	N	N	N	N	N	N	No	N	Y	N	N	N	Y	N
L-094-10-INF-NPS	L-094	10	310.76	2	Rainy	M	3060	N	N	N	Rural	Secondary	Y	N	N	N	6	1	1	4	Y	Y	Y	N	Y	Y	N	N	3	3	Yes	Rhinovirus/enterovirus	Rhino	ER	N	N	N	N	Y	N	N	Yes	Y	Y	N	N	N	Y	N
L-094-12-INF-NPS	L-094	12	366.78	4	Dry	M	3060	N	N	N	Rural	Secondary	Y	N	N	N	6	1	1	4	Y	N	N	N	N	N	N	N	3	3	Yes	Rhinovirus/enterovirus	Rhino	ER	N	N	N	N	Y	N	N	Yes	N	Y	N	N	N	Y	N
L-095-03-INF-NPS	L-095	3	93.11	7	Dry	M	3080	N	N	Y	Urban	Secondary	Y	Y	Y	Y	9	4	0	5	N	N	Y	N	N	N	N	N	1	1	No	No viruses	None	NEG	N	N	N	N	N	N	N	No	N	Y	N	N	N	Y	Y
L-095-04-INF-NPS	L-095	4	129.04	8	Dry	M	3080	N	N	Y	Urban	Secondary	Y	Y	Y	Y	9	4	0	5	N	N	N	N	N	N	N	N	2	2	No	No viruses	None	NEG	N	N	N	N	N	N	N	No	N	Y	N	N	N	Y	N
L-095-05-INF-NPS	L-095	5	158.02	9	Dry	M	3080	N	N	Y	Urban	Secondary	Y	Y	Y	Y	9	4	0	5	N	Y	Y	N	N	N	N	N	3	3	No	No viruses	None	NEG	N	N	N	N	N	N	N	No	N	Y	N	N	N	Y	N
L-095-06-INF-NPS	L-095	6	185.03	10	Dry	M	3080	N	N	Y	Urban	Secondary	Y	Y	Y	Y	9	4	0	5	N	N	N	N	Y	N	N	Y	3	3	Yes	Rhinovirus/enterovirus	Rhino	ER	N	N	N	N	Y	N	N	Yes	Y	Y	N	N	N	Y	N
L-095-08-INF-NPS	L-095	8	233.07	12	Rainy	M	3080	N	N	Y	Urban	Secondary	Y	Y	Y	Y	9	4	0	5	N	N	N	N	N	N	N	N	3	3	No	No viruses	None	NEG	N	N	N	N	N	N	N	No	N	Y	N	Y	Y	Y	N
L-095-10-INF-NPS	L-095	10	304.09	2	Rainy	M	3080	N	N	Y	Urban	Secondary	Y	Y	Y	Y	9	4	0	5	N	N	N	N	Y	Y	N	N	3	3	Yes	Rhinovirus/enterovirus	Rhino	ER	N	N	N	N	Y	N	N	No	N	Y	N	N	N	Y	N
L-095-12-INF-NPS	L-095	12	367.07	4	Dry	M	3080	N	N	Y	Urban	Secondary	Y	Y	Y	Y	9	4	0	5	N	N	N	N	N	N	N	N	3	3	No	No viruses	None	NEG	N	N	N	N	N	N	N	Yes	Y	Y	N	Y	Y	Y	N
L-096-04-INF-NPS	L-096	4	127.78	8	Dry	F	4260	N	N	N	Rural	None/Primary	Y	N	N	Y	5	0	3	2	Y	Y	Y	N	N	N	N	N	2	2	No	No viruses	None	NEG	N	N	N	N	N	N	N	No	N	Y	N	N	N	Y	Y
L-096-05-INF-NPS	L-096	5	155.72	9	Dry	F	4260	N	N	N	Rural	None/Primary	Y	N	N	Y	5	0	3	2	Y	N	Y	N	N	N	N	N	3	3	No	No viruses	None	NEG	N	N	N	N	N	N	N	Yes	Y	Y	N	N	N	Y	N
L-096-06-INF-NPS	L-096	6	183.68	10	Dry	F	4260	N	N	N	Rural	None/Primary	Y	N	N	Y	5	0	3	2	Y	Y	Y	N	N	N	N	N	3	3	No	No viruses	None	NEG	N	N	N	N	N	N	N	No	N	Y	N	Y	Y	Y	N
L-096-08-INF-NPS	L-096	8	232.79	12	Rainy	F	4260	N	N	N	Rural	None/Primary	Y	N	N	Y	5	0	3	2	Y	N	N	N	N	N	N	N	3	3	Yes	>1 virus	Other	ER/ADENO	Y	N	N	N	Y	N	N	Yes	Y	Y	N	N	N	Y	N
L-096-10-INF-NPS	L-096	10	310.76	3	Rainy	F	4260	N	N	N	Rural	None/Primary	Y	N	N	Y	5	0	3	2	Y	N	Y	N	N	N	N	N	3	3	No	No viruses	None	NEG	N	N	N	N	N	N	N	Yes	N	Y	N	N	N	Y	N
L-096-12-INF-NPS	L-096	12	365.85	4	Dry	F	4260	N	N	N	Rural	None/Primary	Y	N	N	Y	5	0	3	2	N	N	N	N	N	N	N	N	3	3	No	No viruses	None	NEG	N	N	N	N	N	N	N	Yes	N	Y	N	N	N	Y	N
L-098-02-INF-NPS	L-098	2	65.75	7	Dry	M	2975	N	N	N	Urban	Secondary	Y	Y	Y	Y	9	0	4	5	Y	N	Y	N	N	N	N	N	0	0	No	No viruses	None	NEG	N	N	N	N	N	N	N	No	N	Y	Y	N	N	Y	Y
L-098-03-INF-NPS	L-098	3	93.68	8	Dry	M	2975	N	N	N	Urban	Secondary	Y	Y	Y	Y	9	0	4	5	Y	N	Y	N	N	N	N	N	1	1	No	No viruses	None	NEG	N	N	N	N	N	N	N	No	N	Y	N	Y	Y	Y	N
L-098-04-INF-NPS	L-098	4	121.7	9	Dry	M	2975	N	N	N	Urban	Secondary	Y	Y	Y	Y	9	0	4	5	Y	Y	Y	N	N	N	N	N	2	2	No	No viruses	None	NEG	N	N	N	N	N	N	N	Yes	Y	Y	N	N	N	Y	N
L-098-05-INF-NPS	L-098	5	156.72	10	Dry	M	2975	N	N	N	Urban	Secondary	Y	Y	Y	Y	9	0	4	5	Y	N	N	N	N	N	N	N	3	3	Yes	Rhinovirus/enterovirus	Rhino	ER	N	N	N	N	Y	N	N	Yes	N	Y	N	N	N	Y	N
L-098-06-INF-NPS	L-098	6	184.73	11	Rainy	M	2975	N	N	N	Urban	Secondary	Y	Y	Y	Y	9	0	4	5	Y	N	N	N	N	N	N	N	3	3	No	No viruses	None	NEG	N	N	N	N	N	N	N	Yes	N	Y	N	N	N	Y	N
L-098-08-INF-NPS	L-098	8	254.72	1	Rainy	M	2975	N	N	N	Urban	Secondary	Y	Y	Y	Y	9	0	4	5	Y	N	N	N	N	N	N	N	3	3	No	No viruses	None	NEG	N	N	N	N	N	N	N	No	N	Y	N	N	N	Y	N
L-099-03-INF-NPS	L-099	3	92.85	8	Dry	M	3440	N	N	N	Urban	Secondary	Y	Y	Y	N	8	2	1	5	Y	N	N	N	N	N	N	N	1	1	No	No viruses	None	NEG	N	N	N	N	N	N	N	No	N	N	N	N	N	Y	Y
L-099-04-INF-NPS	L-099	4	120.79	9	Dry	M	3440	N	N	N	Urban	Secondary	Y	Y	Y	N	8	2	1	5	Y	Y	Y	N	N	N	N	N	2	2	Yes	Rhinovirus/enterovirus	Rhino	ER	N	N	N	N	Y	N	N	No	N	N	N	N	N	Y	N
L-099-05-INF-NPS	L-099	5	155.78	10	Dry	M	3440	N	N	N	Urban	Secondary	Y	Y	Y	N	8	2	1	5	Y	N	N	N	N	N	N	N	3	3	No	No viruses	None	NEG	N	N	N	N	N	N	N	No	N	N	N	Y	Y	Y	N
L-099-06-INF-NPS	L-099	6	183.79	11	Rainy	M	3440	N	N	N	Urban	Secondary	Y	Y	Y	N	8	2	1	5	Y	N	N	N	N	N	N	N	3	3	No	No viruses	None	NEG	N	N	N	N	N	N	N	No	N	Y	Y	N	N	Y	N
L-100-02-INF-NPS	L-100	2	63.52	7	Dry	F	3170	N	N	N	Rural	Secondary	Y	Y	Y	N	4	0	2	2	Y	N	N	N	N	N	N	N	0	0	No	No viruses	None	NEG	N	N	N	N	N	N	N	No	N	Y	Y	N	N	Y	Y
L-100-06-INF-NPS	L-100	6	182.43	11	Rainy	F	3170	N	N	N	Rural	Secondary	Y	Y	Y	N	4	0	2	2	Y	Y	Y	N	N	N	N	N	3	3	Yes	Rhinovirus/enterovirus	Rhino	ER	N	N	N	N	Y	N	N	No	N	Y	N	N	N	Y	N
L-100-08-INF-NPS	L-100	8	245.44	1	Rainy	F	3170	N	N	N	Rural	Secondary	Y	Y	Y	N	4	0	2	2	Y	N	N	N	N	N	N	N	3	3	No	No viruses	None	NEG	N	N	N	N	N	N	N	No	N	Y	N	N	N	Y	N
L-100-12-INF-NPS	L-100	12	364.44	5	Dry	F	3170	N	N	N	Rural	Secondary	Y	Y	Y	N	4	0	2	2	N	N	Y	N	Y	N	N	N	3	3	No	No viruses	None	NEG	N	N	N	N	N	N	N	No	N	Y	N	N	N	Y	N
L-101-02-INF-NPS	L-101	2	68.89	7	Dry	M	3405	N	N	N	Urban	None/Primary	Y	Y	Y	N	3	0	1	2	Y	Y	Y	N	Y	Y	N	N	1	1	Yes	Rhinovirus/enterovirus	Rhino	ER	N	N	N	N	Y	N	N	No	N	N	N	N	N	Y	Y
L-101-03-INF-NPS	L-101	3	95.87	8	Dry	M	3405	N	N	N	Urban	None/Primary	Y	Y	Y	N	3	0	1	2	Y	N	N	N	N	N	N	N	1	1	No	No viruses	None	NEG	N	N	N	N	N	N	N	No	N	Y	Y	N	N	Y	N
L-101-04-INF-NPS	L-101	4	126.73	9	Dry	M	3405	N	N	N	Urban	None/Primary	Y	Y	Y	N	3	0	1	2	Y	N	N	N	N	N	N	N	1	1	Yes	Rhinovirus/enterovirus	Rhino	ER	N	N	N	N	Y	N	N	No	N	Y	N	N	N	Y	N
L-102-02-INF-NPS	L-102	2	63.7	7	Dry	F	3990	N	N	N	Urban	Secondary	Y	Y	N	Y	6	1	2	3	Y	Y	Y	N	N	N	N	N	1	1	Yes	HMPV	Other	MPV	N	N	Y	N	N	N	N	No	N	Y	Y	N	N	Y	Y
L-102-03-INF-NPS	L-102	3	91.71	8	Dry	F	3990	N	N	N	Urban	Secondary	Y	Y	N	Y	6	1	2	3	Y	Y	Y	N	Y	Y	N	N	1	1	Yes	Rhinovirus/enterovirus	Rhino	ER	N	N	N	N	Y	N	N	No	N	Y	N	N	N	Y	N
L-102-04-INF-NPS	L-102	4	126.78	9	Dry	F	3990	N	N	N	Urban	Secondary	Y	Y	N	Y	6	1	2	3	Y	N	N	N	N	N	N	N	2	2	Yes	Rhinovirus/enterovirus	Rhino	ER	N	N	N	N	Y	N	N	No	N	Y	N	N	N	Y	N
L-104-03-INF-NPS	L-104	3	93.33	9	Dry	M	3305	N	N	N	Urban	Secondary	Y	N	N	Y	10	0	4	6	Y	Y	Y	N	N	N	N	N	1	1	Yes	Rhinovirus/enterovirus	Rhino	ER	N	N	N	N	Y	N	N	No	N	Y	N	N	N	Y	Y
L-104-04-INF-NPS	L-104	4	121.32	10	Dry	M	3305	N	N	N	Urban	Secondary	Y	N	N	Y	10	0	4	6	Y	Y	Y	N	Y	N	N	N	2	2	Yes	Rhinovirus/enterovirus	Rhino	ER	N	N	N	N	Y	N	N	No	N	Y	N	N	N	Y	N
L-104-06-INF-NPS	L-104	6	184.25	12	Rainy	M	3305	N	N	N	Urban	Secondary	Y	N	N	Y	10	0	4	6	Y	N	N	N	N	N	N	N	3	3	No	No viruses	None	NEG	N	N	N	N	N	N	N	No	N	Y	N	N	N	Y	Y
L-104-08-INF-NPS	L-104	8	247.3	2	Rainy	M	3305	N	N	N	Urban	Secondary	Y	N	N	Y	10	0	4	6	Y	Y	Y	N	Y	Y	N	N	3	3	Yes	Rhinovirus/enterovirus	Rhino	ER	N	N	N	N	Y	N	N	No	N	Y	N	N	N	Y	N
L-104-12-INF-NPS	L-104	12	366.31	6	Dry	M	3305	N	N	N	Urban	Secondary	Y	N	N	Y	10	0	4	6	Y	Y	Y	N	N	N	N	N	3	3	Yes	HMPV	Other	MPV	N	N	Y	N	N	N	N	No	N	Y	N	N	N	Y	Y
L-105-01-INF-NPS	L-105	1	35.4	7	Dry	F	3395	N	N	N	Rural	Secondary	Y	Y	N	N	2	0	0	2	Y	N	Y	N	N	N	N	N	0	0	No	No viruses	None	NEG	N	N	N	N	N	N	N	No	N	N	N	N	N	Y	Y
L-105-02-INF-NPS	L-105	2	63.42	8	Dry	F	3395	N	N	N	Rural	Secondary	Y	Y	N	N	2	0	0	2	Y	N	N	N	N	N	N	N	1	1	No	No viruses	None	NEG	N	N	N	N	N	N	N	Yes	Y	N	N	N	N	Y	N
L-105-03-INF-NPS	L-105	3	91.46	9	Dry	F	3395	N	N	N	Rural	Secondary	Y	Y	N	N	2	0	0	2	Y	N	N	N	N	N	N	N	1	1	No	No viruses	None	NEG	N	N	N	N	N	N	N	No	N	N	N	N	N	Y	N
L-105-04-INF-NPS	L-105	4	126.47	10	Dry	F	3395	N	N	N	Rural	Secondary	Y	Y	N	N	2	0	0	2	Y	N	Y	N	N	N	N	N	2	2	No	No viruses	None	NEG	N	N	N	N	N	N	N	Yes	Y	Y	Y	N	N	Y	N
L-105-05-INF-NPS	L-105	5	154.5	11	Rainy	F	3395	N	N	N	Rural	Secondary	Y	Y	N	N	2	0	0	2	Y	N	N	N	N	N	N	N	3	3	No	No viruses	None	NEG	N	N	N	N	N	N	N	No	N	N	N	N	N	Y	N
L-105-06-INF-NPS	L-105	6	182.52	12	Rainy	F	3395	N	N	N	Rural	Secondary	Y	Y	N	N	2	0	0	2	Y	N	Y	N	N	N	N	N	3	3	No	No viruses	None	NEG	N	N	N	N	N	N	N	Yes	Y	N	N	N	N	Y	N
L-105-08-INF-NPS	L-105	8	245.48	2	Rainy	F	3395	N	N	N	Rural	Secondary	Y	Y	N	N	2	0	0	2	Y	N	N	N	N	N	N	N	3	3	Yes	Rhinovirus/enterovirus	Rhino	ER	N	N	N	N	Y	N	N	No	N	Y	Y	N	N	Y	N
L-105-12-INF-NPS	L-105	12	364.52	6	Dry	F	3395	N	N	N	Rural	Secondary	Y	Y	N	N	2	0	0	2	N	N	Y	N	Y	Y	N	N	3	3	Yes	Rhinovirus/enterovirus	Rhino	ER	N	N	N	N	Y	N	N	No	N	Y	N	N	N	Y	Y
L-106-10-INF-NPS	L-106	10	303.77	4	Dry	F	4010	N	N	N	Urban	Secondary	Y	Y	Y	Y	8	0	3	5	Y	N	Y	N	N	N	N	N	3	3	No	No viruses	None	NEG	N	N	N	N	N	N	N	No	N	Y	N	N	N	Y	Y
L-106-12-INF-NPS	L-106	12	366.81	6	Dry	F	4010	N	N	N	Urban	Secondary	Y	Y	Y	Y	8	0	3	5	Y	Y	Y	N	N	N	N	N	3	3	Yes	Influenza	Other	FLU A	N	Y	N	N	N	N	N	Yes	Y	Y	N	N	N	Y	N
L-107-05-INF-NPS	L-107	5	153.19	12	Rainy	F	3030	N	N	Y	Rural	Secondary	Y	Y	Y	N	5	1	2	2	N	N	N	N	N	N	N	N	3	3	No	No viruses	None	NEG	N	N	N	N	N	N	N	No	N	Y	N	N	N	Y	Y
L-107-10-INF-NPS	L-107	10	307.25	5	Dry	F	3030	N	N	Y	Rural	Secondary	Y	Y	Y	N	5	1	2	2	N	Y	Y	N	N	N	N	N	3	3	Yes	Rhinovirus/enterovirus	Rhino	ER	N	N	N	N	Y	N	N	No	N	Y	Y	N	N	Y	Y
L-108-04-INF-NPS	L-108	4	128.31	11	Rainy	M	2435	Y	N	N	Rural	Tertiary	Y	Y	Y	Y	8	1	2	5	Y	N	Y	N	N	N	N	N	2	2	No	No viruses	None	NEG	N	N	N	N	N	N	N	Yes	N	Y	Y	Y	N	Y	Y
L-108-05-INF-NPS	L-108	5	156.29	12	Rainy	M	2435	Y	N	N	Rural	Tertiary	Y	Y	Y	Y	8	1	2	5	Y	Y	Y	N	N	N	N	N	3	3	No	No viruses	None	NEG	N	N	N	N	N	N	N	No	N	N	N	N	N	Y	N
L-108-06-INF-NPS	L-108	6	184.29	1	Rainy	M	2435	Y	N	N	Rural	Tertiary	Y	Y	Y	Y	8	1	2	5	Y	N	Y	N	N	N	N	N	3	3	Yes	Rhinovirus/enterovirus	Rhino	ER	N	N	N	N	Y	N	N	Yes	Y	N	N	Y	Y	Y	N
L-108-08-INF-NPS	L-108	8	247.34	3	Rainy	M	2435	Y	N	N	Rural	Tertiary	Y	Y	Y	Y	8	1	2	5	Y	N	Y	N	N	N	N	N	3	3	No	No viruses	None	NEG	N	N	N	N	N	N	N	No	N	Y	Y	N	N	Y	N
L-108-10-INF-NPS	L-108	10	303.36	5	Dry	M	2435	Y	N	N	Rural	Tertiary	Y	Y	Y	Y	8	1	2	5	N	Y	Y	N	N	N	N	N	3	3	Yes	Rhinovirus/enterovirus	Rhino	ER	N	N	N	N	Y	N	N	No	N	Y	N	N	N	Y	N
L-108-12-INF-NPS	L-108	12	366.35	7	Dry	M	2435	Y	N	N	Rural	Tertiary	Y	Y	Y	Y	8	1	2	5	N	N	Y	N	N	N	N	N	3	3	No	No viruses	None	NEG	N	N	N	N	N	N	N	Yes	Y	Y	N	N	N	Y	N
L-110-02-INF-NPS	L-110	2	66.34	9	Dry	F	2945	N	N	N	Urban	Secondary	Y	Y	Y	Y	13	4	2	7	Y	Y	Y	N	N	N	N	N	0	0	Yes	Rhinovirus/enterovirus	Rhino	ER	N	N	N	N	Y	N	N	No	N	Y	N	N	N	Y	Y
L-110-03-INF-NPS	L-110	3	94.31	10	Dry	F	2945	N	N	N	Urban	Secondary	Y	Y	Y	Y	13	4	2	7	Y	N	N	N	N	N	N	N	1	1	No	No viruses	None	NEG	N	N	N	N	N	N	N	No	N	Y	N	N	N	Y	N
L-110-04-INF-NPS	L-110	4	122.34	11	Rainy	F	2945	N	N	N	Urban	Secondary	Y	Y	Y	Y	13	4	2	7	Y	N	N	N	N	N	N	N	2	2	Yes	Rhinovirus/enterovirus	Rhino	ER	N	N	N	N	Y	N	N	No	N	Y	N	N	N	Y	N
L-110-05-INF-NPS	L-110	5	142.36	12	Rainy	F	2945	N	N	N	Urban	Secondary	Y	Y	Y	Y	13	4	2	7	Y	N	Y	N	Y	Y	N	N	3	3	Yes	Parainfluenza	Other	P2	N	N	N	Y	N	N	N	No	N	Y	N	N	N	Y	N
L-110-06-INF-NPS	L-110	6	185.38	1	Rainy	F	2945	N	N	N	Urban	Secondary	Y	Y	Y	Y	13	4	2	7	Y	Y	Y	N	N	N	N	N	3	3	Yes	Rhinovirus/enterovirus	Rhino	ER	N	N	N	N	Y	N	N	Yes	Y	Y	N	N	N	Y	N
L-110-08-INF-NPS	L-110	8	248.35	3	Rainy	F	2945	N	N	N	Urban	Secondary	Y	Y	Y	Y	13	4	2	7	Y	N	N	N	N	N	N	N	3	3	Yes	Adenovirus	Other	ADENO	Y	N	N	N	N	N	N	Yes	N	Y	N	N	N	Y	N
L-110-10-INF-NPS	L-110	10	304.37	5	Dry	F	2945	N	N	N	Urban	Secondary	Y	Y	Y	Y	13	4	2	7	Y	N	N	N	N	N	N	N	3	3	No	No viruses	None	NEG	N	N	N	N	N	N	N	Yes	N	Y	N	N	N	Y	N
L-110-12-INF-NPS	L-110	12	367.35	7	Dry	F	2945	N	N	N	Urban	Secondary	Y	Y	Y	Y	13	4	2	7	N	Y	Y	N	N	N	N	N	3	3	Yes	Parainfluenza	Other	P3	N	N	N	Y	N	N	N	Yes	N	Y	N	N	N	Y	N
L-111-08-INF-NPS	L-111	8	245.03	3	Rainy	M	3065	N	N	N	Rural	Tertiary	Y	Y	Y	N	4	0	1	3	Y	Y	Y	N	N	N	N	N	3	3	Yes	Rhinovirus/enterovirus	Rhino	ER	N	N	N	N	Y	N	N	No	N	Y	Y	N	N	Y	N
L-111-10-INF-NPS	L-111	10	301.07	5	Dry	M	3065	N	N	N	Rural	Tertiary	Y	Y	Y	N	4	0	1	3	Y	N	N	N	N	N	N	N	3	3	No	No viruses	None	NEG	N	N	N	N	N	N	N	No	N	Y	N	N	N	Y	N
L-113-10-INF-NPS	L-113	10	307.35	6	Dry	M	2610	N	N	N	Urban	Tertiary	Y	Y	Y	N	3	0	1	2	Y	Y	Y	N	Y	Y	N	N	3	3	No	No viruses	None	NEG	N	N	N	N	N	N	N	No	N	Y	Y	Y	N	Y	Y
L-114-08-INF-NPS	L-114	8	249.41	4	Dry	M	3740	N	N	N	Rural	Secondary	Y	Y	N	N	2	0	0	2	N	N	N	N	N	N	N	N	3	3	Yes	Rhinovirus/enterovirus	Rhino	ER	N	N	N	N	Y	N	N	Yes	Y	Y	Y	N	N	Y	Y
L-114-12-INF-NPS	L-114	12	396.27	9	Dry	M	3740	N	N	N	Rural	Secondary	Y	Y	N	N	2	0	0	2	N	Y	Y	N	N	N	N	N	3	3	Yes	>1 virus	Other	ER/ADENO	Y	N	N	N	Y	N	N	Yes	N	Y	N	N	N	Y	N
L-115-10-INF-NPS	L-115	10	300.54	6	Dry	F	2960	N	N	N	Rural	Secondary	Y	N	Y	Y	4	1	1	2	Y	Y	Y	N	N	N	N	N	3	3	Yes	Influenza	Other	FLU A	N	Y	N	N	N	N	N	No	N	Y	N	N	N	Y	Y
L-117-05-INF-NPS	L-117	5	152.45	2	Rainy	F	3100	N	N	N	Rural	None/Primary	Y	Y	Y	N	5	1	1	3	Y	Y	Y	N	N	N	N	N	3	3	Yes	Rhinovirus/enterovirus	Rhino	ER	N	N	N	N	Y	N	N	No	N	N	N	Y	Y	Y	Y
L-117-06-INF-NPS	L-117	6	180.43	3	Rainy	F	3100	N	N	N	Rural	None/Primary	Y	Y	Y	N	5	1	1	3	Y	N	N	N	N	N	N	N	3	3	No	No viruses	None	NEG	N	N	N	N	N	N	N	No	N	N	N	N	N	Y	N
L-117-08-INF-NPS	L-117	8	243.48	5	Dry	F	3100	N	N	N	Rural	None/Primary	Y	Y	Y	N	5	1	1	3	Y	N	Y	N	N	N	N	N	3	3	No	No viruses	None	NEG	N	N	N	N	N	N	N	No	N	Y	Y	N	N	Y	N
L-117-10-INF-NPS	L-117	10	299.5	7	Dry	F	3100	N	N	N	Rural	None/Primary	Y	Y	Y	N	5	1	1	3	Y	Y	Y	N	Y	Y	N	N	3	3	No	No viruses	None	NEG	N	N	N	N	N	N	N	Yes	Y	Y	N	N	N	Y	N
L-117-12-INF-NPS	L-117	12	362.48	9	Dry	F	3100	N	N	N	Rural	None/Primary	Y	Y	Y	N	5	1	1	3	Y	N	N	N	N	N	N	N	3	3	No	No viruses	None	NEG	N	N	N	N	N	N	N	No	N	Y	N	N	N	Y	N
L-119-02-INF-NPS	L-119	2	65.07	12	Rainy	M	2870	N	N	N	Rural	Secondary	Y	Y	Y	Y	6	2	2	2	Y	N	N	N	N	N	N	N	0	0	No	No viruses	None	NEG	N	N	N	N	N	N	N	No	N	Y	N	N	N	Y	Y
L-119-03-INF-NPS	L-119	3	100.07	1	Rainy	M	2870	N	N	N	Rural	Secondary	Y	Y	Y	Y	6	2	2	2	Y	N	N	N	N	N	N	N	2	2	No	No viruses	None	NEG	N	N	N	N	N	N	N	Yes	Y	Y	N	Y	Y	Y	N
L-119-04-INF-NPS	L-119	4	128.06	2	Rainy	M	2870	N	N	N	Rural	Secondary	Y	Y	Y	Y	6	2	2	2	Y	N	Y	N	N	N	N	N	2	2	No	No viruses	None	NEG	N	N	N	N	N	N	N	Yes	N	Y	N	N	N	Y	N
L-119-05-INF-NPS	L-119	5	156.07	3	Rainy	M	2870	N	N	N	Rural	Secondary	Y	Y	Y	Y	6	2	2	2	Y	Y	Y	N	N	N	N	N	3	2	Yes	Rhinovirus/enterovirus	Rhino	ER	N	N	N	N	Y	N	N	No	N	Y	N	N	N	Y	N
L-119-06-INF-NPS	L-119	6	184.05	4	Dry	M	2870	N	N	N	Rural	Secondary	Y	Y	Y	Y	6	2	2	2	Y	Y	Y	N	N	N	N	N	3	2	No	No viruses	None	NEG	N	N	N	N	N	N	N	Yes	Y	Y	N	N	N	Y	N
L-119-08-INF-NPS	L-119	8	247.1	6	Dry	M	2870	N	N	N	Rural	Secondary	Y	Y	Y	Y	6	2	2	2	Y	Y	Y	N	N	N	N	N	3	2	Yes	RSV	Other	RSV	N	N	N	N	N	Y	N	No	N	Y	N	N	N	Y	N
L-120-04-INF-NPS	L-120	4	120.48	2	Rainy	F	3565	N	N	N	Rural	Secondary	Y	Y	Y	N	4	1	0	3	N	N	N	N	N	N	N	N	2	2	Yes	Rhinovirus/enterovirus	Rhino	ER	N	N	N	N	Y	N	N	Yes	Y	N	N	N	N	Y	Y
L-120-05-INF-NPS	L-120	5	148.47	3	Rainy	F	3565	N	N	N	Rural	Secondary	Y	Y	Y	N	4	1	0	3	N	N	N	N	N	N	N	N	3	2	No	No viruses	None	NEG	N	N	N	N	N	N	N	No	N	Y	Y	N	N	Y	N
L-120-06-INF-NPS	L-120	6	183.54	4	Dry	F	3565	N	N	N	Rural	Secondary	Y	Y	Y	N	4	1	0	3	N	N	N	N	N	N	N	N	3	2	No	No viruses	None	NEG	N	N	N	N	N	N	N	No	N	Y	N	N	N	Y	N
L-120-08-INF-NPS	L-120	8	239.49	6	Dry	F	3565	N	N	N	Rural	Secondary	Y	Y	Y	N	4	1	0	3	N	N	N	N	N	N	N	N	3	2	No	No viruses	None	NEG	N	N	N	N	N	N	N	No	N	Y	N	N	N	Y	N
L-120-10-INF-NPS	L-120	10	302.55	8	Dry	F	3565	N	N	N	Rural	Secondary	Y	Y	Y	N	4	1	0	3	N	N	N	N	N	N	N	N	3	2	No	No viruses	None	NEG	N	N	N	N	N	N	N	No	N	Y	N	N	N	Y	N
L-120-12-INF-NPS	L-120	12	364.48	10	Dry	F	3565	N	N	N	Rural	Secondary	Y	Y	Y	N	4	1	0	3	N	Y	Y	N	N	N	N	N	3	2	No	No viruses	None	NEG	N	N	N	N	N	N	N	Yes	Y	Y	N	N	N	Y	N
L-122-10-INF-NPS	L-122	10	304.65	8	Dry	M	2840	N	N	N	Rural	Tertiary	Y	Y	Y	N	5	0	1	4	Y	Y	Y	N	Y	N	N	Y	3	3	Yes	Rhinovirus/enterovirus	Rhino	ER	N	N	N	N	Y	N	N	No	N	Y	N	N	N	Y	Y
L-122-12-INF-NPS	L-122	12	360.64	10	Dry	M	2840	N	N	N	Rural	Tertiary	Y	Y	Y	N	5	0	1	4	Y	Y	Y	N	Y	N	N	Y	3	3	No	No viruses	None	NEG	N	N	N	N	N	N	N	Yes	Y	Y	N	N	N	Y	N
L-124-03-INF-NPS	L-124	3	91.44	3	Rainy	F	3355	N	N	Y	Urban	Secondary	Y	Y	Y	N	3	1	0	2	N	N	Y	N	N	N	N	N	1	1	Yes	Rhinovirus/enterovirus	Rhino	ER	N	N	N	N	Y	N	N	No	N	N	N	N	N	Y	Y
L-124-04-INF-NPS	L-124	4	126.51	4	Dry	F	3355	N	N	Y	Urban	Secondary	Y	Y	Y	N	3	1	0	2	N	Y	Y	N	N	N	N	N	2	2	Yes	Rhinovirus/enterovirus	Rhino	ER	N	N	N	N	Y	N	N	No	N	Y	Y	N	N	Y	N
L-124-05-INF-NPS	L-124	5	154.39	5	Dry	F	3355	N	N	Y	Urban	Secondary	Y	Y	Y	N	3	1	0	2	N	N	N	N	N	N	N	N	3	3	No	No viruses	None	NEG	N	N	N	N	N	N	N	No	N	Y	N	N	N	Y	N
L-124-06-INF-NPS	L-124	6	186.46	6	Dry	F	3355	N	N	Y	Urban	Secondary	Y	Y	Y	N	3	1	0	2	N	N	N	N	N	N	N	N	3	3	Yes	Rhinovirus/enterovirus	Rhino	ER	N	N	N	N	Y	N	N	No	N	Y	N	N	N	Y	N
L-124-08-INF-NPS	L-124	8	245.48	8	Dry	F	3355	N	N	Y	Urban	Secondary	Y	Y	Y	N	3	1	0	2	N	Y	Y	N	N	N	N	N	3	3	Yes	Rhinovirus/enterovirus	Rhino	ER	N	N	N	N	Y	N	N	No	N	Y	N	N	N	Y	N
L-124-12-INF-NPS	L-124	12	370.45	12	Rainy	F	3355	N	N	Y	Urban	Secondary	Y	Y	Y	N	3	1	0	2	N	N	N	N	N	N	N	N	3	3	No	No viruses	None	NEG	N	N	N	N	N	N	N	No	N	Y	N	N	N	Y	Y
L-125-01-INF-NPS	L-125	1	34.3	2	Rainy	F	3050	N	N	Y	Rural	Secondary	Y	Y	Y	N	4	1	1	2	Y	Y	Y	N	N	N	N	N	0	0	Yes	Rhinovirus/enterovirus	Rhino	ER	N	N	N	N	Y	N	N	No	N	N	N	N	N	Y	Y
L-125-02-INF-NPS	L-125	2	62.31	3	Rainy	F	3050	N	N	Y	Rural	Secondary	Y	Y	Y	N	4	1	1	2	Y	N	Y	N	N	N	N	N	0	0	Yes	Rhinovirus/enterovirus	Rhino	ER	N	N	N	N	Y	N	N	No	N	Y	Y	N	N	Y	N
L-125-03-INF-NPS	L-125	3	90.3	4	Dry	F	3050	N	N	Y	Rural	Secondary	Y	Y	Y	N	4	1	1	2	Y	N	N	N	N	N	N	N	0	0	Yes	Rhinovirus/enterovirus	Rhino	ER	N	N	N	N	Y	N	N	No	N	N	N	N	N	Y	N
L-125-04-INF-NPS	L-125	4	118.3	5	Dry	F	3050	N	N	Y	Rural	Secondary	Y	Y	Y	N	4	1	1	2	Y	Y	Y	N	N	N	N	N	1	1	Yes	>1 virus	Other	ER/RSV	N	N	N	N	Y	Y	N	Yes	Y	Y	Y	N	N	Y	N
L-125-05-INF-NPS	L-125	5	154.35	6	Dry	F	3050	N	N	Y	Rural	Secondary	Y	Y	Y	N	4	1	1	2	Y	N	N	N	N	N	N	N	2	2	Yes	Rhinovirus/enterovirus	Rhino	ER	N	N	N	N	Y	N	N	No	N	Y	N	N	N	Y	N
L-125-06-INF-NPS	L-125	6	181.32	7	Dry	F	3050	N	N	Y	Rural	Secondary	Y	Y	Y	N	4	1	1	2	Y	N	N	N	N	N	N	N	3	3	No	No viruses	None	NEG	N	N	N	N	N	N	N	No	N	Y	N	N	N	Y	N
L-125-12-INF-NPS	L-125	12	395.34	2	Rainy	F	3050	N	N	Y	Rural	Secondary	Y	Y	Y	N	4	1	1	2	N	Y	Y	N	N	N	N	N	3	3	Yes	Rhinovirus/enterovirus	Rhino	ER	N	N	N	N	Y	N	N	Yes	Y	Y	N	N	N	Y	Y
L-126-04-INF-NPS	L-126	4	120.76	5	Dry	F	2830	N	N	N	Rural	Tertiary	Y	N	N	N	3	1	0	2	Y	N	N	N	N	N	N	N	2	2	No	No viruses	None	NEG	N	N	N	N	N	N	N	No	N	Y	N	N	N	Y	Y
L-126-05-INF-NPS	L-126	5	148.83	6	Dry	F	2830	N	N	N	Rural	Tertiary	Y	N	N	N	3	1	0	2	Y	N	Y	N	Y	Y	N	N	3	3	No	No viruses	None	NEG	N	N	N	N	N	N	N	No	N	Y	N	N	N	Y	N
L-126-06-INF-NPS	L-126	6	183.79	7	Dry	F	2830	N	N	N	Rural	Tertiary	Y	N	N	N	3	1	0	2	Y	Y	Y	N	Y	Y	N	N	3	3	No	No viruses	None	NEG	N	N	N	N	N	N	N	No	N	Y	N	N	N	Y	N
L-127-04-INF-NPS	L-127	4	119.7	6	Dry	M	2415	Y	N	N	Urban	Secondary	Y	N	N	Y	4	1	1	2	N	N	Y	N	N	N	N	N	1	1	Yes	HMPV	Other	MPV	N	N	Y	N	N	N	N	Yes	Y	Y	Y	N	N	Y	Y
L-128-01-INF-NPS	L-128	1	28.22	3	Rainy	F	2370	Y	N	Y	Rural	Secondary	Y	Y	N	Y	7	1	4	2	N	N	N	N	N	N	N	N	0	0	No	No viruses	None	NEG	N	N	N	N	N	N	N	No	N	Y	Y	Y	Y	Y	Y
L-128-02-INF-NPS	L-128	2	63.25	4	Dry	F	2370	Y	N	Y	Rural	Secondary	Y	Y	N	Y	7	1	4	2	N	N	Y	N	N	N	N	N	0	0	Yes	Rhinovirus/enterovirus	Rhino	ER	N	N	N	N	Y	N	N	Yes	Y	Y	N	N	N	Y	N
L-128-03-INF-NPS	L-128	3	91.23	5	Dry	F	2370	Y	N	Y	Rural	Secondary	Y	Y	N	Y	7	1	4	2	N	N	N	N	Y	N	N	Y	1	1	No	No viruses	None	NEG	N	N	N	N	N	N	N	Yes	N	Y	N	N	N	Y	N
L-128-04-INF-NPS	L-128	4	119.25	6	Dry	F	2370	Y	N	Y	Rural	Secondary	Y	Y	N	Y	7	1	4	2	N	N	N	N	N	N	N	N	2	2	No	No viruses	None	NEG	N	N	N	N	N	N	N	No	N	Y	N	N	N	Y	N
L-128-06-INF-NPS	L-128	6	182.24	8	Dry	F	2370	Y	N	Y	Rural	Secondary	Y	Y	N	Y	7	1	4	2	N	N	N	N	N	N	N	N	3	3	Yes	Rhinovirus/enterovirus	Rhino	ER	N	N	N	N	Y	N	N	Yes	N	Y	N	N	N	Y	Y
L-128-12-INF-NPS	L-128	12	364.27	2	Rainy	F	2370	Y	N	Y	Rural	Secondary	Y	Y	N	Y	7	1	4	2	N	N	Y	N	N	N	N	N	3	3	Yes	>1 virus	Other	ER/ADENO	Y	N	N	N	Y	N	N	Yes	N	Y	N	N	N	Y	Y
L-129-01-INF-NPS	L-129	1	35.87	4	Dry	M	2825	N	N	Y	Urban	Secondary	Y	Y	Y	N	3	1	0	2	Y	N	N	N	N	N	N	N	0	0	No	No viruses	None	NEG	N	N	N	N	N	N	N	No	N	Y	Y	Y	Y	Y	N
L-129-02-INF-NPS	L-129	2	64.89	5	Dry	M	2825	N	N	Y	Urban	Secondary	Y	Y	Y	N	3	1	0	2	Y	Y	Y	N	Y	N	N	Y	0	0	No	No viruses	None	NEG	N	N	N	N	N	N	N	No	N	Y	N	Y	N	Y	N
L-129-03-INF-NPS	L-129	3	92.97	6	Dry	M	2825	N	N	Y	Urban	Secondary	Y	Y	Y	N	3	1	0	2	Y	Y	Y	N	Y	N	N	Y	1	1	Yes	RSV	Other	RSV	N	N	N	N	N	Y	N	No	N	Y	N	N	N	Y	N
L-129-04-INF-NPS	L-129	4	120.93	7	Dry	M	2825	N	N	Y	Urban	Secondary	Y	Y	Y	N	3	1	0	2	Y	N	N	N	N	N	N	N	2	2	No	No viruses	None	NEG	N	N	N	N	N	N	N	No	N	Y	N	N	N	Y	N
L-129-05-INF-NPS	L-129	5	155.91	8	Dry	M	2825	N	N	Y	Urban	Secondary	Y	Y	Y	N	3	1	0	2	Y	N	Y	N	N	N	N	N	3	3	No	No viruses	None	NEG	N	N	N	N	N	N	N	No	N	Y	N	N	N	Y	N
L-129-06-INF-NPS	L-129	6	183.9	9	Dry	M	2825	N	N	Y	Urban	Secondary	Y	Y	Y	N	3	1	0	2	Y	N	N	N	N	N	N	N	3	3	No	No viruses	None	NEG	N	N	N	N	N	N	N	No	N	N	N	N	N	Y	N
L-129-12-INF-NPS	L-129	12	365.91	3	Rainy	M	2825	N	N	Y	Urban	Secondary	Y	Y	Y	N	3	1	0	2	N	N	N	N	N	N	N	N	3	3	No	No viruses	None	NEG	N	N	N	N	N	N	N	No	N	Y	Y	N	N	Y	Y
L-130-03-INF-NPS	L-130	3	91.83	6	Dry	F	3150	N	N	N	Urban	Tertiary	Y	Y	Y	N	3	1	0	2	Y	N	N	N	N	N	N	N	1	1	No	No viruses	None	NEG	N	N	N	N	N	N	N	No	N	N	N	N	N	Y	Y
L-130-04-INF-NPS	L-130	4	126.8	7	Dry	F	3150	N	N	N	Urban	Tertiary	Y	Y	Y	N	3	1	0	2	Y	N	Y	N	N	N	N	N	2	2	Yes	HMPV	Other	MPV	N	N	Y	N	N	N	N	No	N	Y	Y	N	N	Y	N
L-130-05-INF-NPS	L-130	5	154.78	8	Dry	F	3150	N	N	N	Urban	Tertiary	Y	Y	Y	N	3	1	0	2	Y	N	N	N	N	N	N	N	3	3	No	No viruses	None	NEG	N	N	N	N	N	N	N	No	N	Y	N	N	N	Y	N
L-130-06-INF-NPS	L-130	6	182.79	9	Dry	F	3150	N	N	N	Urban	Tertiary	Y	Y	Y	N	3	1	0	2	N	N	Y	N	N	N	N	N	3	3	No	No viruses	None	NEG	N	N	N	N	N	N	N	No	N	Y	N	N	N	Y	N
L-131-00-INF-NPS	L-131	0	1.12	3	Rainy	M	3270	N	N	N	Rural	Tertiary	Y	Y	Y	N	4	0	1	3	Y	N	N	N	N	N	N	N	0	0	No	No viruses	None	NEG	N	N	N	N	N	N	N	Yes	Y	Y	Y	N	N	Y	Y
L-132-04-INF-NPS	L-132	4	121.08	7	Dry	M	3825	N	N	N	Rural	None/Primary	Y	Y	Y	N	4	2	0	2	Y	Y	Y	N	N	N	N	N	2	2	Yes	Rhinovirus/enterovirus	Rhino	ER	N	N	N	N	Y	N	N	No	N	Y	N	N	N	Y	Y
L-132-05-INF-NPS	L-132	5	156.11	8	Dry	M	3825	N	N	N	Rural	None/Primary	Y	Y	Y	N	4	2	0	2	Y	Y	Y	N	N	N	N	N	3	3	Yes	Rhinovirus/enterovirus	Rhino	ER	N	N	N	N	Y	N	N	Yes	Y	Y	N	N	N	Y	N
L-132-06-INF-NPS	L-132	6	184.11	9	Dry	M	3825	N	N	N	Rural	None/Primary	Y	Y	Y	N	4	2	0	2	Y	Y	Y	N	Y	Y	N	N	3	3	No	No viruses	None	NEG	N	N	N	N	N	N	N	No	N	Y	N	N	N	Y	N
L-134-03-INF-NPS	L-134	3	94.13	7	Dry	M	2525	N	N	N	Rural	Tertiary	Y	Y	Y	Y	5	1	1	3	Y	Y	Y	N	N	N	N	N	1	1	Yes	RSV	Other	RSV	N	N	N	N	N	Y	N	Yes	Y	Y	N	N	N	Y	Y
L-134-04-INF-NPS	L-134	4	122.16	8	Dry	M	2525	N	N	N	Rural	Tertiary	Y	Y	Y	Y	5	1	1	3	Y	Y	Y	N	N	N	N	N	2	2	Yes	Rhinovirus/enterovirus	Rhino	ER	N	N	N	N	Y	N	N	No	N	Y	N	N	N	Y	N
L-134-05-INF-NPS	L-134	5	157.12	9	Dry	M	2525	N	N	N	Rural	Tertiary	Y	Y	Y	Y	5	1	1	3	Y	N	N	N	N	N	N	N	3	3	Yes	Rhinovirus/enterovirus	Rhino	ER	N	N	N	N	Y	N	N	No	N	Y	N	N	N	Y	N
L-134-06-INF-NPS	L-134	6	191.16	10	Dry	M	2525	N	N	N	Rural	Tertiary	Y	Y	Y	Y	5	1	1	3	Y	Y	Y	N	N	N	N	N	3	3	No	No viruses	None	NEG	N	N	N	N	N	N	N	Yes	Y	Y	N	N	N	Y	N
L-134-08-INF-NPS	L-134	8	254.2	12	Rainy	M	2525	N	N	N	Rural	Tertiary	Y	Y	Y	Y	5	1	1	3	Y	N	N	N	N	N	N	N	3	3	No	No viruses	None	NEG	N	N	N	N	N	N	N	No	N	Y	N	N	N	Y	N
L-134-10-INF-NPS	L-134	10	311.11	2	Rainy	M	2525	N	N	N	Rural	Tertiary	Y	Y	Y	Y	5	1	1	3	Y	N	N	N	N	N	N	N	3	3	Yes	Rhinovirus/enterovirus	Rhino	ER	N	N	N	N	Y	N	N	No	N	Y	N	N	N	Y	N
L-134-12-INF-NPS	L-134	12	430.12	6	Dry	M	2525	N	N	N	Rural	Tertiary	Y	Y	Y	Y	5	1	1	3	Y	Y	Y	N	N	N	N	N	3	3	No	No viruses	None	NEG	N	N	N	N	N	N	N	Yes	Y	Y	N	N	N	Y	N
L-135-05-INF-NPS	L-135	5	156.25	9	Dry	M	2520	N	N	N	Rural	None/Primary	Y	N	N	Y	6	0	1	5	Y	N	N	N	N	N	N	N	3	3	No	No viruses	None	NEG	N	N	N	N	N	N	N	Yes	N	Y	N	N	N	Y	N
L-135-06-INF-NPS	L-135	6	191.3	10	Dry	M	2520	N	N	N	Rural	None/Primary	Y	N	N	Y	6	0	1	5	Y	N	N	N	N	N	N	N	3	3	Yes	Rhinovirus/enterovirus	Rhino	ER	N	N	N	N	Y	N	N	Yes	N	Y	N	N	N	Y	N
L-135-08-INF-NPS	L-135	8	233.3	12	Rainy	M	2520	N	N	N	Rural	None/Primary	Y	N	N	Y	6	0	1	5	Y	N	Y	N	Y	N	N	N	3	3	Yes	Rhinovirus/enterovirus	Rhino	ER	N	N	N	N	Y	N	N	Yes	N	Y	N	N	N	Y	N
L-136-02-INF-NPS	L-136	2	64.72	7	Dry	M	3260	N	N	N	Rural	Secondary	Y	N	N	N	8	2	2	4	Y	N	N	N	N	N	N	N	0	0	No	No viruses	None	NEG	N	N	N	N	N	N	N	No	N	Y	Y	N	N	Y	Y
L-136-04-INF-NPS	L-136	4	120.75	9	Dry	M	3260	N	N	N	Rural	Secondary	Y	N	N	N	8	2	2	4	Y	N	N	N	N	N	N	N	2	2	No	No viruses	None	NEG	N	N	N	N	N	N	N	Yes	N	Y	N	N	N	Y	Y
L-137-03-INF-NPS	L-137	3	93.03	8	Dry	M	3185	N	N	N	Urban	Secondary	Y	Y	Y	Y	2	0	0	2	Y	N	Y	N	N	N	N	N	1	1	Yes	Rhinovirus/enterovirus	Rhino	ER	N	N	N	N	Y	N	N	No	N	Y	Y	N	N	Y	Y
L-137-04-INF-NPS	L-137	4	128.02	9	Dry	M	3185	N	N	N	Urban	Secondary	Y	Y	Y	Y	2	0	0	2	Y	Y	Y	N	N	N	N	N	2	2	No	No viruses	None	NEG	N	N	N	N	N	N	N	No	N	Y	N	N	N	Y	N
L-137-05-INF-NPS	L-137	5	156.02	10	Dry	M	3185	N	N	N	Urban	Secondary	Y	Y	Y	Y	2	0	0	2	Y	Y	Y	N	N	N	N	N	3	3	Yes	>1 virus	Other	ER/ADENO	Y	N	N	N	Y	N	N	No	N	Y	N	N	N	Y	N
L-137-06-INF-NPS	L-137	6	184.05	11	Rainy	M	3185	N	N	N	Urban	Secondary	Y	Y	Y	Y	2	0	0	2	Y	N	Y	N	N	N	N	N	3	3	No	No viruses	None	NEG	N	N	N	N	N	N	N	No	N	Y	N	N	N	Y	N
L-137-08-INF-NPS	L-137	8	248.08	1	Rainy	M	3185	N	N	N	Urban	Secondary	Y	Y	Y	Y	2	0	0	2	Y	N	N	N	N	N	N	N	3	3	No	No viruses	None	NEG	N	N	N	N	N	N	N	No	N	Y	N	N	N	Y	N
L-137-10-INF-NPS	L-137	10	310.08	3	Rainy	M	3185	N	N	N	Urban	Secondary	Y	Y	Y	Y	2	0	0	2	Y	N	N	N	N	N	N	N	3	3	No	No viruses	None	NEG	N	N	N	N	N	N	N	No	N	Y	N	N	N	Y	N
L-137-12-INF-NPS	L-137	12	408.1	6	Dry	M	3185	N	N	N	Urban	Secondary	Y	Y	Y	Y	2	0	0	2	Y	N	Y	N	N	N	N	N	3	3	No	No viruses	None	NEG	N	N	N	N	N	N	N	No	N	Y	N	N	N	Y	N
L-138-04-INF-NPS	L-138	4	125.11	9	Dry	F	2935	N	N	Y	Urban	Secondary	Y	Y	Y	N	3	0	0	3	N	Y	Y	N	N	N	N	N	2	2	No	No viruses	None	NEG	N	N	N	N	N	N	N	No	N	Y	N	N	N	Y	Y
L-138-05-INF-NPS	L-138	5	160.14	10	Dry	F	2935	N	N	Y	Urban	Secondary	Y	Y	Y	N	3	0	0	3	N	N	N	N	N	N	N	N	3	3	No	No viruses	None	NEG	N	N	N	N	N	N	N	No	N	Y	N	N	N	Y	N
L-138-06-INF-NPS	L-138	6	188.17	11	Rainy	F	2935	N	N	Y	Urban	Secondary	Y	Y	Y	N	3	0	0	3	N	Y	Y	N	N	N	N	N	3	3	Yes	Rhinovirus/enterovirus	Rhino	ER	N	N	N	N	Y	N	N	Yes	Y	Y	N	N	N	Y	N
L-138-08-INF-NPS	L-138	8	244.13	1	Rainy	F	2935	N	N	Y	Urban	Secondary	Y	Y	Y	N	3	0	0	3	N	Y	Y	N	Y	N	N	Y	3	3	No	No viruses	None	NEG	N	N	N	N	N	N	N	Yes	N	Y	N	N	N	Y	N
L-138-12-INF-NPS	L-138	12	384.17	6	Dry	F	2935	N	N	Y	Urban	Secondary	Y	Y	Y	N	3	0	0	3	N	N	N	N	N	N	N	N	3	3	Yes	Adenovirus	Other	ADENO	Y	N	N	N	N	N	N	No	N	Y	N	N	N	Y	N
L-142-03-INF-NPS	L-142	3	89.22	10	Dry	F	3910	N	N	Y	Urban	Secondary	Y	Y	Y	Y	4	1	0	3	Y	N	Y	N	Y	N	N	Y	1	1	Yes	Rhinovirus/enterovirus	Rhino	ER	N	N	N	N	Y	N	N	No	N	Y	N	N	N	Y	Y
L-142-04-INF-NPS	L-142	4	125.22	11	Rainy	F	3910	N	N	Y	Urban	Secondary	Y	Y	Y	Y	4	1	0	3	Y	N	Y	N	N	N	N	N	2	2	No	No viruses	None	NEG	N	N	N	N	N	N	N	No	N	Y	N	N	N	Y	N
L-142-05-INF-NPS	L-142	5	153.23	12	Rainy	F	3910	N	N	Y	Urban	Secondary	Y	Y	Y	Y	4	1	0	3	Y	N	N	N	Y	N	N	Y	3	3	No	No viruses	None	NEG	N	N	N	N	N	N	N	No	N	Y	N	N	N	Y	N
L-142-10-INF-NPS	L-142	10	335.27	6	Dry	F	3910	N	N	Y	Urban	Secondary	Y	Y	Y	Y	4	1	0	3	N	N	N	N	N	N	N	N	3	3	No	No viruses	None	NEG	N	N	N	N	N	N	N	Yes	N	Y	N	N	N	Y	Y
L-142-12-INF-NPS	L-142	12	363.28	7	Dry	F	3910	N	N	Y	Urban	Secondary	Y	Y	Y	Y	4	1	0	3	N	Y	Y	N	N	N	N	N	3	3	Yes	Rhinovirus/enterovirus	Rhino	ER	N	N	N	N	Y	N	N	No	N	Y	N	N	N	Y	N
L-144-01-INF-NPS	L-144	1	39.1	9	Dry	F	2715	N	N	N	Rural	Secondary	Y	Y	Y	Y	6	1	2	3	Y	N	N	N	N	N	N	N	0	0	Yes	Rhinovirus/enterovirus	Rhino	ER	N	N	N	N	Y	N	N	No	N	Y	Y	N	N	Y	Y
L-144-02-INF-NPS	L-144	2	62.08	10	Dry	F	2715	N	N	N	Rural	Secondary	Y	Y	Y	Y	6	1	2	3	Y	N	N	N	N	N	N	N	0	0	No	No viruses	None	NEG	N	N	N	N	N	N	N	No	N	Y	N	N	N	Y	N
L-144-03-INF-NPS	L-144	3	97.08	11	Rainy	F	2715	N	N	N	Rural	Secondary	Y	Y	Y	Y	6	1	2	3	Y	N	N	N	N	N	N	N	1	1	No	No viruses	None	NEG	N	N	N	N	N	N	N	No	N	Y	N	N	N	Y	N
L-144-10-INF-NPS	L-144	10	349.11	7	Dry	F	2715	N	N	N	Rural	Secondary	Y	Y	Y	Y	6	1	2	3	Y	N	N	N	N	N	N	N	3	3	Yes	Rhinovirus/enterovirus	Rhino	ER	N	N	N	N	Y	N	N	No	N	Y	Y	N	N	Y	Y
L-144-12-INF-NPS	L-144	12	412.05	9	Dry	F	2715	N	N	N	Rural	Secondary	Y	Y	Y	Y	6	1	2	3	N	N	Y	N	N	N	N	N	3	3	No	No viruses	None	NEG	N	N	N	N	N	N	N	No	N	Y	N	N	N	Y	N
L-146-06-INF-NPS	L-146	6	185.85	3	Rainy	F	3100	N	N	N	Rural	Secondary	Y	Y	Y	N	3	0	1	2	Y	N	N	N	Y	Y	N	N	2	2	No	No viruses	None	NEG	N	N	N	N	N	N	N	No	N	Y	N	N	N	Y	Y
L-146-08-INF-NPS	L-146	8	269.92	6	Dry	F	3100	N	N	N	Rural	Secondary	Y	Y	Y	N	3	0	1	2	Y	N	N	N	N	N	N	N	3	3	Yes	RSV	Other	RSV	N	N	N	N	N	Y	N	No	N	Y	N	N	N	Y	N
L-146-10-INF-NPS	L-146	10	304.84	7	Dry	F	3100	N	N	N	Rural	Secondary	Y	Y	Y	N	3	0	1	2	Y	N	N	N	N	N	N	N	3	3	No	No viruses	None	NEG	N	N	N	N	N	N	N	No	N	Y	N	N	N	Y	N
L-146-12-INF-NPS	L-146	12	367.86	9	Dry	F	3100	N	N	N	Rural	Secondary	Y	Y	Y	N	3	0	1	2	Y	N	Y	N	N	N	N	N	3	3	No	No viruses	None	NEG	N	N	N	N	N	N	N	No	N	Y	N	N	N	Y	N
L-147-05-INF-NPS	L-147	5	156.59	2	Rainy	M	3130	N	N	N	Rural	Secondary	Y	Y	Y	N	5	0	2	3	Y	N	N	N	N	N	N	N	2	2	No	No viruses	None	NEG	N	N	N	N	N	N	N	No	N	Y	Y	N	N	Y	Y
L-147-06-INF-NPS	L-147	6	177.56	3	Rainy	M	3130	N	N	N	Rural	Secondary	Y	Y	Y	N	5	0	2	3	Y	N	N	N	N	N	N	N	3	3	No	No viruses	None	NEG	N	N	N	N	N	N	N	No	N	Y	N	N	N	Y	N
L-147-08-INF-NPS	L-147	8	261.58	6	Dry	M	3130	N	N	N	Rural	Secondary	Y	Y	Y	N	5	0	2	3	Y	N	N	N	N	N	N	N	3	3	No	No viruses	None	NEG	N	N	N	N	N	N	N	No	N	N	N	N	N	Y	N
L-147-10-INF-NPS	L-147	10	303.56	7	Dry	M	3130	N	N	N	Rural	Secondary	Y	Y	Y	N	5	0	2	3	Y	Y	Y	N	N	N	N	N	3	3	Yes	Rhinovirus/enterovirus	Rhino	ER	N	N	N	N	Y	N	N	No	N	N	N	N	N	Y	N
L-147-12-INF-NPS	L-147	12	366.56	9	Dry	M	3130	N	N	N	Rural	Secondary	Y	Y	Y	N	5	0	2	3	Y	N	Y	N	N	N	N	N	3	3	No	No viruses	None	NEG	N	N	N	N	N	N	N	No	N	Y	Y	N	N	Y	N
L-148-03-INF-NPS	L-148	3	114.7	1	Rainy	F	2950	N	N	Y	Rural	Secondary	Y	N	N	Y	2	0	0	2	Y	N	N	N	N	N	N	N	1	1	Yes	Rhinovirus/enterovirus	Rhino	ER	N	N	N	N	Y	N	N	No	N	Y	Y	N	N	Y	Y
L-148-04-INF-NPS	L-148	4	129.65	1	Rainy	F	2950	N	N	Y	Rural	Secondary	Y	N	N	Y	2	0	0	2	Y	N	N	N	Y	N	N	Y	2	2	No	No viruses	None	NEG	N	N	N	N	N	N	N	No	N	Y	N	N	N	Y	N
L-148-05-INF-NPS	L-148	5	156.71	2	Rainy	F	2950	N	N	Y	Rural	Secondary	Y	N	N	Y	2	0	0	2	Y	N	Y	N	N	N	N	N	2	2	No	No viruses	None	NEG	N	N	N	N	N	N	N	Yes	Y	Y	N	N	N	Y	N
L-148-06-INF-NPS	L-148	6	177.73	3	Rainy	F	2950	N	N	Y	Rural	Secondary	Y	N	N	Y	2	0	0	2	Y	N	N	N	Y	N	N	Y	3	3	No	No viruses	None	NEG	N	N	N	N	N	N	N	Yes	N	Y	N	N	N	Y	N
L-148-08-INF-NPS	L-148	8	261.81	6	Dry	F	2950	N	N	Y	Rural	Secondary	Y	N	N	Y	2	0	0	2	N	N	N	N	N	N	N	N	3	3	No	No viruses	None	NEG	N	N	N	N	N	N	N	No	N	Y	N	N	N	Y	N
L-148-10-INF-NPS	L-148	10	303.76	7	Dry	F	2950	N	N	Y	Rural	Secondary	Y	N	N	Y	2	0	0	2	N	Y	Y	N	N	N	N	N	3	3	Yes	Rhinovirus/enterovirus	Rhino	ER	N	N	N	N	Y	N	N	No	N	Y	N	N	N	Y	N
L-148-12-INF-NPS	L-148	12	366.73	9	Dry	F	2950	N	N	Y	Rural	Secondary	Y	N	N	Y	2	0	0	2	N	N	Y	N	N	N	N	N	3	3	No	No viruses	None	NEG	N	N	N	N	N	N	N	No	N	Y	N	N	N	Y	N
L-149-05-INF-NPS	L-149	5	163.42	3	Rainy	F	2830	N	N	N	Urban	None/Primary	Y	Y	N	N	2	0	0	2	Y	N	Y	N	N	N	N	N	1	1	Yes	Rhinovirus/enterovirus	Rhino	ER	N	N	N	N	Y	N	N	No	N	Y	Y	N	N	Y	Y
L-149-06-INF-NPS	L-149	6	176.35	3	Rainy	F	2830	N	N	N	Urban	None/Primary	Y	Y	N	N	2	0	0	2	Y	Y	Y	N	N	N	N	N	1	1	Yes	Rhinovirus/enterovirus	Rhino	ER	N	N	N	N	Y	N	N	Yes	Y	Y	N	N	N	Y	N
L-149-08-INF-NPS	L-149	8	260.33	6	Dry	F	2830	N	N	N	Urban	None/Primary	Y	Y	N	N	2	0	0	2	Y	N	N	N	N	N	N	N	3	3	No	No viruses	None	NEG	N	N	N	N	N	N	N	Yes	N	Y	N	N	N	Y	N
L-149-10-INF-NPS	L-149	10	337.27	8	Dry	F	2830	N	N	N	Urban	None/Primary	Y	Y	N	N	2	0	0	2	Y	N	N	N	N	N	N	N	3	3	No	No viruses	None	NEG	N	N	N	N	N	N	N	Yes	N	Y	N	N	N	Y	N
L-149-12-INF-NPS	L-149	12	366.35	9	Dry	F	2830	N	N	N	Urban	None/Primary	Y	Y	N	N	2	0	0	2	Y	N	N	N	N	N	N	N	3	3	No	No viruses	None	NEG	N	N	N	N	N	N	N	Yes	N	Y	N	N	N	Y	N
L-150-03-INF-NPS	L-150	3	106.25	1	Rainy	M	2790	N	N	Y	Urban	Tertiary	Y	Y	Y	Y	11	3	5	3	N	N	N	N	N	N	N	N	2	2	No	No viruses	None	NEG	N	N	N	N	N	N	N	No	N	N	N	Y	Y	Y	Y
L-150-08-INF-NPS	L-150	8	281.25	7	Dry	M	2790	N	N	Y	Urban	Tertiary	Y	Y	Y	Y	11	3	5	3	N	Y	Y	N	N	N	N	N	3	3	No	No viruses	None	NEG	N	N	N	N	N	N	N	No	N	Y	N	N	N	Y	Y
L-150-10-INF-NPS	L-150	10	330.19	8	Dry	M	2790	N	N	Y	Urban	Tertiary	Y	Y	Y	Y	11	3	5	3	N	Y	Y	N	Y	Y	N	N	3	3	Yes	Rhinovirus/enterovirus	Rhino	ER	N	N	N	N	Y	N	N	No	N	Y	N	N	N	Y	N
L-150-12-INF-NPS	L-150	12	365.22	9	Dry	M	2790	N	N	Y	Urban	Tertiary	Y	Y	Y	Y	11	3	5	3	N	N	N	N	Y	Y	N	N	3	3	No	No viruses	None	NEG	N	N	N	N	N	N	N	No	N	Y	N	N	N	Y	N
L-152-05-INF-NPS	L-152	5	139.51	3	Rainy	M	2960	N	N	N	Urban	Secondary	Y	Y	N	N	2	0	0	2	Y	Y	Y	N	N	N	N	N	3	3	No	No viruses	None	NEG	N	N	N	N	N	N	N	No	N	N	N	Y	N	Y	Y
L-152-06-INF-NPS	L-152	6	216.49	6	Dry	M	2960	N	N	N	Urban	Secondary	Y	Y	N	N	2	0	0	2	Y	Y	Y	N	N	N	N	N	3	3	No	No viruses	None	NEG	N	N	N	N	N	N	N	No	N	N	N	N	N	Y	N
L-152-08-INF-NPS	L-152	8	237.51	6	Dry	M	2960	N	N	N	Urban	Secondary	Y	Y	N	N	2	0	0	2	Y	Y	Y	N	N	N	N	N	3	3	Yes	Rhinovirus/enterovirus	Rhino	ER	N	N	N	N	Y	N	N	No	N	N	N	N	N	Y	N
L-152-10-INF-NPS	L-152	10	300.46	8	Dry	M	2960	N	N	N	Urban	Secondary	Y	Y	N	N	2	0	0	2	Y	N	N	N	N	N	N	N	3	3	No	No viruses	None	NEG	N	N	N	N	N	N	N	No	N	Y	Y	N	N	Y	N
L-152-12-INF-NPS	L-152	12	363.43	10	Dry	M	2960	N	N	N	Urban	Secondary	Y	Y	N	N	2	0	0	2	Y	N	N	N	Y	N	N	N	3	3	Yes	Rhinovirus/enterovirus	Rhino	ER	N	N	N	N	Y	N	N	No	N	Y	N	N	N	Y	N
L-153-03-INF-NPS	L-153	3	98.12	2	Rainy	F	2845	N	N	N	Urban	Tertiary	Y	Y	Y	N	4	0	2	2	Y	N	Y	N	N	N	N	N	1	1	No	No viruses	None	NEG	N	N	N	N	N	N	N	No	N	Y	N	N	N	Y	Y
L-153-04-INF-NPS	L-153	4	126.09	3	Rainy	F	2845	N	N	N	Urban	Tertiary	Y	Y	Y	N	4	0	2	2	Y	Y	Y	N	N	N	N	N	2	2	No	No viruses	None	NEG	N	N	N	N	N	N	N	No	N	Y	N	N	N	Y	N
L-157-05-INF-NPS	L-157	5	196.87	6	Dry	F	2580	N	N	Y	Rural	Secondary	Y	Y	Y	N	3	1	0	2	N	Y	Y	N	N	N	N	N	3	3	Yes	Rhinovirus/enterovirus	Rhino	ER	N	N	N	N	Y	N	N	No	N	N	N	N	N	Y	Y
L-157-08-INF-NPS	L-157	8	259.93	8	Dry	F	2580	N	N	Y	Rural	Secondary	Y	Y	Y	N	3	1	0	2	N	N	N	N	N	N	N	N	3	3	Yes	Rhinovirus/enterovirus	Rhino	ER	N	N	N	N	Y	N	N	No	N	N	N	N	N	Y	N
L-157-12-INF-NPS	L-157	12	364.85	12	Rainy	F	2580	N	N	Y	Rural	Secondary	Y	Y	Y	N	3	1	0	2	N	N	N	N	N	N	N	N	3	3	No	No viruses	None	NEG	N	N	N	N	N	N	N	No	N	N	N	N	N	Y	Y
L-158-05-INF-NPS	L-158	5	155.49	6	Dry	M	2875	N	N	N	Urban	Secondary	Y	Y	Y	N	4	0	1	3	Y	N	N	N	N	N	N	N	3	3	Yes	Rhinovirus/enterovirus	Rhino	ER	N	N	N	N	Y	N	N	No	N	Y	Y	N	N	Y	Y
L-158-06-INF-NPS	L-158	6	183.42	7	Dry	M	2875	N	N	N	Urban	Secondary	Y	Y	Y	N	4	0	1	3	Y	Y	Y	N	N	N	N	N	3	3	No	No viruses	None	NEG	N	N	N	N	N	N	N	No	N	Y	N	N	N	Y	N
L-158-08-INF-NPS	L-158	8	246.34	9	Dry	M	2875	N	N	N	Urban	Secondary	Y	Y	Y	N	4	0	1	3	Y	Y	Y	N	Y	N	N	N	3	3	No	No viruses	None	NEG	N	N	N	N	N	N	N	No	N	Y	N	N	N	Y	N
L-158-10-INF-NPS	L-158	10	309.44	11	Rainy	M	2875	N	N	N	Urban	Secondary	Y	Y	Y	N	4	0	1	3	Y	N	Y	N	Y	Y	N	N	3	3	Yes	SARS2	Other	SARS2	N	N	N	N	N	N	Y	No	N	Y	N	N	N	Y	N
L-158-12-INF-NPS	L-158	12	365.4	1	Rainy	M	2875	N	N	N	Urban	Secondary	Y	Y	Y	N	4	0	1	3	Y	Y	Y	N	Y	Y	N	N	3	3	Yes	Rhinovirus/enterovirus	Rhino	ER	N	N	N	N	Y	N	N	No	N	Y	N	N	N	Y	N
M-004-06-INF-NPS	M-004	6	187.21	11	Rainy	F	3330	N	N	Y	Urban	Secondary	Y	Y	N	N	4	0	2	2	Y	N	Y	N	Y	N	N	Y	3	3	Yes	Rhinovirus/enterovirus	Rhino	ER	N	N	N	N	Y	N	N	Yes	Y	N	N	N	N	Y	Y
M-004-08-INF-NPS	M-004	8	250.22	1	Rainy	F	3330	N	N	Y	Urban	Secondary	Y	Y	N	N	4	0	2	2	Y	N	N	N	N	N	N	N	3	3	Yes	Rhinovirus/enterovirus	Rhino	ER	N	N	N	N	Y	N	N	No	N	N	N	N	N	Y	N
M-004-10-INF-NPS	M-004	10	306.24	3	Rainy	F	3330	N	N	Y	Urban	Secondary	Y	Y	N	N	4	0	2	2	N	Y	Y	N	Y	N	N	N	3	3	No	No viruses	None	NEG	N	N	N	N	N	N	N	Yes	Y	Y	Y	N	N	Y	N
M-004-12-INF-NPS	M-004	12	369.22	5	Dry	F	3330	N	N	Y	Urban	Secondary	Y	Y	N	N	4	0	2	2	N	N	Y	N	Y	N	N	Y	3	3	No	No viruses	None	NEG	N	N	N	N	N	N	N	Yes	N	Y	N	N	N	Y	N
M-006-04-INF-NPS	M-006	4	124.88	10	Dry	F	3280	N	N	N	Urban	Tertiary	Y	N	Y	Y	8	1	2	5	Y	Y	Y	N	N	N	N	N	2	2	No	No viruses	None	NEG	N	N	N	N	N	N	N	No	N	N	N	N	N	Y	Y
M-006-05-INF-NPS	M-006	5	152.92	11	Rainy	F	3280	N	N	N	Urban	Tertiary	Y	N	Y	Y	8	1	2	5	Y	N	N	N	N	N	N	N	3	3	No	No viruses	None	NEG	N	N	N	N	N	N	N	Yes	Y	N	N	N	N	Y	N
M-006-06-INF-NPS	M-006	6	173.89	12	Rainy	F	3280	N	N	N	Urban	Tertiary	Y	N	Y	Y	8	1	2	5	Y	Y	Y	N	Y	N	N	Y	3	3	No	No viruses	None	NEG	N	N	N	N	N	N	N	Yes	N	Y	Y	N	N	Y	N
M-006-08-INF-NPS	M-006	8	243.85	2	Rainy	F	3280	N	N	N	Urban	Tertiary	Y	N	Y	Y	8	1	2	5	Y	Y	Y	N	N	N	N	N	3	3	Yes	Rhinovirus/enterovirus	Rhino	ER	N	N	N	N	Y	N	N	No	N	Y	N	N	N	Y	N
M-006-10-INF-NPS	M-006	10	306.86	4	Dry	F	3280	N	N	N	Urban	Tertiary	Y	N	Y	Y	8	1	2	5	Y	Y	Y	N	Y	Y	N	N	3	3	No	No viruses	None	NEG	N	N	N	N	N	N	N	No	N	Y	N	N	N	Y	N
M-006-12-INF-NPS	M-006	12	369.87	6	Dry	F	3280	N	N	N	Urban	Tertiary	Y	N	Y	Y	8	1	2	5	Y	Y	Y	N	N	N	N	N	3	3	No	No viruses	None	NEG	N	N	N	N	N	N	N	No	N	Y	N	N	N	Y	N
M-007-03-INF-NPS	M-007	3	96.37	10	Dry	M	2780	N	N	Y	Urban	Secondary	Y	N	N	Y	3	0	2	1	Y	N	Y	N	Y	N	N	Y	1	1	No	No viruses	None	NEG	N	N	N	N	N	N	N	No	N	Y	Y	N	N	Y	Y
M-007-04-INF-NPS	M-007	4	124.38	11	Rainy	M	2780	N	N	Y	Urban	Secondary	Y	N	N	Y	3	0	2	1	Y	N	N	N	Y	N	N	Y	2	2	No	No viruses	None	NEG	N	N	N	N	N	N	N	No	N	Y	N	N	N	Y	N
M-007-05-INF-NPS	M-007	5	173.39	1	Rainy	M	2780	N	N	Y	Urban	Secondary	Y	N	N	Y	3	0	2	1	Y	N	N	N	Y	Y	N	Y	3	3	No	No viruses	None	NEG	N	N	N	N	N	N	N	No	N	Y	N	N	N	Y	N
M-007-06-INF-NPS	M-007	6	187.36	1	Rainy	M	2780	N	N	Y	Urban	Secondary	Y	N	N	Y	3	0	2	1	Y	Y	Y	N	Y	N	N	Y	3	3	Yes	Rhinovirus/enterovirus	Rhino	ER	N	N	N	N	Y	N	N	No	N	Y	N	N	N	Y	N
M-007-12-INF-NPS	M-007	12	380.39	8	Dry	M	2780	N	N	Y	Urban	Secondary	Y	N	N	Y	3	0	2	1	N	Y	Y	N	N	N	N	N	3	3	No	No viruses	None	NEG	N	N	N	N	N	N	N	Yes	Y	Y	N	N	N	Y	N
M-008-03-INF-NPS	M-008	3	97.18	11	Rainy	F	2940	N	N	N	Urban	Secondary	Y	Y	Y	Y	11	1	5	5	Y	N	N	N	N	N	N	N	1	1	No	No viruses	None	NEG	N	N	N	N	N	N	N	No	N	Y	N	N	N	Y	Y
M-008-05-INF-NPS	M-008	5	160.13	1	Rainy	F	2940	N	N	N	Urban	Secondary	Y	Y	Y	Y	11	1	5	5	Y	Y	Y	N	N	N	N	N	3	3	No	No viruses	None	NEG	N	N	N	N	N	N	N	Yes	Y	Y	Y	N	N	Y	Y
M-008-06-INF-NPS	M-008	6	188.17	2	Rainy	F	2940	N	N	N	Urban	Secondary	Y	Y	Y	Y	11	1	5	5	Y	N	N	N	N	N	N	N	3	3	Yes	Rhinovirus/enterovirus	Rhino	ER	N	N	N	N	Y	N	N	No	N	Y	N	N	N	Y	N
M-008-08-INF-NPS	M-008	8	251.17	4	Dry	F	2940	N	N	N	Urban	Secondary	Y	Y	Y	Y	11	1	5	5	Y	N	N	N	N	N	N	N	3	3	Yes	Rhinovirus/enterovirus	Rhino	ER	N	N	N	N	Y	N	N	No	N	Y	N	N	N	Y	N
M-008-10-INF-NPS	M-008	10	307.18	6	Dry	F	2940	N	N	N	Urban	Secondary	Y	Y	Y	Y	11	1	5	5	Y	N	N	N	N	N	N	N	3	3	Yes	Rhinovirus/enterovirus	Rhino	ER	N	N	N	N	Y	N	N	No	N	Y	N	N	N	Y	N
M-008-12-INF-NPS	M-008	12	370.17	8	Dry	F	2940	N	N	N	Urban	Secondary	Y	Y	Y	Y	11	1	5	5	Y	N	N	N	N	N	N	N	3	3	No	No viruses	None	NEG	N	N	N	N	N	N	N	Yes	Y	Y	N	N	N	Y	N
M-010-12-INF-NPS	M-010	12	369.32	8	Dry	F	3000	N	N	N	Urban	Tertiary	Y	Y	Y	Y	4	0	1	3	Y	Y	Y	N	N	N	N	N	3	3	Yes	Rhinovirus/enterovirus	Rhino	ER	N	N	N	N	Y	N	N	No	N	N	N	N	N	Y	Y
M-012-02-INF-NPS	M-012	2	63.28	11	Rainy	F	2780	N	N	Y	Urban	Secondary	Y	Y	Y	Y	5	0	2	3	N	Y	Y	N	N	N	N	N	0	0	Yes	Rhinovirus/enterovirus	Rhino	ER	N	N	N	N	Y	N	N	Yes	Y	Y	Y	N	N	Y	Y
M-012-04-INF-NPS	M-012	4	126.26	1	Rainy	F	2780	N	N	Y	Urban	Secondary	Y	Y	Y	Y	5	0	2	3	N	N	N	N	N	N	N	N	2	2	No	No viruses	None	NEG	N	N	N	N	N	N	N	No	N	Y	N	Y	N	Y	Y
M-012-06-INF-NPS	M-012	6	183.35	3	Rainy	F	2780	N	N	Y	Urban	Secondary	Y	Y	Y	Y	5	0	2	3	N	Y	Y	N	N	N	N	N	3	3	Yes	Rhinovirus/enterovirus	Rhino	ER	N	N	N	N	Y	N	N	Yes	N	Y	N	N	N	Y	Y
M-012-10-INF-NPS	M-012	10	301.3	7	Dry	F	2780	N	N	Y	Urban	Secondary	Y	Y	Y	Y	5	0	2	3	N	N	N	N	N	N	N	N	3	3	No	No viruses	None	NEG	N	N	N	N	N	N	N	No	N	Y	Y	Y	Y	Y	Y
M-013-02-INF-NPS	M-013	2	59.94	11	Rainy	F	2995	N	N	Y	Urban	Secondary	Y	Y	Y	Y	12	3	2	7	Y	N	N	N	N	N	N	N	0	0	No	No viruses	None	NEG	N	N	N	N	N	N	N	No	N	N	N	Y	Y	Y	Y
M-013-03-INF-NPS	M-013	3	88	12	Rainy	F	2995	N	N	Y	Urban	Secondary	Y	Y	Y	Y	12	3	2	7	Y	N	N	N	N	N	N	N	1	1	No	No viruses	None	NEG	N	N	N	N	N	N	N	No	N	N	N	N	N	Y	N
M-013-04-INF-NPS	M-013	4	123.01	1	Rainy	F	2995	N	N	Y	Urban	Secondary	Y	Y	Y	Y	12	3	2	7	Y	N	Y	N	N	N	N	N	2	2	No	No viruses	None	NEG	N	N	N	N	N	N	N	No	N	N	N	N	N	Y	N
M-013-05-INF-NPS	M-013	5	151.05	2	Rainy	F	2995	N	N	Y	Urban	Secondary	Y	Y	Y	Y	12	3	2	7	N	N	N	N	N	N	N	N	3	3	No	No viruses	None	NEG	N	N	N	N	N	N	N	No	N	Y	Y	N	N	Y	N
M-013-08-INF-NPS	M-013	8	242.02	5	Dry	F	2995	N	N	Y	Urban	Secondary	Y	Y	Y	Y	12	3	2	7	N	Y	Y	N	N	N	N	N	3	3	No	No viruses	None	NEG	N	N	N	N	N	N	N	No	N	Y	N	N	N	Y	Y
M-013-10-INF-NPS	M-013	10	311.99	7	Dry	F	2995	N	N	Y	Urban	Secondary	Y	Y	Y	Y	12	3	2	7	N	Y	Y	N	N	N	N	N	3	3	Yes	>1 virus	Other	ADENO/P3	Y	N	N	Y	N	N	N	Yes	Y	Y	N	N	N	Y	N
M-013-12-INF-NPS	M-013	12	367.99	9	Dry	F	2995	N	N	Y	Urban	Secondary	Y	Y	Y	Y	12	3	2	7	N	N	N	N	N	N	N	N	3	3	No	No viruses	None	NEG	N	N	N	N	N	N	N	Yes	N	Y	N	N	N	Y	N
M-014-02-INF-NPS	M-014	2	61.66	11	Rainy	F	3015	N	N	Y	Urban	Secondary	Y	Y	N	N	11	2	3	6	N	N	Y	N	Y	N	N	Y	0	0	No	No viruses	None	NEG	N	N	N	N	N	N	N	No	N	N	N	Y	N	Y	N
M-016-03-INF-NPS	M-016	3	90.84	1	Rainy	F	2800	N	N	N	Rural	Secondary	Y	Y	Y	N	7	0	3	4	Y	N	Y	N	N	N	N	N	1	1	Yes	Rhinovirus/enterovirus	Rhino	ER	N	N	N	N	Y	N	N	Yes	Y	Y	Y	N	N	Y	Y
M-016-04-INF-NPS	M-016	4	118.81	2	Rainy	F	2800	N	N	N	Rural	Secondary	Y	Y	Y	N	7	0	3	4	N	N	N	N	N	N	N	N	1	1	Yes	Rhinovirus/enterovirus	Rhino	ER	N	N	N	N	Y	N	N	Yes	N	Y	N	N	N	Y	N
M-016-05-INF-NPS	M-016	5	148.96	3	Rainy	F	2800	N	N	N	Rural	Secondary	Y	Y	Y	N	7	0	3	4	N	Y	Y	N	Y	Y	N	Y	2	2	No	No viruses	None	NEG	N	N	N	N	N	N	N	Yes	N	Y	N	N	N	Y	N
M-016-06-INF-NPS	M-016	6	181.82	4	Dry	F	2800	N	N	N	Rural	Secondary	Y	Y	Y	N	7	0	3	4	N	N	N	N	N	N	N	N	2	2	Yes	Rhinovirus/enterovirus	Rhino	ER	N	N	N	N	Y	N	N	Yes	N	Y	N	N	N	Y	N
M-016-08-INF-NPS	M-016	8	237.77	6	Dry	F	2800	N	N	N	Rural	Secondary	Y	Y	Y	N	7	0	3	4	N	N	N	N	N	N	N	N	3	3	No	No viruses	None	NEG	N	N	N	N	N	N	N	No	N	Y	N	N	N	Y	N
M-016-10-INF-NPS	M-016	10	300.77	8	Dry	F	2800	N	N	N	Rural	Secondary	Y	Y	Y	N	7	0	3	4	N	Y	Y	N	N	N	N	N	3	3	No	No viruses	None	NEG	N	N	N	N	N	N	N	Yes	Y	Y	N	N	N	Y	N
M-016-12-INF-NPS	M-016	12	363.81	10	Dry	F	2800	N	N	N	Rural	Secondary	Y	Y	Y	N	7	0	3	4	N	N	N	N	N	N	N	N	3	3	Yes	Adenovirus	Other	ADENO	Y	N	N	N	N	N	N	Yes	N	Y	N	N	N	Y	N
M-017-05-INF-NPS	M-017	5	154.69	4	Dry	M	3990	N	N	N	Urban	Secondary	Y	Y	Y	Y	20	3	7	10	Y	N	Y	N	N	N	N	N	3	3	No	No viruses	None	NEG	N	N	N	N	N	N	N	Yes	Y	Y	N	N	N	Y	Y
M-017-06-INF-NPS	M-017	6	182.73	5	Dry	M	3990	N	N	N	Urban	Secondary	Y	Y	Y	Y	20	3	7	10	Y	Y	Y	N	N	N	N	N	3	3	No	No viruses	None	NEG	N	N	N	N	N	N	N	Yes	N	Y	N	N	N	Y	N
M-017-08-INF-NPS	M-017	8	259.71	7	Dry	M	3990	N	N	N	Urban	Secondary	Y	Y	Y	Y	20	3	7	10	Y	Y	Y	N	Y	Y	N	N	3	3	No	No viruses	None	NEG	N	N	N	N	N	N	N	Yes	N	Y	N	N	N	Y	N
M-017-10-INF-NPS	M-017	10	308.72	9	Dry	M	3990	N	N	N	Urban	Secondary	Y	Y	Y	Y	20	3	7	10	Y	N	N	N	N	N	N	N	3	3	No	No viruses	None	NEG	N	N	N	N	N	N	N	Yes	N	Y	N	N	N	Y	N
M-017-12-INF-NPS	M-017	12	364.72	11	Rainy	M	3990	N	N	N	Urban	Secondary	Y	Y	Y	Y	20	3	7	10	Y	N	N	N	Y	N	N	N	3	3	Yes	Adenovirus	Other	ADENO	Y	N	N	N	N	N	N	Yes	N	Y	N	N	N	Y	N
M-018-04-INF-NPS	M-018	4	123.28	6	Dry	M	3630	N	N	Y	Rural	Secondary	Y	Y	Y	N	4	1	1	2	Y	N	N	N	N	N	N	N	2	2	No	No viruses	None	NEG	N	N	N	N	N	N	N	No	N	N	N	N	N	Y	Y
M-018-05-INF-NPS	M-018	5	158.35	7	Dry	M	3630	N	N	Y	Rural	Secondary	Y	Y	Y	N	4	1	1	2	Y	Y	Y	N	N	N	N	N	3	3	No	No viruses	None	NEG	N	N	N	N	N	N	N	No	N	Y	Y	N	N	Y	N
M-018-08-INF-NPS	M-018	8	242.28	10	Dry	M	3630	N	N	Y	Rural	Secondary	Y	Y	Y	N	4	1	1	2	N	N	Y	N	N	N	N	N	3	3	No	No viruses	None	NEG	N	N	N	N	N	N	N	No	N	Y	N	N	N	Y	N
M-019-08-INF-NPS	M-019	8	245.16	12	Rainy	M	3080	N	N	N	Urban	Secondary	Y	Y	Y	N	2	0	0	2	Y	Y	Y	N	N	N	N	N	3	3	Yes	Rhinovirus/enterovirus	Rhino	ER	N	N	N	N	Y	N	N	Yes	Y	Y	N	N	N	Y	Y
M-019-10-INF-NPS	M-019	10	308.19	2	Rainy	M	3080	N	N	N	Urban	Secondary	Y	Y	Y	N	2	0	0	2	Y	N	N	N	N	N	N	N	3	3	Yes	Rhinovirus/enterovirus	Rhino	ER	N	N	N	N	Y	N	N	No	N	Y	N	N	N	Y	N
M-019-12-INF-NPS	M-019	12	364.27	4	Dry	M	3080	N	N	N	Urban	Secondary	Y	Y	Y	N	2	0	0	2	Y	Y	Y	N	N	N	N	N	3	3	No	No viruses	None	NEG	N	N	N	N	N	N	N	No	N	Y	N	Y	Y	Y	N
M-021-01-INF-NPS	M-021	1	33.92	5	Dry	M	3435	N	N	N	Urban	Secondary	Y	Y	Y	N	6	0	2	4	Y	N	N	N	N	N	N	N	0	0	No	No viruses	None	NEG	N	N	N	N	N	N	N	No	N	N	N	Y	Y	Y	Y
M-021-02-INF-NPS	M-021	2	61.91	6	Dry	M	3435	N	N	N	Urban	Secondary	Y	Y	Y	N	6	0	2	4	Y	N	N	N	N	N	N	N	0	0	No	No viruses	None	NEG	N	N	N	N	N	N	N	No	N	N	N	Y	N	Y	N
M-021-03-INF-NPS	M-021	3	89.93	7	Dry	M	3435	N	N	N	Urban	Secondary	Y	Y	Y	N	6	0	2	4	Y	N	Y	N	N	N	N	N	1	1	No	No viruses	None	NEG	N	N	N	N	N	N	N	No	N	N	N	Y	N	Y	N
M-021-04-INF-NPS	M-021	4	124.93	8	Dry	M	3435	N	N	N	Urban	Secondary	Y	Y	Y	N	6	0	2	4	Y	Y	Y	N	N	N	N	N	2	2	Yes	Rhinovirus/enterovirus	Rhino	ER	N	N	N	N	Y	N	N	No	N	N	N	Y	N	Y	N
M-021-05-INF-NPS	M-021	5	152.98	9	Dry	M	3435	N	N	N	Urban	Secondary	Y	Y	Y	N	6	0	2	4	Y	N	N	N	N	N	N	N	3	3	No	No viruses	None	NEG	N	N	N	N	N	N	N	No	N	N	N	N	N	Y	N
M-021-06-INF-NPS	M-021	6	187.94	10	Dry	M	3435	N	N	N	Urban	Secondary	Y	Y	Y	N	6	0	2	4	Y	N	N	N	N	N	N	N	3	3	No	No viruses	None	NEG	N	N	N	N	N	N	N	No	N	N	N	N	N	Y	N
M-021-08-INF-NPS	M-021	8	230.03	12	Rainy	M	3435	N	N	N	Urban	Secondary	Y	Y	Y	N	6	0	2	4	Y	N	N	N	N	N	N	N	3	3	No	No viruses	None	NEG	N	N	N	N	N	N	N	No	N	N	N	N	N	Y	N
M-021-12-INF-NPS	M-021	12	369.96	4	Dry	M	3435	N	N	N	Urban	Secondary	Y	Y	Y	N	6	0	2	4	Y	N	Y	N	N	N	N	N	3	3	No	No viruses	None	NEG	N	N	N	N	N	N	N	No	N	Y	Y	N	N	Y	Y
M-022-04-INF-NPS	M-022	4	122.91	8	Dry	M	2475	Y	N	Y	Urban	Secondary	Y	Y	Y	Y	5	1	1	3	Y	Y	Y	N	N	N	N	N	2	2	Yes	Rhinovirus/enterovirus	Rhino	ER	N	N	N	N	Y	N	N	Yes	Y	Y	N	N	N	Y	Y
M-022-05-INF-NPS	M-022	5	150.89	9	Dry	M	2475	Y	N	Y	Urban	Secondary	Y	Y	Y	Y	5	1	1	3	Y	Y	Y	N	N	N	N	N	3	3	Yes	Rhinovirus/enterovirus	Rhino	ER	N	N	N	N	Y	N	N	No	N	Y	N	N	N	Y	N
M-022-06-INF-NPS	M-022	6	185.92	10	Dry	M	2475	Y	N	Y	Urban	Secondary	Y	Y	Y	Y	5	1	1	3	Y	N	N	N	N	N	N	N	3	3	No	No viruses	None	NEG	N	N	N	N	N	N	N	No	N	Y	N	N	N	Y	N
M-022-08-INF-NPS	M-022	8	227.95	12	Rainy	M	2475	Y	N	Y	Urban	Secondary	Y	Y	Y	Y	5	1	1	3	Y	N	N	N	N	N	N	N	3	3	No	No viruses	None	NEG	N	N	N	N	N	N	N	No	N	Y	N	N	N	Y	N
M-022-10-INF-NPS	M-022	10	304.94	2	Rainy	M	2475	Y	N	Y	Urban	Secondary	Y	Y	Y	Y	5	1	1	3	Y	Y	Y	N	Y	Y	N	N	3	3	Yes	Rhinovirus/enterovirus	Rhino	ER	N	N	N	N	Y	N	N	No	N	Y	N	N	N	Y	N
M-022-12-INF-NPS	M-022	12	367.94	4	Dry	M	2475	Y	N	Y	Urban	Secondary	Y	Y	Y	Y	5	1	1	3	N	N	N	N	N	N	N	N	3	3	No	No viruses	None	NEG	N	N	N	N	N	N	N	No	N	N	N	N	N	Y	N
M-023-08-INF-NPS	M-023	8	245.97	1	Rainy	F	2665	N	N	Y	Urban	Tertiary	Y	Y	Y	N	7	1	3	3	Y	N	N	N	Y	N	N	Y	3	3	No	No viruses	None	NEG	N	N	N	N	N	N	N	Yes	N	N	N	N	N	Y	Y
M-023-10-INF-NPS	M-023	10	308.94	3	Rainy	F	2665	N	N	Y	Urban	Tertiary	Y	Y	Y	N	7	1	3	3	Y	N	N	N	N	N	N	N	3	3	No	No viruses	None	NEG	N	N	N	N	N	N	N	No	N	Y	Y	N	N	Y	N
M-023-12-INF-NPS	M-023	12	364.95	5	Dry	F	2665	N	N	Y	Urban	Tertiary	Y	Y	Y	N	7	1	3	3	N	N	N	N	N	N	N	N	3	3	Yes	Rhinovirus/enterovirus	Rhino	ER	N	N	N	N	Y	N	N	Yes	Y	Y	N	N	N	Y	N
M-025-01-INF-NPS	M-025	1	32.35	6	Dry	F	3445	N	N	N	Urban	Secondary	Y	Y	Y	N	9	2	3	4	Y	N	N	N	N	N	N	N	0	0	No	No viruses	None	NEG	N	N	N	N	N	N	N	No	N	Y	Y	N	N	Y	Y
M-025-02-INF-NPS	M-025	2	67.34	7	Dry	F	3445	N	N	N	Urban	Secondary	Y	Y	Y	N	9	2	3	4	Y	Y	Y	N	N	N	N	N	0	0	No	No viruses	None	NEG	N	N	N	N	N	N	N	Yes	Y	Y	N	N	N	Y	N
M-025-03-INF-NPS	M-025	3	95.32	8	Dry	F	3445	N	N	N	Urban	Secondary	Y	Y	Y	N	9	2	3	4	Y	N	N	N	Y	N	N	N	1	1	No	No viruses	None	NEG	N	N	N	N	N	N	N	Yes	N	Y	N	N	N	Y	N
M-025-04-INF-NPS	M-025	4	123.34	9	Dry	F	3445	N	N	N	Urban	Secondary	Y	Y	Y	N	9	2	3	4	Y	N	N	N	N	N	N	N	2	2	No	No viruses	None	NEG	N	N	N	N	N	N	N	Yes	N	Y	N	N	N	Y	N
M-025-08-INF-NPS	M-025	8	249.31	1	Rainy	F	3445	N	N	N	Urban	Secondary	Y	Y	Y	N	9	2	3	4	Y	Y	Y	N	N	N	N	N	3	3	Yes	Rhinovirus/enterovirus	Rhino	ER	N	N	N	N	Y	N	N	Yes	N	Y	N	N	N	Y	Y
M-025-12-INF-NPS	M-025	12	368.35	5	Dry	F	3445	N	N	N	Urban	Secondary	Y	Y	Y	N	9	2	3	4	N	N	Y	N	N	N	N	N	3	3	Yes	Adenovirus	Other	ADENO	Y	N	N	N	N	N	N	Yes	Y	Y	Y	N	N	Y	Y
M-026-02-INF-NPS	M-026	2	61.98	8	Dry	M	3346	N	N	N	Urban	Secondary	Y	Y	Y	Y	7	2	3	2	Y	N	Y	N	N	N	N	N	0	0	No	No viruses	None	NEG	N	N	N	N	N	N	N	No	N	N	N	Y	N	Y	N
M-026-03-INF-NPS	M-026	3	89.99	9	Dry	M	3346	N	N	N	Urban	Secondary	Y	Y	Y	Y	7	2	3	2	Y	N	N	N	N	N	N	N	1	1	Yes	Rhinovirus/enterovirus	Rhino	ER	N	N	N	N	Y	N	N	No	N	Y	Y	Y	N	Y	N
M-026-04-INF-NPS	M-026	4	125	10	Dry	M	3346	N	N	N	Urban	Secondary	Y	Y	Y	Y	7	2	3	2	Y	N	Y	N	N	N	N	N	2	2	No	No viruses	None	NEG	N	N	N	N	N	N	N	No	N	Y	N	N	N	Y	N
M-026-05-INF-NPS	M-026	5	153.01	11	Rainy	M	3346	N	N	N	Urban	Secondary	Y	Y	Y	Y	7	2	3	2	Y	N	N	N	N	N	N	N	3	3	Yes	Rhinovirus/enterovirus	Rhino	ER	N	N	N	N	Y	N	N	Yes	Y	Y	N	N	N	Y	N
M-026-06-INF-NPS	M-026	6	174.06	12	Rainy	M	3346	N	N	N	Urban	Secondary	Y	Y	Y	Y	7	2	3	2	Y	N	N	N	N	N	N	N	3	3	No	No viruses	None	NEG	N	N	N	N	N	N	N	No	N	Y	N	N	N	Y	N
M-026-08-INF-NPS	M-026	8	244.03	2	Rainy	M	3346	N	N	N	Urban	Secondary	Y	Y	Y	Y	7	2	3	2	Y	N	Y	N	N	N	N	N	3	3	No	No viruses	None	NEG	N	N	N	N	N	N	N	Yes	Y	Y	N	N	N	Y	N
M-026-10-INF-NPS	M-026	10	300.03	4	Dry	M	3346	N	N	N	Urban	Secondary	Y	Y	Y	Y	7	2	3	2	N	N	N	N	N	N	N	N	3	3	No	No viruses	None	NEG	N	N	N	N	N	N	N	Yes	N	Y	N	N	N	Y	N
M-026-12-INF-NPS	M-026	12	363.02	6	Dry	M	3346	N	N	N	Urban	Secondary	Y	Y	Y	Y	7	2	3	2	N	N	Y	N	N	N	N	N	3	3	Yes	Rhinovirus/enterovirus	Rhino	ER	N	N	N	N	Y	N	N	Yes	N	Y	N	N	N	Y	N
M-027-05-INF-NPS	M-027	5	156.35	11	Rainy	M	2440	Y	N	N	Urban	Secondary	Y	Y	Y	Y	5	0	2	3	Y	N	N	N	N	N	N	N	3	3	No	No viruses	None	NEG	N	N	N	N	N	N	N	No	N	N	N	Y	N	Y	Y
M-027-06-INF-NPS	M-027	6	198.32	1	Rainy	M	2440	Y	N	N	Urban	Secondary	Y	Y	Y	Y	5	0	2	3	Y	N	N	N	N	N	N	N	3	3	No	No viruses	None	NEG	N	N	N	N	N	N	N	No	N	N	N	Y	N	Y	N
M-027-08-INF-NPS	M-027	8	247.33	2	Rainy	M	2440	Y	N	N	Urban	Secondary	Y	Y	Y	Y	5	0	2	3	Y	N	N	N	N	N	N	N	3	3	No	No viruses	None	NEG	N	N	N	N	N	N	N	No	N	N	N	Y	N	Y	N
M-027-10-INF-NPS	M-027	10	310.3	4	Dry	M	2440	Y	N	N	Urban	Secondary	Y	Y	Y	Y	5	0	2	3	Y	N	N	N	N	N	N	N	3	3	No	No viruses	None	NEG	N	N	N	N	N	N	N	No	N	Y	Y	N	N	Y	N
M-028-03-INF-NPS	M-028	3	92.05	9	Dry	F	2610	N	N	Y	Urban	Secondary	Y	N	N	Y	7	0	4	3	N	Y	Y	N	Y	N	N	Y	1	1	No	No viruses	None	NEG	N	N	N	N	N	N	N	No	N	Y	Y	Y	N	Y	Y
M-028-04-INF-NPS	M-028	4	127.06	10	Dry	F	2610	N	N	Y	Urban	Secondary	Y	N	N	Y	7	0	4	3	N	Y	Y	N	Y	Y	N	N	3	3	Yes	>1 virus	Other	ER/P3	N	N	N	Y	Y	N	N	Yes	Y	N	N	Y	N	Y	N
M-028-06-INF-NPS	M-028	6	197.11	1	Rainy	F	2610	N	N	Y	Urban	Secondary	Y	N	N	Y	7	0	4	3	N	N	N	N	N	N	N	N	3	3	No	No viruses	None	NEG	N	N	N	N	N	N	N	No	N	N	N	Y	N	Y	Y
M-028-08-INF-NPS	M-028	8	246.09	2	Rainy	F	2610	N	N	Y	Urban	Secondary	Y	N	N	Y	7	0	4	3	N	Y	Y	N	Y	Y	N	N	3	3	Yes	Rhinovirus/enterovirus	Rhino	ER	N	N	N	N	Y	N	N	No	N	Y	Y	N	N	Y	N
M-028-10-INF-NPS	M-028	10	309.11	4	Dry	F	2610	N	N	Y	Urban	Secondary	Y	N	N	Y	7	0	4	3	N	Y	Y	N	N	N	N	N	3	3	Yes	Rhinovirus/enterovirus	Rhino	ER	N	N	N	N	Y	N	N	Yes	Y	Y	N	N	N	Y	N
M-028-12-INF-NPS	M-028	12	369.14	6	Dry	F	2610	N	N	Y	Urban	Secondary	Y	N	N	Y	7	0	4	3	N	Y	Y	N	N	N	N	N	3	3	No	No viruses	None	NEG	N	N	N	N	N	N	N	Yes	N	Y	N	N	N	Y	N
M-029-02-INF-NPS	M-029	2	68.26	9	Dry	M	3030	N	N	N	Urban	Secondary	Y	Y	Y	Y	10	0	2	8	Y	Y	Y	N	N	N	N	N	0	0	Yes	Parainfluenza	Other	P3	N	N	N	Y	N	N	N	No	N	Y	N	N	N	Y	Y
M-029-03-INF-NPS	M-029	3	96.31	10	Dry	M	3030	N	N	N	Urban	Secondary	Y	Y	Y	Y	10	0	2	8	Y	Y	Y	N	N	N	N	N	1	1	No	No viruses	None	NEG	N	N	N	N	N	N	N	No	N	Y	N	N	N	Y	N
M-029-05-INF-NPS	M-029	5	145.52	12	Rainy	M	3030	N	N	N	Urban	Secondary	Y	Y	Y	Y	10	0	2	8	Y	Y	Y	N	N	N	N	N	3	3	Yes	Rhinovirus/enterovirus	Rhino	ER	N	N	N	N	Y	N	N	Yes	N	Y	N	N	N	Y	Y
M-029-10-INF-NPS	M-029	10	306.34	5	Dry	M	3030	N	N	N	Urban	Secondary	Y	Y	Y	Y	10	0	2	8	Y	N	N	N	N	N	N	N	3	3	No	No viruses	None	NEG	N	N	N	N	N	N	N	No	N	Y	N	N	N	Y	Y
M-029-12-INF-NPS	M-029	12	369.3	7	Dry	M	3030	N	N	N	Urban	Secondary	Y	Y	Y	Y	10	0	2	8	Y	N	N	N	N	N	N	N	3	3	No	No viruses	None	NEG	N	N	N	N	N	N	N	No	N	Y	N	N	N	Y	N
M-030-01-INF-NPS	M-030	1	35.07	9	Dry	M	3670	N	N	N	Urban	Secondary	Y	Y	Y	Y	4	2	0	2	Y	N	N	N	N	N	N	N	0	0	No	No viruses	None	NEG	N	N	N	N	N	N	N	Yes	Y	Y	Y	N	N	Y	Y
M-030-03-INF-NPS	M-030	3	97.01	11	Rainy	M	3670	N	N	N	Urban	Secondary	Y	Y	Y	Y	4	2	0	2	Y	N	N	N	N	N	N	N	2	1	No	No viruses	None	NEG	N	N	N	N	N	N	N	Yes	N	Y	N	N	N	Y	N
M-030-04-INF-NPS	M-030	4	125.1	12	Rainy	M	3670	N	N	N	Urban	Secondary	Y	Y	Y	Y	4	2	0	2	Y	N	N	N	N	N	N	N	2	1	No	No viruses	None	NEG	N	N	N	N	N	N	N	Yes	N	Y	N	N	N	Y	N
M-030-05-INF-NPS	M-030	5	153.06	1	Rainy	M	3670	N	N	N	Urban	Secondary	Y	Y	Y	Y	4	2	0	2	Y	N	N	N	N	N	N	N	3	2	No	No viruses	None	NEG	N	N	N	N	N	N	N	Yes	N	Y	N	N	N	Y	N
M-030-06-INF-NPS	M-030	6	188.02	2	Rainy	M	3670	N	N	N	Urban	Secondary	Y	Y	Y	Y	4	2	0	2	Y	N	N	N	N	N	N	N	3	3	Yes	>1 virus	Other	ER/ADENO	Y	N	N	N	Y	N	N	No	N	Y	N	N	N	Y	N
M-030-08-INF-NPS	M-030	8	244.01	4	Dry	M	3670	N	N	N	Urban	Secondary	Y	Y	Y	Y	4	2	0	2	Y	N	N	N	N	N	N	N	3	3	No	No viruses	None	NEG	N	N	N	N	N	N	N	Yes	Y	Y	N	N	N	Y	N
M-030-10-INF-NPS	M-030	10	307.03	6	Dry	M	3670	N	N	N	Urban	Secondary	Y	Y	Y	Y	4	2	0	2	Y	N	Y	N	N	N	N	N	3	3	Yes	Rhinovirus/enterovirus	Rhino	ER	N	N	N	N	Y	N	N	Yes	N	Y	N	N	N	Y	N
M-031-12-INF-NPS	M-031	12	364.84	8	Dry	M	3340	N	N	N	Urban	Secondary	Y	Y	Y	Y	2	0	0	2	N	Y	Y	N	Y	Y	N	N	3	3	No	No viruses	None	NEG	N	N	N	N	N	N	N	No	N	N	N	N	N	Y	N
M-032-08-INF-NPS	M-032	8	243.13	4	Dry	F	3020	N	N	N	Urban	Secondary	Y	Y	Y	N	4	0	2	2	Y	Y	Y	N	N	N	N	N	3	3	No	No viruses	None	NEG	N	N	N	N	N	N	N	Yes	Y	Y	N	N	N	Y	Y
M-032-10-INF-NPS	M-032	10	299.16	6	Dry	F	3020	N	N	N	Urban	Secondary	Y	Y	Y	N	4	0	2	2	Y	Y	Y	N	N	N	N	N	3	3	No	No viruses	None	NEG	N	N	N	N	N	N	N	Yes	N	Y	N	N	N	Y	N
M-034-06-INF-NPS	M-034	6	181.13	3	Rainy	M	2850	N	N	N	Urban	Secondary	Y	Y	Y	N	9	0	1	8	Y	N	Y	N	N	N	N	N	3	3	Yes	Rhinovirus/enterovirus	Rhino	ER	N	N	N	N	Y	N	N	No	N	Y	Y	N	N	Y	Y
M-034-08-INF-NPS	M-034	8	244.14	5	Dry	M	2850	N	N	N	Urban	Secondary	Y	Y	Y	N	9	0	1	8	Y	N	N	N	N	N	N	N	3	3	No	No viruses	None	NEG	N	N	N	N	N	N	N	Yes	Y	Y	N	N	N	Y	N
M-034-10-INF-NPS	M-034	10	307.15	7	Dry	M	2850	N	N	N	Urban	Secondary	Y	Y	Y	N	9	0	1	8	Y	Y	Y	N	N	N	N	N	3	3	No	No viruses	None	NEG	N	N	N	N	N	N	N	Yes	N	Y	N	N	N	Y	N
M-034-12-INF-NPS	M-034	12	363.11	9	Dry	M	2850	N	N	N	Urban	Secondary	Y	Y	Y	N	9	0	1	8	N	N	N	N	Y	N	Y	N	3	3	No	No viruses	None	NEG	N	N	N	N	N	N	N	No	N	Y	N	N	N	Y	N
M-035-03-INF-NPS	M-035	3	92.72	1	Rainy	M	2885	N	N	N	Urban	Tertiary	Y	Y	Y	N	5	0	3	2	Y	N	N	N	N	N	N	N	1	1	No	No viruses	None	NEG	N	N	N	N	N	N	N	No	N	N	N	Y	N	Y	Y
M-035-04-INF-NPS	M-035	4	141.72	2	Rainy	M	2885	N	N	N	Urban	Tertiary	Y	Y	Y	N	5	0	3	2	N	N	N	N	N	N	N	N	3	3	No	No viruses	None	NEG	N	N	N	N	N	N	N	Yes	Y	Y	Y	N	N	Y	N
M-035-05-INF-NPS	M-035	5	155.72	3	Rainy	M	2885	N	N	N	Urban	Tertiary	Y	Y	Y	N	5	0	3	2	N	N	N	N	N	N	N	N	3	3	No	No viruses	None	NEG	N	N	N	N	N	N	N	No	N	N	N	Y	Y	Y	N
M-035-06-INF-NPS	M-035	6	183.77	4	Dry	M	2885	N	N	N	Urban	Tertiary	Y	Y	Y	N	5	0	3	2	N	Y	Y	N	N	N	N	N	3	3	No	No viruses	None	NEG	N	N	N	N	N	N	N	No	N	Y	Y	N	N	Y	N
M-035-10-INF-NPS	M-035	10	302.72	8	Dry	M	2885	N	N	N	Urban	Tertiary	Y	Y	Y	N	5	0	3	2	N	N	Y	N	N	N	N	N	3	3	No	No viruses	None	NEG	N	N	N	N	N	N	N	No	N	Y	N	N	N	Y	Y
M-035-12-INF-NPS	M-035	12	372.73	10	Dry	M	2885	N	N	N	Urban	Tertiary	Y	Y	Y	N	5	0	3	2	N	N	Y	N	N	N	N	N	3	3	Yes	Parainfluenza	Other	P2	N	N	N	Y	N	N	N	No	N	Y	N	N	N	Y	N
M-036-06-INF-NPS	M-036	6	189.35	4	Dry	F	2305	Y	N	N	Urban	Secondary	Y	Y	Y	N	5	0	2	3	Y	N	N	N	N	N	N	N	3	3	Yes	Rhinovirus/enterovirus	Rhino	ER	N	N	N	N	Y	N	N	No	N	Y	Y	N	N	Y	N
M-036-08-INF-NPS	M-036	8	245.36	6	Dry	F	2305	Y	N	N	Urban	Secondary	Y	Y	Y	N	5	0	2	3	N	Y	Y	N	Y	Y	N	N	3	3	No	No viruses	None	NEG	N	N	N	N	N	N	N	No	N	Y	N	N	N	Y	N
M-036-10-INF-NPS	M-036	10	308.31	8	Dry	F	2305	Y	N	N	Urban	Secondary	Y	Y	Y	N	5	0	2	3	N	N	N	N	N	N	N	N	3	3	No	No viruses	None	NEG	N	N	N	N	N	N	N	No	N	Y	N	N	N	Y	N
M-038-10-INF-NPS	M-038	10	308.42	8	Dry	M	3710	N	N	N	Urban	Secondary	Y	Y	Y	N	2	0	0	2	Y	Y	Y	N	N	N	N	N	3	3	Yes	Rhinovirus/enterovirus	Rhino	ER	N	N	N	N	Y	N	N	No	N	Y	Y	N	N	Y	Y
M-039-04-INF-NPS	M-039	4	126.84	3	Rainy	M	3390	N	N	N	Urban	Secondary	Y	N	Y	Y	22	2	11	9	Y	N	N	N	N	N	N	N	3	3	Yes	Rhinovirus/enterovirus	Rhino	ER	N	N	N	N	Y	N	N	No	N	Y	N	Y	N	Y	Y
M-039-05-INF-NPS	M-039	5	161.82	4	Dry	M	3390	N	N	N	Urban	Secondary	Y	N	Y	Y	22	2	11	9	Y	Y	Y	N	N	N	N	N	3	3	Yes	Rhinovirus/enterovirus	Rhino	ER	N	N	N	N	Y	N	N	No	N	Y	N	N	N	Y	N
M-039-06-INF-NPS	M-039	6	182.83	5	Dry	M	3390	N	N	N	Urban	Secondary	Y	N	Y	Y	22	2	11	9	Y	Y	Y	N	Y	N	N	N	3	3	Yes	>1 virus	Other	ER/RSV	N	N	N	N	Y	Y	N	No	N	Y	N	N	N	Y	N
M-039-08-INF-NPS	M-039	8	245.84	7	Dry	M	3390	N	N	N	Urban	Secondary	Y	N	Y	Y	22	2	11	9	Y	N	Y	N	N	N	N	N	3	3	No	No viruses	None	NEG	N	N	N	N	N	N	N	Yes	Y	Y	N	N	N	Y	N
M-039-10-INF-NPS	M-039	10	308.86	9	Dry	M	3390	N	N	N	Urban	Secondary	Y	N	Y	Y	22	2	11	9	Y	Y	Y	N	N	N	N	N	3	3	Yes	Rhinovirus/enterovirus	Rhino	ER	N	N	N	N	Y	N	N	No	N	Y	N	N	N	Y	N
M-039-12-INF-NPS	M-039	12	364.78	11	Rainy	M	3390	N	N	N	Urban	Secondary	Y	N	Y	Y	22	2	11	9	Y	N	N	N	N	N	N	N	3	3	Yes	Rhinovirus/enterovirus	Rhino	ER	N	N	N	N	Y	N	N	No	N	Y	N	N	N	Y	N
M-040-02-INF-NPS	M-040	2	60.86	3	Rainy	F	3050	N	N	N	Rural	Secondary	Y	Y	Y	Y	3	2	0	1	Y	N	N	N	N	N	N	N	0	0	No	No viruses	None	NEG	N	N	N	N	N	N	N	No	N	N	N	Y	Y	Y	Y
M-040-05-INF-NPS	M-040	5	151.89	6	Dry	F	3050	N	N	N	Rural	Secondary	Y	Y	Y	Y	3	2	0	1	Y	N	N	N	N	N	N	N	2	2	No	No viruses	None	NEG	N	N	N	N	N	N	N	No	N	Y	Y	N	N	Y	Y
M-040-08-INF-NPS	M-040	8	242.86	9	Dry	F	3050	N	N	N	Rural	Secondary	Y	Y	Y	Y	3	2	0	1	Y	Y	Y	N	N	N	N	N	3	3	No	No viruses	None	NEG	N	N	N	N	N	N	N	Yes	Y	Y	N	N	N	Y	Y
M-041-01-INF-NPS	M-041	1	28.55	4	Dry	F	3490	N	N	Y	Urban	Secondary	Y	Y	Y	Y	9	0	5	4	Y	N	N	N	N	N	N	N	0	0	Yes	Rhinovirus/enterovirus	Rhino	ER	N	N	N	N	Y	N	N	No	N	Y	Y	N	N	Y	Y
M-041-02-INF-NPS	M-041	2	56.51	5	Dry	F	3490	N	N	Y	Urban	Secondary	Y	Y	Y	Y	9	0	5	4	Y	N	N	N	N	N	N	N	0	0	Yes	Rhinovirus/enterovirus	Rhino	ER	N	N	N	N	Y	N	N	Yes	Y	N	N	N	N	Y	N
M-041-03-INF-NPS	M-041	3	84.53	6	Dry	F	3490	N	N	Y	Urban	Secondary	Y	Y	Y	Y	9	0	5	4	Y	N	Y	N	Y	N	N	Y	1	1	Yes	Rhinovirus/enterovirus	Rhino	ER	N	N	N	N	Y	N	N	No	N	N	N	N	N	Y	N
M-041-04-INF-NPS	M-041	4	119.55	7	Dry	F	3490	N	N	Y	Urban	Secondary	Y	Y	Y	Y	9	0	5	4	Y	N	N	N	N	N	N	N	2	2	Yes	Rhinovirus/enterovirus	Rhino	ER	N	N	N	N	Y	N	N	Yes	Y	Y	Y	N	N	Y	N
M-041-05-INF-NPS	M-041	5	147.5	8	Dry	F	3490	N	N	Y	Urban	Secondary	Y	Y	Y	Y	9	0	5	4	Y	Y	Y	N	N	N	N	N	3	3	No	No viruses	None	NEG	N	N	N	N	N	N	N	Yes	N	Y	N	N	N	Y	N
M-041-06-INF-NPS	M-041	6	175.49	9	Dry	F	3490	N	N	Y	Urban	Secondary	Y	Y	Y	Y	9	0	5	4	N	N	N	N	N	N	N	N	3	3	No	No viruses	None	NEG	N	N	N	N	N	N	N	Yes	N	Y	N	N	N	Y	N
M-041-08-INF-NPS	M-041	8	240.51	11	Rainy	F	3490	N	N	Y	Urban	Secondary	Y	Y	Y	Y	9	0	5	4	N	N	Y	N	Y	Y	N	N	3	3	No	No viruses	None	NEG	N	N	N	N	N	N	N	No	N	Y	N	N	N	Y	N
M-041-10-INF-NPS	M-041	10	301.56	1	Rainy	F	3490	N	N	Y	Urban	Secondary	Y	Y	Y	Y	9	0	5	4	N	N	N	N	N	N	N	N	3	3	Yes	>1 virus	Other	ER/ADENO	Y	N	N	N	Y	N	N	No	N	Y	N	N	N	Y	N
M-041-12-INF-NPS	M-041	12	354.52	3	Rainy	F	3490	N	N	Y	Urban	Secondary	Y	Y	Y	Y	9	0	5	4	N	N	Y	N	Y	N	Y	N	3	3	Yes	>1 virus	Other	ER/ADENO	Y	N	N	N	Y	N	N	Yes	Y	Y	N	N	N	Y	N
M-042-02-INF-NPS	M-042	2	60.18	6	Dry	F	3415	N	N	Y	Urban	Secondary	Y	Y	Y	Y	10	2	3	5	N	N	N	N	N	N	N	N	0	0	Yes	Rhinovirus/enterovirus	Rhino	ER	N	N	N	N	Y	N	N	Yes	Y	Y	N	N	N	Y	Y
M-042-03-INF-NPS	M-042	3	95.13	7	Dry	F	3415	N	N	Y	Urban	Secondary	Y	Y	Y	Y	10	2	3	5	N	Y	Y	N	N	N	N	N	1	1	No	No viruses	None	NEG	N	N	N	N	N	N	N	Yes	N	Y	N	N	N	Y	N
M-042-04-INF-NPS	M-042	4	124.19	8	Dry	F	3415	N	N	Y	Urban	Secondary	Y	Y	Y	Y	10	2	3	5	N	N	Y	N	Y	Y	N	N	1	1	No	No viruses	None	NEG	N	N	N	N	N	N	N	No	N	N	N	N	N	Y	N
M-042-06-INF-NPS	M-042	6	186.14	10	Dry	F	3415	N	N	Y	Urban	Secondary	Y	Y	Y	Y	10	2	3	5	N	N	N	N	Y	Y	N	N	3	3	Yes	>1 virus	Other	ER/ADENO	Y	N	N	N	Y	N	N	Yes	Y	Y	N	N	N	Y	Y
M-042-08-INF-NPS	M-042	8	230.13	12	Rainy	F	3415	N	N	Y	Urban	Secondary	Y	Y	Y	Y	10	2	3	5	N	N	N	N	N	N	N	N	3	3	No	No viruses	None	NEG	N	N	N	N	N	N	N	Yes	N	Y	N	N	N	Y	N
M-042-10-INF-NPS	M-042	10	305.16	2	Rainy	F	3415	N	N	Y	Urban	Secondary	Y	Y	Y	Y	10	2	3	5	N	N	N	N	N	N	N	N	3	3	No	No viruses	None	NEG	N	N	N	N	N	N	N	Yes	N	Y	N	N	N	Y	N
M-043-02-INF-NPS	M-043	2	68.33	7	Dry	F	3340	N	N	Y	Urban	Secondary	Y	N	N	Y	11	0	4	7	N	Y	Y	N	N	N	N	N	0	0	Yes	Influenza	Other	FLU A	N	Y	N	N	N	N	N	Yes	Y	Y	N	N	N	Y	Y
M-043-03-INF-NPS	M-043	3	96.38	8	Dry	F	3340	N	N	Y	Urban	Secondary	Y	N	N	Y	11	0	4	7	N	N	N	N	N	N	N	N	1	0	Yes	Rhinovirus/enterovirus	Rhino	ER	N	N	N	N	Y	N	N	Yes	N	Y	N	N	N	Y	N
M-043-04-INF-NPS	M-043	4	124.37	9	Dry	F	3340	N	N	Y	Urban	Secondary	Y	N	N	Y	11	0	4	7	N	Y	Y	N	N	N	N	N	2	0	No	No viruses	None	NEG	N	N	N	N	N	N	N	Yes	N	Y	N	N	N	Y	N
M-043-05-INF-NPS	M-043	5	152.33	10	Dry	F	3340	N	N	Y	Urban	Secondary	Y	N	N	Y	11	0	4	7	N	N	N	N	Y	N	N	Y	2	0	No	No viruses	None	NEG	N	N	N	N	N	N	N	Yes	N	Y	N	N	N	Y	N
M-043-06-INF-NPS	M-043	6	187.35	11	Rainy	F	3340	N	N	Y	Urban	Secondary	Y	N	N	Y	11	0	4	7	N	Y	Y	N	N	N	N	N	2	0	No	No viruses	None	NEG	N	N	N	N	N	N	N	Yes	N	Y	N	N	N	Y	N
M-043-08-INF-NPS	M-043	8	250.34	1	Rainy	F	3340	N	N	Y	Urban	Secondary	Y	N	N	Y	11	0	4	7	N	N	N	N	N	N	N	N	2	0	No	No viruses	None	NEG	N	N	N	N	N	N	N	Yes	N	Y	N	N	N	Y	N
M-043-12-INF-NPS	M-043	12	425.39	7	Dry	F	3340	N	N	Y	Urban	Secondary	Y	N	N	Y	11	0	4	7	N	Y	Y	N	N	N	N	N	2	0	Yes	>1 virus	Other	ER/ADENO	Y	N	N	N	Y	N	N	Yes	N	Y	N	N	N	Y	N
M-044-01-INF-NPS	M-044	1	45.05	7	Dry	F	3285	N	N	Y	Urban	Secondary	Y	Y	Y	N	9	1	5	3	N	N	Y	N	N	N	N	N	0	0	No	No viruses	None	NEG	N	N	N	N	N	N	N	No	N	Y	Y	Y	Y	Y	Y
M-044-02-INF-NPS	M-044	2	62.07	7	Dry	F	3285	N	N	Y	Urban	Secondary	Y	Y	Y	N	9	1	5	3	N	Y	Y	N	N	N	N	N	0	0	Yes	RSV	Other	RSV	N	N	N	N	N	Y	N	No	N	Y	N	N	N	Y	N
M-044-03-INF-NPS	M-044	3	97.02	8	Dry	F	3285	N	N	Y	Urban	Secondary	Y	Y	Y	N	9	1	5	3	N	Y	Y	N	Y	Y	N	N	0	1	Yes	Rhinovirus/enterovirus	Rhino	ER	N	N	N	N	Y	N	N	Yes	Y	Y	N	N	N	Y	N
M-044-04-INF-NPS	M-044	4	125.12	9	Dry	F	3285	N	N	Y	Urban	Secondary	Y	Y	Y	N	9	1	5	3	N	Y	Y	N	N	N	N	N	1	2	No	No viruses	None	NEG	N	N	N	N	N	N	N	Yes	N	Y	N	Y	Y	Y	N
M-044-05-INF-NPS	M-044	5	153.07	10	Dry	F	3285	N	N	Y	Urban	Secondary	Y	Y	Y	N	9	1	5	3	N	Y	Y	N	N	N	N	N	2	3	Yes	Parainfluenza	Other	P3	N	N	N	Y	N	N	N	Yes	N	Y	N	N	N	Y	N
M-044-06-INF-NPS	M-044	6	188.04	11	Rainy	F	3285	N	N	Y	Urban	Secondary	Y	Y	Y	N	9	1	5	3	N	Y	Y	N	N	N	N	N	2	3	Yes	Rhinovirus/enterovirus	Rhino	ER	N	N	N	N	Y	N	N	Yes	N	Y	N	N	N	Y	N
M-044-08-INF-NPS	M-044	8	244.08	1	Rainy	F	3285	N	N	Y	Urban	Secondary	Y	Y	Y	N	9	1	5	3	N	N	Y	N	N	N	N	N	2	3	No	No viruses	None	NEG	N	N	N	N	N	N	N	No	N	Y	N	N	N	Y	N
M-044-10-INF-NPS	M-044	10	304.05	3	Rainy	F	3285	N	N	Y	Urban	Secondary	Y	Y	Y	N	9	1	5	3	N	Y	Y	N	N	N	N	N	2	3	Yes	Rhinovirus/enterovirus	Rhino	ER	N	N	N	N	Y	N	N	Yes	Y	Y	N	N	N	Y	N
M-045-01-INF-NPS	M-045	1	32.8	7	Dry	M	2805	N	N	N	Urban	Tertiary	Y	Y	Y	N	3	1	0	2	Y	Y	Y	N	N	N	N	N	0	0	No	No viruses	None	NEG	N	N	N	N	N	N	N	Yes	Y	Y	Y	N	N	Y	Y
M-045-02-INF-NPS	M-045	2	60.79	8	Dry	M	2805	N	N	N	Urban	Tertiary	Y	Y	Y	N	3	1	0	2	Y	Y	Y	N	N	N	N	N	0	0	No	No viruses	None	NEG	N	N	N	N	N	N	N	Yes	N	Y	N	N	N	Y	N
M-045-03-INF-NPS	M-045	3	88.77	9	Dry	M	2805	N	N	N	Urban	Tertiary	Y	Y	Y	N	3	1	0	2	Y	Y	Y	N	N	N	N	N	0	1	Yes	Rhinovirus/enterovirus	Rhino	ER	N	N	N	N	Y	N	N	Yes	N	Y	N	N	N	Y	N
M-045-04-INF-NPS	M-045	4	123.82	10	Dry	M	2805	N	N	N	Urban	Tertiary	Y	Y	Y	N	3	1	0	2	Y	N	Y	N	N	N	N	N	0	1	Yes	Rhinovirus/enterovirus	Rhino	ER	N	N	N	N	Y	N	N	No	N	Y	N	N	N	Y	N
M-046-02-INF-NPS	M-046	2	61.13	9	Dry	M	3105	N	N	Y	Urban	Secondary	Y	Y	Y	N	5	1	2	2	Y	N	Y	N	N	N	N	N	0	0	No	No viruses	None	NEG	N	N	N	N	N	N	N	Yes	Y	Y	N	N	N	Y	Y
M-046-04-INF-NPS	M-046	4	124.11	11	Rainy	M	3105	N	N	Y	Urban	Secondary	Y	Y	Y	N	5	1	2	2	Y	N	N	N	N	N	N	N	2	2	No	No viruses	None	NEG	N	N	N	N	N	N	N	No	N	Y	N	N	N	Y	Y
M-046-05-INF-NPS	M-046	5	152.12	12	Rainy	M	3105	N	N	Y	Urban	Secondary	Y	Y	Y	N	5	1	2	2	Y	N	Y	N	N	N	N	N	3	3	Yes	Rhinovirus/enterovirus	Rhino	ER	N	N	N	N	Y	N	N	No	N	Y	N	N	N	Y	N
M-046-06-INF-NPS	M-046	6	187.12	1	Rainy	M	3105	N	N	Y	Urban	Secondary	Y	Y	Y	N	5	1	2	2	Y	N	N	N	N	N	N	N	3	3	No	No viruses	None	NEG	N	N	N	N	N	N	N	No	N	Y	N	N	N	Y	N
M-046-08-INF-NPS	M-046	8	243.06	3	Rainy	M	3105	N	N	Y	Urban	Secondary	Y	Y	Y	N	5	1	2	2	N	N	N	N	N	N	N	N	3	3	No	No viruses	None	NEG	N	N	N	N	N	N	N	No	N	Y	N	N	N	Y	N
M-047-01-INF-NPS	M-047	1	34.11	10	Dry	F	3360	N	N	N	Urban	Secondary	Y	Y	Y	N	5	0	3	2	Y	Y	Y	N	N	N	N	N	0	0	No	No viruses	None	NEG	N	N	N	N	N	N	N	No	N	Y	Y	N	N	Y	Y
M-047-03-INF-NPS	M-047	3	90.14	12	Rainy	F	3360	N	N	N	Urban	Secondary	Y	Y	Y	N	5	0	3	2	Y	N	N	N	N	N	N	N	1	1	No	No viruses	None	NEG	N	N	N	N	N	N	N	No	N	Y	N	N	N	Y	Y
M-047-12-INF-NPS	M-047	12	371.1	9	Dry	F	3360	N	N	N	Urban	Secondary	Y	Y	Y	N	5	0	3	2	N	Y	Y	N	N	N	N	N	3	3	No	No viruses	None	NEG	N	N	N	N	N	N	N	Yes	Y	Y	N	N	N	Y	Y
M-049-05-INF-NPS	M-049	5	153.98	3	Rainy	F	2810	N	N	N	Rural	Secondary	Y	Y	Y	N	2	0	0	2	N	N	N	N	N	N	N	N	3	3	No	No viruses	None	NEG	N	N	N	N	N	N	N	Yes	N	Y	N	N	N	Y	Y
M-049-08-INF-NPS	M-049	8	265.98	6	Dry	F	2810	N	N	N	Rural	Secondary	Y	Y	Y	N	2	0	0	2	N	Y	Y	N	Y	N	N	Y	3	3	No	No viruses	None	NEG	N	N	N	N	N	N	N	Yes	N	Y	N	N	N	Y	N
M-050-05-INF-NPS	M-050	5	208.67	6	Dry	M	2990	N	N	N	Rural	Secondary	Y	Y	Y	N	3	1	0	2	Y	N	N	N	N	N	N	N	3	3	No	No viruses	None	NEG	N	N	N	N	N	N	N	No	N	Y	Y	N	N	Y	Y
M-050-08-INF-NPS	M-050	8	243.69	7	Dry	M	2990	N	N	N	Rural	Secondary	Y	Y	Y	N	3	1	0	2	Y	N	N	N	N	N	N	N	3	3	Yes	Rhinovirus/enterovirus	Rhino	ER	N	N	N	N	Y	N	N	No	N	Y	N	N	N	Y	N
M-050-10-INF-NPS	M-050	10	306.66	9	Dry	M	2990	N	N	N	Rural	Secondary	Y	Y	Y	N	3	1	0	2	Y	N	N	N	N	N	N	N	3	3	No	No viruses	None	NEG	N	N	N	N	N	N	N	Yes	Y	Y	N	N	N	Y	N
M-054-02-INF-NPS	M-054	2	59.91	3	Rainy	F	3440	N	N	N	Urban	Secondary	Y	Y	Y	N	4	0	2	2	Y	N	N	N	N	N	N	N	0	0	No	No viruses	None	NEG	N	N	N	N	N	N	N	No	N	N	N	N	N	Y	Y
M-054-05-INF-NPS	M-054	5	150.95	6	Dry	F	3440	N	N	N	Urban	Secondary	Y	Y	Y	N	4	0	2	2	Y	N	N	N	N	N	N	N	3	2	No	No viruses	None	NEG	N	N	N	N	N	N	N	No	N	Y	Y	N	N	Y	N
M-054-06-INF-NPS	M-054	6	200.01	7	Dry	F	3440	N	N	N	Urban	Secondary	Y	Y	Y	N	4	0	2	2	Y	Y	Y	N	N	N	N	N	3	3	Yes	Rhinovirus/enterovirus	Rhino	ER	N	N	N	N	Y	N	N	No	N	Y	N	N	N	Y	N
M-054-08-INF-NPS	M-054	8	241.94	9	Dry	F	3440	N	N	N	Urban	Secondary	Y	Y	Y	N	4	0	2	2	Y	N	N	N	N	N	N	N	3	3	No	No viruses	None	NEG	N	N	N	N	N	N	N	Yes	Y	Y	N	N	N	Y	N
M-054-10-INF-NPS	M-054	10	304.96	11	Rainy	F	3440	N	N	N	Urban	Secondary	Y	Y	Y	N	4	0	2	2	Y	N	N	N	N	N	N	N	3	3	No	No viruses	None	NEG	N	N	N	N	N	N	N	No	N	Y	N	N	N	Y	N
O-001-02-INF-NPS	O-001	2	80.87	5	Dry	F	3370	N	N	Y	Urban	Secondary	Y	N	N	Y	10	0	3	7	N	Y	Y	N	N	N	N	N	1	1	No	No viruses	None	NEG	N	N	N	N	N	N	N	No	N	Y	Y	N	N	Y	Y
O-001-03-INF-NPS	O-001	3	97.95	5	Dry	F	3370	N	N	Y	Urban	Secondary	Y	N	N	Y	10	0	3	7	N	Y	Y	N	N	N	N	N	2	2	No	No viruses	None	NEG	N	N	N	N	N	N	N	Yes	Y	Y	N	N	N	Y	N
O-001-04-INF-NPS	O-001	4	126.94	6	Dry	F	3370	N	N	Y	Urban	Secondary	Y	N	N	Y	10	0	3	7	N	Y	Y	N	N	N	N	N	2	2	No	No viruses	None	NEG	N	N	N	N	N	N	N	Yes	N	Y	N	N	N	Y	N
O-001-05-INF-NPS	O-001	5	154.9	7	Dry	F	3370	N	N	Y	Urban	Secondary	Y	N	N	Y	10	0	3	7	N	N	N	N	N	N	N	N	3	3	Yes	Rhinovirus/enterovirus	Rhino	ER	N	N	N	N	Y	N	N	Yes	N	Y	N	N	N	Y	N
O-001-06-INF-NPS	O-001	6	182.91	8	Dry	F	3370	N	N	Y	Urban	Secondary	Y	N	N	Y	10	0	3	7	N	N	Y	N	N	N	N	N	3	3	No	No viruses	None	NEG	N	N	N	N	N	N	N	No	N	Y	N	N	N	Y	N
O-001-08-INF-NPS	O-001	8	245.88	10	Dry	F	3370	N	N	Y	Urban	Secondary	Y	N	N	Y	10	0	3	7	N	N	N	N	N	N	N	N	3	3	Yes	Rhinovirus/enterovirus	Rhino	ER	N	N	N	N	Y	N	N	Yes	Y	N	N	N	N	Y	N
O-001-10-INF-NPS	O-001	10	294.83	12	Rainy	F	3370	N	N	Y	Urban	Secondary	Y	N	N	Y	10	0	3	7	N	N	N	N	N	N	N	N	3	3	Yes	Rhinovirus/enterovirus	Rhino	ER	N	N	N	N	Y	N	N	Yes	N	N	N	N	N	Y	N
O-003-02-INF-NPS	O-003	2	63.85	5	Dry	F	2640	N	N	N	Urban	Secondary	Y	N	N	Y	6	1	0	5	Y	N	N	N	N	N	N	N	0	0	No	No viruses	None	NEG	N	N	N	N	N	N	N	No	N	Y	Y	N	N	Y	Y
O-003-03-INF-NPS	O-003	3	91.83	6	Dry	F	2640	N	N	N	Urban	Secondary	Y	N	N	Y	6	1	0	5	N	N	Y	N	Y	Y	N	N	1	1	No	No viruses	None	NEG	N	N	N	N	N	N	N	No	N	Y	N	N	N	Y	N
O-004-02-INF-NPS	O-004	2	63.68	5	Dry	M	2640	N	N	N	Urban	Secondary	Y	Y	Y	N	4	0	0	4	Y	Y	Y	N	N	N	N	N	0	0	No	No viruses	None	NEG	N	N	N	N	N	N	N	Yes	N	Y	N	Y	Y	Y	N
O-004-03-INF-NPS	O-004	3	91.65	6	Dry	M	2640	N	N	N	Urban	Secondary	Y	Y	Y	N	4	0	0	4	Y	Y	Y	N	N	N	N	N	1	1	Yes	Rhinovirus/enterovirus	Rhino	ER	N	N	N	N	Y	N	N	Yes	N	Y	N	Y	N	Y	N
O-004-04-INF-NPS	O-004	4	126.64	7	Dry	M	2640	N	N	N	Urban	Secondary	Y	Y	Y	N	4	0	0	4	Y	N	N	N	N	N	N	N	2	2	Yes	Rhinovirus/enterovirus	Rhino	ER	N	N	N	N	Y	N	N	Yes	N	Y	N	Y	N	Y	N
O-004-05-INF-NPS	O-004	5	156.68	8	Dry	M	2640	N	N	N	Urban	Secondary	Y	Y	Y	N	4	0	0	4	Y	N	Y	N	N	N	N	N	3	3	No	No viruses	None	NEG	N	N	N	N	N	N	N	Yes	N	Y	N	Y	N	Y	N
O-004-06-INF-NPS	O-004	6	184.66	9	Dry	M	2640	N	N	N	Urban	Secondary	Y	Y	Y	N	4	0	0	4	Y	N	Y	N	N	N	N	N	3	3	No	No viruses	None	NEG	N	N	N	N	N	N	N	Yes	N	N	N	Y	N	Y	N
O-004-08-INF-NPS	O-004	8	247.68	11	Rainy	M	2640	N	N	N	Urban	Secondary	Y	Y	Y	N	4	0	0	4	Y	N	Y	Y	Y	Y	N	N	3	3	No	No viruses	None	NEG	N	N	N	N	N	N	N	Yes	N	Y	Y	N	N	Y	N
O-004-10-INF-NPS	O-004	10	331.64	2	Rainy	M	2640	N	N	N	Urban	Secondary	Y	Y	Y	N	4	0	0	4	N	Y	Y	N	N	N	N	N	3	3	Yes	RSV	Other	RSV	N	N	N	N	N	Y	N	No	N	Y	N	Y	Y	Y	N
O-004-12-INF-NPS	O-004	12	366.69	3	Rainy	M	2640	N	N	N	Urban	Secondary	Y	Y	Y	N	4	0	0	4	N	N	Y	N	Y	Y	N	N	3	3	Yes	Rhinovirus/enterovirus	Rhino	ER	N	N	N	N	Y	N	N	Yes	Y	N	N	N	N	Y	N
O-005-03-INF-NPS	O-005	3	91.42	7	Dry	F	3265	N	N	Y	Urban	None/Primary	Y	N	N	Y	5	0	3	2	N	N	Y	N	N	N	N	N	1	1	Yes	Rhinovirus/enterovirus	Rhino	ER	N	N	N	N	Y	N	N	No	N	Y	N	N	N	Y	Y
O-005-04-INF-NPS	O-005	4	126.35	8	Dry	F	3265	N	N	Y	Urban	None/Primary	Y	N	N	Y	5	0	3	2	N	N	N	N	N	N	N	N	2	2	No	No viruses	None	NEG	N	N	N	N	N	N	N	Yes	Y	Y	N	Y	Y	Y	N
O-005-05-INF-NPS	O-005	5	154.37	9	Dry	F	3265	N	N	Y	Urban	None/Primary	Y	N	N	Y	5	0	3	2	N	N	N	N	N	N	N	N	3	3	Yes	Adenovirus	Other	ADENO	Y	N	N	N	N	N	N	No	N	Y	N	N	N	Y	N
O-005-06-INF-NPS	O-005	6	189.39	10	Dry	F	3265	N	N	Y	Urban	None/Primary	Y	N	N	Y	5	0	3	2	N	N	N	N	N	N	N	N	3	3	No	No viruses	None	NEG	N	N	N	N	N	N	N	Yes	Y	Y	N	N	N	Y	N
O-005-08-INF-NPS	O-005	8	245.35	12	Rainy	F	3265	N	N	Y	Urban	None/Primary	Y	N	N	Y	5	0	3	2	N	N	Y	N	N	N	N	N	3	3	Yes	Rhinovirus/enterovirus	Rhino	ER	N	N	N	N	Y	N	N	Yes	N	N	N	N	N	Y	N
O-005-10-INF-NPS	O-005	10	308.48	2	Rainy	F	3265	N	N	Y	Urban	None/Primary	Y	N	N	Y	5	0	3	2	N	N	Y	N	Y	N	N	N	3	3	No	No viruses	None	NEG	N	N	N	N	N	N	N	Yes	N	Y	Y	N	N	Y	N
O-005-12-INF-NPS	O-005	12	371.35	4	Dry	F	3265	N	N	Y	Urban	None/Primary	Y	N	N	Y	5	0	3	2	N	Y	Y	N	N	N	N	N	3	3	No	No viruses	None	NEG	N	N	N	N	N	N	N	Yes	N	Y	N	N	N	Y	N
O-006-10-INF-NPS	O-006	10	309.01	2	Rainy	M	3545	N	N	N	Urban	Tertiary	Y	Y	Y	Y	13	0	4	9	N	Y	Y	N	N	N	N	N	3	3	Yes	Rhinovirus/enterovirus	Rhino	ER	N	N	N	N	Y	N	N	No	N	Y	N	N	N	Y	Y
O-007-01-INF-NPS	O-007	1	35.47	6	Dry	F	3275	N	N	N	Urban	Secondary	Y	Y	Y	Y	14	1	7	6	Y	Y	Y	N	N	N	N	N	0	0	Yes	HMPV	Other	MPV	N	N	Y	N	N	N	N	Yes	Y	Y	Y	N	N	Y	Y
O-007-02-INF-NPS	O-007	2	64.46	7	Dry	F	3275	N	N	N	Urban	Secondary	Y	Y	Y	Y	14	1	7	6	Y	N	N	N	N	N	N	N	1	1	No	No viruses	None	NEG	N	N	N	N	N	N	N	Yes	N	N	N	Y	Y	Y	N
O-007-03-INF-NPS	O-007	3	98.52	8	Dry	F	3275	N	N	N	Urban	Secondary	Y	Y	Y	Y	14	1	7	6	Y	N	N	N	N	N	N	N	1	1	No	No viruses	None	NEG	N	N	N	N	N	N	N	Yes	N	Y	Y	N	N	Y	N
O-007-05-INF-NPS	O-007	5	154.53	10	Dry	F	3275	N	N	N	Urban	Secondary	Y	Y	Y	Y	14	1	7	6	Y	N	Y	N	N	N	N	N	3	3	No	No viruses	None	NEG	N	N	N	N	N	N	N	Yes	Y	Y	Y	N	N	Y	Y
O-007-06-INF-NPS	O-007	6	189.47	11	Rainy	F	3275	N	N	N	Urban	Secondary	Y	Y	Y	Y	14	1	7	6	Y	N	Y	Y	Y	Y	N	N	3	3	No	No viruses	None	NEG	N	N	N	N	N	N	N	No	N	N	N	Y	Y	Y	N
O-007-08-INF-NPS	O-007	8	245.5	1	Rainy	F	3275	N	N	N	Urban	Secondary	Y	Y	Y	Y	14	1	7	6	Y	N	Y	N	N	N	N	N	3	3	No	No viruses	None	NEG	N	N	N	N	N	N	N	Yes	Y	Y	Y	N	N	Y	N
O-007-10-INF-NPS	O-007	10	308.48	3	Rainy	F	3275	N	N	N	Urban	Secondary	Y	Y	Y	Y	14	1	7	6	Y	N	Y	N	Y	N	N	N	3	3	No	No viruses	None	NEG	N	N	N	N	N	N	N	Yes	N	Y	N	N	N	Y	N
O-007-12-INF-NPS	O-007	12	371.54	5	Dry	F	3275	N	N	N	Urban	Secondary	Y	Y	Y	Y	14	1	7	6	Y	Y	Y	N	N	N	N	N	3	3	Yes	Adenovirus	Other	ADENO	Y	N	N	N	N	N	N	Yes	N	Y	N	N	N	Y	N
O-008-01-INF-NPS	O-008	1	20.46	6	Dry	M	2375	Y	N	N	Urban	Secondary	Y	N	N	Y	6	1	0	5	Y	Y	Y	N	N	N	N	N	0	0	Yes	HMPV	Other	MPV	N	N	Y	N	N	N	N	No	N	N	N	N	N	Y	Y
O-008-02-INF-NPS	O-008	2	63.4	7	Dry	M	2375	Y	N	N	Urban	Secondary	Y	N	N	Y	6	1	0	5	Y	N	N	N	N	N	N	N	1	1	No	No viruses	None	NEG	N	N	N	N	N	N	N	No	N	N	N	N	N	Y	N
O-008-03-INF-NPS	O-008	3	97.43	8	Dry	M	2375	Y	N	N	Urban	Secondary	Y	N	N	Y	6	1	0	5	Y	Y	Y	N	N	N	N	N	1	1	No	No viruses	None	NEG	N	N	N	N	N	N	N	Yes	Y	N	N	N	N	Y	N
O-008-04-INF-NPS	O-008	4	132.42	9	Dry	M	2375	Y	N	N	Urban	Secondary	Y	N	N	Y	6	1	0	5	Y	N	N	N	N	N	N	N	2	2	Yes	Rhinovirus/enterovirus	Rhino	ER	N	N	N	N	Y	N	N	Yes	N	Y	Y	N	N	Y	N
O-008-08-INF-NPS	O-008	8	244.39	1	Rainy	M	2375	Y	N	N	Urban	Secondary	Y	N	N	Y	6	1	0	5	Y	N	N	N	N	N	N	N	3	3	No	No viruses	None	NEG	N	N	N	N	N	N	N	Yes	Y	N	N	N	N	Y	Y
O-008-10-INF-NPS	O-008	10	307.44	3	Rainy	M	2375	Y	N	N	Urban	Secondary	Y	N	N	Y	6	1	0	5	Y	N	N	N	N	N	N	N	3	3	No	No viruses	None	NEG	N	N	N	N	N	N	N	No	N	Y	Y	N	N	Y	N
O-008-12-INF-NPS	O-008	12	370.43	5	Dry	M	2375	Y	N	N	Urban	Secondary	Y	N	N	Y	6	1	0	5	Y	Y	Y	N	N	N	N	N	3	3	Yes	Rhinovirus/enterovirus	Rhino	ER	N	N	N	N	Y	N	N	Yes	Y	Y	N	N	N	Y	N
O-009-03-INF-NPS	O-009	3	98.36	10	Dry	M	3410	N	N	N	Urban	Secondary	Y	N	N	Y	2	0	0	2	Y	N	N	N	N	N	N	N	1	1	No	No viruses	None	NEG	N	N	N	N	N	N	N	No	N	N	N	N	N	Y	N
O-009-04-INF-NPS	O-009	4	126.37	11	Rainy	M	3410	N	N	N	Urban	Secondary	Y	N	N	Y	2	0	0	2	Y	N	N	N	N	N	N	N	2	2	No	No viruses	None	NEG	N	N	N	N	N	N	N	No	N	N	N	N	N	Y	N
O-009-05-INF-NPS	O-009	5	154.39	12	Rainy	M	3410	N	N	N	Urban	Secondary	Y	N	N	Y	2	0	0	2	Y	N	N	N	N	N	N	N	3	3	No	No viruses	None	NEG	N	N	N	N	N	N	N	Yes	Y	N	N	N	N	Y	N
O-009-06-INF-NPS	O-009	6	217.44	2	Rainy	M	3410	N	N	N	Urban	Secondary	Y	N	N	Y	2	0	0	2	Y	Y	Y	N	Y	N	N	Y	3	3	Yes	Rhinovirus/enterovirus	Rhino	ER	N	N	N	N	Y	N	N	No	N	Y	Y	N	N	Y	N
O-009-08-INF-NPS	O-009	8	245.39	3	Rainy	M	3410	N	N	N	Urban	Secondary	Y	N	N	Y	2	0	0	2	Y	N	N	N	Y	N	Y	N	3	3	Yes	Rhinovirus/enterovirus	Rhino	ER	N	N	N	N	Y	N	N	No	N	Y	N	N	N	Y	N
O-009-10-INF-NPS	O-009	10	308.37	5	Dry	M	3410	N	N	N	Urban	Secondary	Y	N	N	Y	2	0	0	2	Y	Y	Y	N	N	N	N	N	3	3	No	No viruses	None	NEG	N	N	N	N	N	N	N	No	N	Y	N	N	N	Y	N
O-009-12-INF-NPS	O-009	12	371.39	7	Dry	M	3410	N	N	N	Urban	Secondary	Y	N	N	Y	2	0	0	2	Y	Y	Y	Y	Y	Y	N	N	3	3	No	No viruses	None	NEG	N	N	N	N	N	N	N	No	N	Y	N	N	N	Y	N
O-010-02-INF-NPS	O-010	2	62.78	9	Dry	M	3065	N	N	Y	Urban	Secondary	Y	Y	Y	Y	4	0	2	2	N	Y	Y	N	N	N	N	N	0	0	Yes	>1 virus	Other	FLU A/MPV	N	Y	Y	N	N	N	N	No	N	Y	Y	N	N	Y	Y
O-010-03-INF-NPS	O-010	3	90.84	10	Dry	M	3065	N	N	Y	Urban	Secondary	Y	Y	Y	Y	4	0	2	2	N	N	N	N	N	N	N	N	1	1	No	No viruses	None	NEG	N	N	N	N	N	N	N	No	N	N	N	N	N	Y	N
O-010-04-INF-NPS	O-010	4	125.78	11	Rainy	M	3065	N	N	Y	Urban	Secondary	Y	Y	Y	Y	4	0	2	2	N	N	N	N	Y	N	N	Y	2	2	No	No viruses	None	NEG	N	N	N	N	N	N	N	No	N	N	N	N	N	Y	N
O-010-05-INF-NPS	O-010	5	153.84	12	Rainy	M	3065	N	N	Y	Urban	Secondary	Y	Y	Y	Y	4	0	2	2	N	N	N	N	N	N	N	N	3	3	No	No viruses	None	NEG	N	N	N	N	N	N	N	Yes	Y	N	N	N	N	Y	N
O-010-06-INF-NPS	O-010	6	188.77	1	Rainy	M	3065	N	N	Y	Urban	Secondary	Y	Y	Y	Y	4	0	2	2	N	N	N	N	N	N	N	N	3	3	No	No viruses	None	NEG	N	N	N	N	N	N	N	No	N	Y	Y	N	N	Y	N
O-010-10-INF-NPS	O-010	10	314.8	5	Dry	M	3065	N	N	Y	Urban	Secondary	Y	Y	Y	Y	4	0	2	2	N	Y	Y	N	N	N	N	N	3	3	No	No viruses	None	NEG	N	N	N	N	N	N	N	Yes	Y	Y	N	N	N	Y	Y
O-010-12-INF-NPS	O-010	12	363.78	7	Dry	M	3065	N	N	Y	Urban	Secondary	Y	Y	Y	Y	4	0	2	2	N	Y	Y	N	N	N	N	N	3	3	No	No viruses	None	NEG	N	N	N	N	N	N	N	Yes	N	Y	N	N	N	Y	N
O-011-01-INF-NPS	O-011	1	33.47	8	Dry	F	3580	N	N	N	Urban	Secondary	Y	Y	Y	N	12	1	6	5	Y	N	Y	N	N	N	N	N	0	0	Yes	Rhinovirus/enterovirus	Rhino	ER	N	N	N	N	Y	N	N	No	N	Y	Y	N	N	Y	Y
O-011-02-INF-NPS	O-011	2	61.5	9	Dry	F	3580	N	N	N	Urban	Secondary	Y	Y	Y	N	12	1	6	5	Y	Y	Y	N	N	N	N	N	0	0	No	No viruses	None	NEG	N	N	N	N	N	N	N	No	N	Y	N	N	N	Y	N
O-011-08-INF-NPS	O-011	8	243.49	3	Rainy	F	3580	N	N	N	Urban	Secondary	Y	Y	Y	N	12	1	6	5	Y	Y	Y	N	Y	Y	N	N	3	3	No	No viruses	None	NEG	N	N	N	N	N	N	N	No	N	Y	N	N	N	Y	Y
O-011-10-INF-NPS	O-011	10	306.5	5	Dry	F	3580	N	N	N	Urban	Secondary	Y	Y	Y	N	12	1	6	5	N	N	Y	N	N	N	N	N	3	3	No	No viruses	None	NEG	N	N	N	N	N	N	N	Yes	Y	Y	N	N	N	Y	N
O-011-12-INF-NPS	O-011	12	362.51	7	Dry	F	3580	N	N	N	Urban	Secondary	Y	Y	Y	N	12	1	6	5	N	N	Y	N	Y	N	N	Y	3	3	Yes	Rhinovirus/enterovirus	Rhino	ER	N	N	N	N	Y	N	N	Yes	N	Y	N	N	N	Y	N
O-012-02-INF-NPS	O-012	2	74.37	9	Dry	F	2350	Y	N	N	Urban	Secondary	Y	N	N	Y	4	0	2	2	Y	N	N	N	N	N	N	N	0	0	No	No viruses	None	NEG	N	N	N	N	N	N	N	No	N	Y	N	N	N	Y	Y
O-012-03-INF-NPS	O-012	3	95.34	10	Dry	F	2350	Y	N	N	Urban	Secondary	Y	N	N	Y	4	0	2	2	Y	N	N	N	N	N	N	N	1	1	No	No viruses	None	NEG	N	N	N	N	N	N	N	No	N	Y	N	N	N	Y	N
O-012-05-INF-NPS	O-012	5	151.33	12	Rainy	F	2350	Y	N	N	Urban	Secondary	Y	N	N	Y	4	0	2	2	Y	N	N	N	N	N	N	N	3	3	No	No viruses	None	NEG	N	N	N	N	N	N	N	Yes	Y	Y	Y	N	N	Y	Y
O-012-06-INF-NPS	O-012	6	186.35	1	Rainy	F	2350	Y	N	N	Urban	Secondary	Y	N	N	Y	4	0	2	2	Y	N	N	N	N	N	N	N	3	3	No	No viruses	None	NEG	N	N	N	N	N	N	N	Yes	N	N	N	N	N	Y	N
O-013-08-INF-NPS	O-013	8	246.3	4	Dry	M	3635	N	N	Y	Urban	None/Primary	Y	Y	Y	N	4	0	1	3	N	N	Y	N	Y	Y	N	N	3	3	No	No viruses	None	NEG	N	N	N	N	N	N	N	No	N	Y	N	N	N	Y	Y
O-015-06-INF-NPS	O-015	6	184.51	3	Rainy	M	2675	N	N	N	Urban	Secondary	Y	N	N	N	2	0	0	2	Y	N	N	N	N	N	N	N	3	2	No	No viruses	None	NEG	N	N	N	N	N	N	N	No	N	N	N	N	N	Y	N
O-015-12-INF-NPS	O-015	12	363.51	8	Dry	M	2675	N	N	N	Urban	Secondary	Y	N	N	N	2	0	0	2	Y	N	Y	N	N	N	N	N	3	2	No	No viruses	None	NEG	N	N	N	N	N	N	N	No	N	Y	N	N	N	Y	N
O-016-03-INF-NPS	O-016	3	96.89	12	Rainy	M	2320	Y	N	Y	Urban	Secondary	Y	N	N	Y	11	3	5	3	N	Y	Y	N	Y	N	N	Y	1	1	Yes	Rhinovirus/enterovirus	Rhino	ER	N	N	N	N	Y	N	N	Yes	N	Y	N	N	N	Y	Y
O-016-04-INF-NPS	O-016	4	131.94	1	Rainy	M	2320	Y	N	Y	Urban	Secondary	Y	N	N	Y	11	3	5	3	N	N	N	N	N	N	N	N	2	2	No	No viruses	None	NEG	N	N	N	N	N	N	N	Yes	N	Y	N	N	N	Y	N
O-016-05-INF-NPS	O-016	5	159.86	2	Rainy	M	2320	Y	N	Y	Urban	Secondary	Y	N	N	Y	11	3	5	3	N	Y	Y	N	N	N	N	N	3	3	Yes	>1 virus	Other	ER/RSV	N	N	N	N	Y	Y	N	Yes	N	Y	N	N	N	Y	N
O-016-06-INF-NPS	O-016	6	187.88	3	Rainy	M	2320	Y	N	Y	Urban	Secondary	Y	N	N	Y	11	3	5	3	N	N	Y	N	N	N	N	N	3	3	No	No viruses	None	NEG	N	N	N	N	N	N	N	Yes	N	Y	N	N	N	Y	N
O-016-08-INF-NPS	O-016	8	250.87	5	Dry	M	2320	Y	N	Y	Urban	Secondary	Y	N	N	Y	11	3	5	3	N	N	Y	N	Y	N	N	Y	3	3	Yes	Rhinovirus/enterovirus	Rhino	ER	N	N	N	N	Y	N	N	Yes	N	Y	N	N	N	Y	N
O-016-12-INF-NPS	O-016	12	370.85	9	Dry	M	2320	Y	N	Y	Urban	Secondary	Y	N	N	Y	11	3	5	3	N	N	Y	N	N	N	N	N	3	3	No	No viruses	None	NEG	N	N	N	N	N	N	N	No	N	Y	Y	N	N	Y	Y
O-017-10-INF-NPS	O-017	10	305.28	7	Dry	F	2995	N	N	Y	Urban	Secondary	Y	Y	Y	Y	2	0	0	2	N	N	Y	N	N	N	N	N	3	3	No	No viruses	None	NEG	N	N	N	N	N	N	N	Yes	Y	Y	Y	N	N	Y	Y
O-018-08-INF-NPS	O-018	8	246.46	5	Dry	M	2855	N	N	Y	Urban	Secondary	Y	N	N	Y	3	0	0	3	N	N	Y	Y	Y	Y	N	N	3	3	Yes	Adenovirus	Other	ADENO	Y	N	N	N	N	N	N	Yes	Y	Y	N	N	N	Y	N
O-018-10-INF-NPS	O-018	10	302.52	7	Dry	M	2855	N	N	Y	Urban	Secondary	Y	N	N	Y	3	0	0	3	N	N	N	N	N	N	N	N	3	3	Yes	Adenovirus	Other	ADENO	Y	N	N	N	N	N	N	Yes	N	N	N	N	N	Y	N
O-018-12-INF-NPS	O-018	12	365.42	9	Dry	M	2855	N	N	Y	Urban	Secondary	Y	N	N	Y	3	0	0	3	N	N	N	N	N	N	N	N	3	3	Yes	Rhinovirus/enterovirus	Rhino	ER	N	N	N	N	Y	N	N	Yes	N	N	N	N	N	Y	N
O-019-02-INF-NPS	O-019	2	62	11	Rainy	F	2620	N	N	N	Urban	Secondary	Y	Y	Y	Y	12	0	5	7	Y	N	N	N	N	N	N	N	0	0	No	No viruses	None	NEG	N	N	N	N	N	N	N	No	N	Y	Y	Y	N	Y	Y
O-019-03-INF-NPS	O-019	3	97	12	Rainy	F	2620	N	N	N	Urban	Secondary	Y	Y	Y	Y	12	0	5	7	Y	N	N	N	N	N	N	N	1	1	No	No viruses	None	NEG	N	N	N	N	N	N	N	No	N	N	N	Y	N	Y	N
O-019-04-INF-NPS	O-019	4	125	1	Rainy	F	2620	N	N	N	Urban	Secondary	Y	Y	Y	Y	12	0	5	7	Y	N	N	N	N	N	N	N	2	2	No	No viruses	None	NEG	N	N	N	N	N	N	N	No	N	Y	Y	N	N	Y	N
O-019-06-INF-NPS	O-019	6	181.02	3	Rainy	F	2620	N	N	N	Urban	Secondary	Y	Y	Y	Y	12	0	5	7	Y	Y	Y	N	Y	Y	N	N	3	3	Yes	HMPV	Other	MPV	N	N	Y	N	N	N	N	Yes	Y	N	N	N	N	Y	Y
O-019-10-INF-NPS	O-019	10	307.01	7	Dry	F	2620	N	N	N	Urban	Secondary	Y	Y	Y	Y	12	0	5	7	N	Y	Y	N	N	N	N	N	3	3	No	No viruses	None	NEG	N	N	N	N	N	N	N	Yes	Y	N	N	N	N	Y	Y
O-020-01-INF-NPS	O-020	1	32.34	10	Dry	F	3585	N	N	N	Urban	Secondary	Y	N	N	Y	5	1	2	2	Y	N	N	N	N	N	N	N	0	0	No	No viruses	None	NEG	N	N	N	N	N	N	N	No	N	Y	Y	Y	Y	Y	Y
O-020-02-INF-NPS	O-020	2	67.29	11	Rainy	F	3585	N	N	N	Urban	Secondary	Y	N	N	Y	5	1	2	2	Y	Y	Y	N	N	N	N	N	0	0	No	No viruses	None	NEG	N	N	N	N	N	N	N	No	N	Y	N	Y	N	Y	N
O-020-03-INF-NPS	O-020	3	88.27	12	Rainy	F	3585	N	N	N	Urban	Secondary	Y	N	N	Y	5	1	2	2	Y	N	Y	N	N	N	N	N	1	1	No	No viruses	None	NEG	N	N	N	N	N	N	N	No	N	Y	N	Y	N	Y	N
O-020-04-INF-NPS	O-020	4	123.25	1	Rainy	F	3585	N	N	N	Urban	Secondary	Y	N	N	Y	5	1	2	2	Y	N	N	N	N	N	N	N	2	2	Yes	Rhinovirus/enterovirus	Rhino	ER	N	N	N	N	Y	N	N	Yes	Y	N	N	N	N	Y	N
O-020-05-INF-NPS	O-020	5	158.27	2	Rainy	F	3585	N	N	N	Urban	Secondary	Y	N	N	Y	5	1	2	2	Y	N	N	N	N	N	N	N	3	3	Yes	Rhinovirus/enterovirus	Rhino	ER	N	N	N	N	Y	N	N	Yes	N	N	N	N	N	Y	N
O-020-06-INF-NPS	O-020	6	186.28	3	Rainy	F	3585	N	N	N	Urban	Secondary	Y	N	N	Y	5	1	2	2	Y	N	N	N	N	N	N	N	3	3	No	No viruses	None	NEG	N	N	N	N	N	N	N	No	N	Y	Y	N	N	Y	N
O-020-08-INF-NPS	O-020	8	242.25	5	Dry	F	3585	N	N	N	Urban	Secondary	Y	N	N	Y	5	1	2	2	Y	N	Y	N	Y	Y	N	N	3	3	Yes	>1 virus	Other	MPV/P3	N	N	Y	Y	N	N	N	Yes	Y	Y	N	N	N	Y	N
O-020-10-INF-NPS	O-020	10	312.3	7	Dry	F	3585	N	N	N	Urban	Secondary	Y	N	N	Y	5	1	2	2	Y	N	N	N	N	N	N	N	3	3	No	No viruses	None	NEG	N	N	N	N	N	N	N	Yes	N	Y	N	N	N	Y	N
O-020-12-INF-NPS	O-020	12	368.31	9	Dry	F	3585	N	N	N	Urban	Secondary	Y	N	N	Y	5	1	2	2	Y	N	Y	N	Y	Y	N	N	3	3	Yes	Adenovirus	Other	ADENO	Y	N	N	N	N	N	N	Yes	N	Y	N	N	N	Y	N
O-022-08-INF-NPS	O-022	8	244.7	7	Dry	F	3065	N	N	Y	Urban	Secondary	Y	Y	Y	N	3	0	1	2	N	Y	Y	N	N	N	N	N	3	3	Yes	Rhinovirus/enterovirus	Rhino	ER	N	N	N	N	Y	N	N	Yes	Y	Y	N	N	N	Y	Y
O-022-10-INF-NPS	O-022	10	316.62	9	Dry	F	3065	N	N	Y	Urban	Secondary	Y	Y	Y	N	3	0	1	2	N	Y	Y	Y	Y	Y	N	N	3	3	No	No viruses	None	NEG	N	N	N	N	N	N	N	No	N	Y	N	N	N	Y	N
O-022-12-INF-NPS	O-022	12	370.64	11	Rainy	F	3065	N	N	Y	Urban	Secondary	Y	Y	Y	N	3	0	1	2	N	N	N	N	Y	N	Y	N	3	3	Yes	Adenovirus	Other	ADENO	Y	N	N	N	N	N	N	Yes	Y	Y	N	N	N	Y	N
O-024-08-INF-NPS	O-024	8	249.49	7	Dry	M	3140	N	N	N	Urban	Secondary	Y	Y	Y	N	1	0	0	1	Y	Y	Y	N	Y	N	Y	N	3	3	Yes	Rhinovirus/enterovirus	Rhino	ER	N	N	N	N	Y	N	N	Yes	Y	Y	N	N	N	Y	Y
O-025-06-INF-NPS	O-025	6	182.14	5	Dry	F	3310	N	N	N	Urban	Secondary	Y	N	N	Y	5	1	1	3	Y	Y	Y	N	N	N	N	N	3	3	No	No viruses	None	NEG	N	N	N	N	N	N	N	No	N	Y	Y	N	N	Y	Y
O-025-12-INF-NPS	O-025	12	364.13	11	Rainy	F	3310	N	N	N	Urban	Secondary	Y	N	N	Y	5	1	1	3	Y	N	Y	N	N	N	N	N	3	3	No	No viruses	None	NEG	N	N	N	N	N	N	N	No	N	Y	N	N	N	Y	Y
O-026-01-INF-NPS	O-026	1	34.36	2	Rainy	F	2960	N	N	N	Urban	Secondary	Y	N	N	Y	9	3	2	4	Y	N	N	N	N	N	N	N	0	0	Yes	Rhinovirus/enterovirus	Rhino	ER	N	N	N	N	Y	N	N	No	N	N	N	N	N	Y	Y
O-026-04-INF-NPS	O-026	4	125.39	5	Dry	F	2960	N	N	N	Urban	Secondary	Y	N	N	Y	9	3	2	4	Y	Y	Y	N	N	N	N	N	2	2	Yes	RSV	Other	RSV	N	N	N	N	N	Y	N	No	N	Y	Y	N	N	Y	Y
O-026-08-INF-NPS	O-026	8	244.35	9	Dry	F	2960	N	N	N	Urban	Secondary	Y	N	N	Y	9	3	2	4	Y	N	N	N	N	N	N	N	3	3	No	No viruses	None	NEG	N	N	N	N	N	N	N	Yes	Y	Y	N	N	N	Y	N
O-027-03-INF-NPS	O-027	3	89.8	4	Dry	M	3370	N	N	N	Urban	Secondary	Y	N	N	N	2	0	0	2	Y	N	N	N	N	N	N	N	1	1	Yes	Rhinovirus/enterovirus	Rhino	ER	N	N	N	N	Y	N	N	Yes	Y	N	N	N	N	Y	Y
O-027-04-INF-NPS	O-027	4	124.84	5	Dry	M	3370	N	N	N	Urban	Secondary	Y	N	N	N	2	0	0	2	Y	Y	Y	N	N	N	N	N	2	2	Yes	>1 virus	Other	RSV/ADENO	Y	N	N	N	N	Y	N	Yes	N	Y	Y	N	N	Y	N
O-027-05-INF-NPS	O-027	5	152.74	6	Dry	M	3370	N	N	N	Urban	Secondary	Y	N	N	N	2	0	0	2	Y	N	N	N	N	N	N	N	3	3	Yes	Rhinovirus/enterovirus	Rhino	ER	N	N	N	N	Y	N	N	Yes	N	Y	N	N	N	Y	N
O-027-08-INF-NPS	O-027	8	243.77	9	Dry	M	3370	N	N	N	Urban	Secondary	Y	N	N	N	2	0	0	2	Y	N	N	N	N	N	N	N	3	3	No	No viruses	None	NEG	N	N	N	N	N	N	N	No	N	Y	Y	N	N	Y	Y
O-027-10-INF-NPS	O-027	10	306.79	11	Rainy	M	3370	N	N	N	Urban	Secondary	Y	N	N	N	2	0	0	2	Y	N	N	N	Y	Y	N	N	3	3	No	No viruses	None	NEG	N	N	N	N	N	N	N	Yes	Y	Y	N	N	N	Y	N
O-027-12-INF-NPS	O-027	12	369.8	1	Rainy	M	3370	N	N	N	Urban	Secondary	Y	N	N	N	2	0	0	2	N	N	Y	N	N	N	N	N	3	3	No	No viruses	None	NEG	N	N	N	N	N	N	N	No	N	Y	N	N	N	Y	N
O-028-02-INF-NPS	O-028	2	57.91	3	Rainy	F	3440	N	N	Y	Urban	Secondary	Y	N	N	N	5	0	3	2	N	Y	Y	N	N	N	N	N	0	0	No	No viruses	None	NEG	N	N	N	N	N	N	N	Yes	Y	N	N	N	N	Y	Y
O-028-03-INF-NPS	O-028	3	92.83	4	Dry	F	3440	N	N	Y	Urban	Secondary	Y	N	N	N	5	0	3	2	N	Y	Y	N	N	N	N	N	1	1	No	No viruses	None	NEG	N	N	N	N	N	N	N	Yes	N	Y	Y	Y	Y	Y	N
O-028-04-INF-NPS	O-028	4	120.81	5	Dry	F	3440	N	N	Y	Urban	Secondary	Y	N	N	N	5	0	3	2	N	Y	Y	N	N	N	N	N	2	2	Yes	>1 virus	Other	ADENO/P3	Y	N	N	Y	N	N	N	Yes	N	Y	N	N	N	Y	N
O-028-05-INF-NPS	O-028	5	155.89	6	Dry	F	3440	N	N	Y	Urban	Secondary	Y	N	N	N	5	0	3	2	N	N	N	N	N	N	N	N	3	3	No	No viruses	None	NEG	N	N	N	N	N	N	N	Yes	N	Y	N	N	N	Y	N
O-028-06-INF-NPS	O-028	6	183.94	7	Dry	F	3440	N	N	Y	Urban	Secondary	Y	N	N	N	5	0	3	2	N	N	N	N	N	N	N	N	3	3	No	No viruses	None	NEG	N	N	N	N	N	N	N	Yes	N	Y	N	Y	Y	Y	N
O-028-08-INF-NPS	O-028	8	246.89	9	Dry	F	3440	N	N	Y	Urban	Secondary	Y	N	N	N	5	0	3	2	N	Y	Y	N	Y	Y	N	N	3	3	Yes	Parainfluenza	Other	P1	N	N	N	Y	N	N	N	Yes	N	Y	N	Y	N	Y	N
O-028-10-INF-NPS	O-028	10	302.89	11	Rainy	F	3440	N	N	Y	Urban	Secondary	Y	N	N	N	5	0	3	2	N	Y	Y	N	N	N	N	N	3	3	Yes	Adenovirus	Other	ADENO	Y	N	N	N	N	N	N	No	N	Y	N	N	N	Y	N
O-028-12-INF-NPS	O-028	12	365.9	1	Rainy	F	3440	N	N	Y	Urban	Secondary	Y	N	N	N	5	0	3	2	N	N	N	N	Y	Y	N	N	3	3	Yes	Rhinovirus/enterovirus	Rhino	ER	N	N	N	N	Y	N	N	Yes	Y	Y	N	N	N	Y	N
O-030-02-INF-NPS	O-030	2	60.85	5	Dry	F	2900	N	N	N	Urban	Secondary	Y	Y	Y	Y	12	1	7	4	Y	N	N	N	N	N	N	N	0	0	No	No viruses	None	NEG	N	N	N	N	N	N	N	Yes	Y	Y	N	Y	N	Y	Y
O-030-03-INF-NPS	O-030	3	95.79	6	Dry	F	2900	N	N	N	Urban	Secondary	Y	Y	Y	Y	12	1	7	4	Y	N	N	N	N	N	N	N	1	1	Yes	RSV	Other	RSV	N	N	N	N	N	Y	N	Yes	N	Y	N	N	N	Y	N
O-030-04-INF-NPS	O-030	4	123.88	7	Dry	F	2900	N	N	N	Urban	Secondary	Y	Y	Y	Y	12	1	7	4	N	Y	Y	N	N	N	N	N	2	2	Yes	>1 virus	Other	ER/RSV/MPV	N	N	Y	N	Y	Y	N	Yes	N	Y	N	N	N	Y	N
O-030-05-INF-NPS	O-030	5	151.82	8	Dry	F	2900	N	N	N	Urban	Secondary	Y	Y	Y	Y	12	1	7	4	N	N	N	N	N	N	N	N	3	3	Yes	Rhinovirus/enterovirus	Rhino	ER	N	N	N	N	Y	N	N	Yes	N	Y	N	Y	Y	Y	N
O-030-06-INF-NPS	O-030	6	186.77	9	Dry	F	2900	N	N	N	Urban	Secondary	Y	Y	Y	Y	12	1	7	4	N	N	N	N	N	N	N	N	3	3	Yes	Adenovirus	Other	ADENO	Y	N	N	N	N	N	N	Yes	N	Y	N	N	N	Y	N
O-031-03-INF-NPS	O-031	3	93.09	6	Dry	F	2835	N	N	Y	Urban	Secondary	Y	N	N	Y	25	5	9	11	N	Y	Y	N	Y	Y	N	N	1	1	No	No viruses	None	NEG	N	N	N	N	N	N	N	No	N	Y	N	N	N	Y	Y
O-031-04-INF-NPS	O-031	4	128.09	7	Dry	F	2835	N	N	Y	Urban	Secondary	Y	N	N	Y	25	5	9	11	N	Y	Y	N	N	N	N	N	2	2	No	No viruses	None	NEG	N	N	N	N	N	N	N	Yes	Y	Y	N	N	N	Y	N
O-031-05-INF-NPS	O-031	5	171.2	8	Dry	F	2835	N	N	Y	Urban	Secondary	Y	N	N	Y	25	5	9	11	N	Y	Y	N	Y	N	N	Y	3	3	Yes	Rhinovirus/enterovirus	Rhino	ER	N	N	N	N	Y	N	N	Yes	N	Y	N	N	N	Y	N
O-031-06-INF-NPS	O-031	6	183.07	9	Dry	F	2835	N	N	Y	Urban	Secondary	Y	N	N	Y	25	5	9	11	N	Y	Y	N	N	N	N	N	3	3	Yes	Rhinovirus/enterovirus	Rhino	ER	N	N	N	N	Y	N	N	Yes	N	Y	N	N	N	Y	N
O-031-08-INF-NPS	O-031	8	246.1	11	Rainy	F	2835	N	N	Y	Urban	Secondary	Y	N	N	Y	25	5	9	11	N	Y	Y	Y	Y	Y	N	N	3	3	No	No viruses	None	NEG	N	N	N	N	N	N	N	Yes	N	Y	N	N	N	Y	N
O-031-10-INF-NPS	O-031	10	309.11	1	Rainy	F	2835	N	N	Y	Urban	Secondary	Y	N	N	Y	25	5	9	11	N	N	Y	N	Y	Y	N	N	3	3	No	No viruses	None	NEG	N	N	N	N	N	N	N	Yes	N	Y	N	N	N	Y	N
O-031-12-INF-NPS	O-031	12	365.08	3	Rainy	F	2835	N	N	Y	Urban	Secondary	Y	N	N	Y	25	5	9	11	N	N	N	N	N	N	N	N	3	3	No	No viruses	None	NEG	N	N	N	N	N	N	N	Yes	N	Y	N	N	N	Y	N
O-032-08-INF-NPS	O-032	8	233.42	12	Rainy	M	2025	Y	N	N	Urban	Secondary	Y	N	N	Y	5	0	1	4	Y	N	Y	N	Y	Y	N	N	3	3	Yes	Rhinovirus/enterovirus	Rhino	ER	N	N	N	N	Y	N	N	No	N	Y	N	N	N	Y	Y
O-032-10-INF-NPS	O-032	10	310.4	2	Rainy	M	2025	Y	N	N	Urban	Secondary	Y	N	N	Y	5	0	1	4	Y	Y	Y	N	Y	Y	N	N	3	3	No	No viruses	None	NEG	N	N	N	N	N	N	N	No	N	Y	N	N	N	Y	N
O-032-12-INF-NPS	O-032	12	366.47	4	Dry	M	2025	Y	N	N	Urban	Secondary	Y	N	N	Y	5	0	1	4	Y	Y	Y	N	Y	Y	N	N	3	3	Yes	RSV	Other	RSV	N	N	N	N	N	Y	N	No	N	N	N	N	N	Y	N
O-033-01-INF-NPS	O-033	1	34.78	5	Dry	M	3500	N	N	Y	Urban	Tertiary	Y	Y	Y	N	8	2	2	4	N	N	N	N	N	N	N	N	0	0	No	No viruses	None	NEG	N	N	N	N	N	N	N	No	N	N	N	Y	Y	Y	Y
O-033-02-INF-NPS	O-033	2	62.74	6	Dry	M	3500	N	N	Y	Urban	Tertiary	Y	Y	Y	N	8	2	2	4	N	N	N	N	N	N	N	N	0	0	No	No viruses	None	NEG	N	N	N	N	N	N	N	Yes	Y	N	N	Y	N	Y	N
O-033-03-INF-NPS	O-033	3	90.8	7	Dry	M	3500	N	N	Y	Urban	Tertiary	Y	Y	Y	N	8	2	2	4	N	N	Y	N	N	N	N	N	1	1	No	No viruses	None	NEG	N	N	N	N	N	N	N	No	N	N	N	Y	N	Y	N
O-033-04-INF-NPS	O-033	4	125.76	8	Dry	M	3500	N	N	Y	Urban	Tertiary	Y	Y	Y	N	8	2	2	4	N	N	Y	N	Y	Y	N	N	2	2	No	No viruses	None	NEG	N	N	N	N	N	N	N	No	N	Y	Y	N	N	Y	N
O-033-06-INF-NPS	O-033	6	181.73	10	Dry	M	3500	N	N	Y	Urban	Tertiary	Y	Y	Y	N	8	2	2	4	N	N	Y	N	N	N	N	N	3	3	No	No viruses	None	NEG	N	N	N	N	N	N	N	Yes	N	Y	N	Y	Y	Y	Y
O-033-08-INF-NPS	O-033	8	230.71	12	Rainy	M	3500	N	N	Y	Urban	Tertiary	Y	Y	Y	N	8	2	2	4	N	N	N	N	Y	N	Y	N	3	3	No	No viruses	None	NEG	N	N	N	N	N	N	N	No	N	Y	N	N	N	Y	N
O-034-12-INF-NPS	O-034	12	362.04	4	Dry	M	2235	Y	N	N	Urban	Secondary	Y	N	N	N	2	0	0	2	N	N	Y	N	N	N	N	N	3	3	Yes	Parainfluenza	Other	P1	N	N	N	Y	N	N	N	No	N	Y	Y	N	N	Y	Y
O-035-04-INF-NPS	O-035	4	125.74	9	Dry	F	2540	N	N	N	Urban	Secondary	Y	Y	Y	Y	15	1	6	8	Y	N	N	N	N	N	N	N	2	2	No	No viruses	None	NEG	N	N	N	N	N	N	N	No	N	Y	N	N	N	Y	Y
O-035-05-INF-NPS	O-035	5	153.73	10	Dry	F	2540	N	N	N	Urban	Secondary	Y	Y	Y	Y	15	1	6	8	N	N	Y	N	N	N	N	N	3	3	No	No viruses	None	NEG	N	N	N	N	N	N	N	No	N	Y	N	N	N	Y	N
O-035-06-INF-NPS	O-035	6	188.74	11	Rainy	F	2540	N	N	N	Urban	Secondary	Y	Y	Y	Y	15	1	6	8	N	N	N	N	Y	N	Y	N	3	3	No	No viruses	None	NEG	N	N	N	N	N	N	N	No	N	N	N	N	N	Y	N
O-036-04-INF-NPS	O-036	4	127.49	9	Dry	M	3055	N	N	N	Urban	Tertiary	Y	Y	Y	Y	11	1	1	9	Y	N	N	N	N	N	N	N	2	2	No	No viruses	None	NEG	N	N	N	N	N	N	N	No	N	N	N	N	N	Y	Y
O-036-05-INF-NPS	O-036	5	155.46	10	Dry	M	3055	N	N	N	Urban	Tertiary	Y	Y	Y	Y	11	1	1	9	Y	Y	Y	N	N	N	N	N	3	3	No	No viruses	None	NEG	N	N	N	N	N	N	N	No	N	Y	Y	N	N	Y	N
O-036-06-INF-NPS	O-036	6	183.48	11	Rainy	M	3055	N	N	N	Urban	Tertiary	Y	Y	Y	Y	11	1	1	9	Y	Y	Y	N	Y	Y	N	N	3	3	Yes	Parainfluenza	Other	P3	N	N	N	Y	N	N	N	No	N	Y	N	N	N	Y	N
O-038-02-INF-NPS	O-038	2	61.8	9	Dry	F	2215	Y	N	N	Urban	Secondary	Y	N	N	Y	5	0	2	3	Y	Y	Y	N	N	N	N	N	0		Yes	Rhinovirus/enterovirus	Rhino	ER	N	N	N	N	Y	N	N	Yes	Y	Y	N	N	N	Y	Y
O-039-03-INF-NPS	O-039	3	97.06	10	Dry	M	4000	N	N	N	Urban	Secondary	Y	Y	Y	Y	22	1	11	10	Y	N	N	N	N	N	N	N	1	1	Yes	Rhinovirus/enterovirus	Rhino	ER	N	N	N	N	Y	N	N	No	N	Y	N	N	N	Y	Y
O-039-04-INF-NPS	O-039	4	125.05	11	Rainy	M	4000	N	N	N	Urban	Secondary	Y	Y	Y	Y	22	1	11	10	Y	Y	Y	N	N	N	N	N	3	3	Yes	Rhinovirus/enterovirus	Rhino	ER	N	N	N	N	Y	N	N	No	N	Y	N	N	N	Y	N
O-039-05-INF-NPS	O-039	5	139.06	12	Rainy	M	4000	N	N	N	Urban	Secondary	Y	Y	Y	Y	22	1	11	10	Y	N	N	N	N	N	N	N	3	3	No	No viruses	None	NEG	N	N	N	N	N	N	N	Yes	Y	Y	N	N	N	Y	N
O-039-06-INF-NPS	O-039	6	188.07	1	Rainy	M	4000	N	N	N	Urban	Secondary	Y	Y	Y	Y	22	1	11	10	Y	Y	Y	N	N	N	N	N	3	3	Yes	Rhinovirus/enterovirus	Rhino	ER	N	N	N	N	Y	N	N	Yes	N	Y	N	N	N	Y	N
O-039-08-INF-NPS	O-039	8	244.47	3	Rainy	M	4000	N	N	N	Urban	Secondary	Y	Y	Y	Y	22	1	11	10	Y	Y	Y	N	N	N	N	N	3	3	No	No viruses	None	NEG	N	N	N	N	N	N	N	Yes	N	Y	N	N	N	Y	N
O-039-10-INF-NPS	O-039	10	307.11	5	Dry	M	4000	N	N	N	Urban	Secondary	Y	Y	Y	Y	22	1	11	10	Y	Y	Y	N	N	N	N	N	3	3	No	No viruses	None	NEG	N	N	N	N	N	N	N	No	N	Y	N	N	N	Y	N
O-040-02-INF-NPS	O-040	2	62.45	10	Dry	M	2800	N	N	N	Urban	Secondary	Y	Y	Y	Y	10	3	3	4	Y	N	N	N	N	N	N	N	0	0	No	No viruses	None	NEG	N	N	N	N	N	N	N	No	N	Y	Y	N	N	Y	Y
O-040-03-INF-NPS	O-040	3	90.47	11	Rainy	M	2800	N	N	N	Urban	Secondary	Y	Y	Y	Y	10	3	3	4	Y	N	Y	N	N	N	N	N	0	1	No	No viruses	None	NEG	N	N	N	N	N	N	N	No	N	Y	N	N	N	Y	N
O-040-04-INF-NPS	O-040	4	125.42	12	Rainy	M	2800	N	N	N	Urban	Secondary	Y	Y	Y	Y	10	3	3	4	Y	Y	Y	N	N	N	N	N	1	2	Yes	Rhinovirus/enterovirus	Rhino	ER	N	N	N	N	Y	N	N	No	N	Y	N	N	N	Y	N
O-040-05-INF-NPS	O-040	5	153.5	1	Rainy	M	2800	N	N	N	Urban	Secondary	Y	Y	Y	Y	10	3	3	4	Y	Y	Y	N	N	N	N	N	1	2	No	No viruses	None	NEG	N	N	N	N	N	N	N	No	N	Y	N	N	N	Y	N
O-040-06-INF-NPS	O-040	6	188.4	2	Rainy	M	2800	N	N	N	Urban	Secondary	Y	Y	Y	Y	10	3	3	4	Y	Y	Y	N	N	N	N	N	1	3	No	No viruses	None	NEG	N	N	N	N	N	N	N	No	N	Y	N	N	N	Y	N
O-040-08-INF-NPS	O-040	8	244.42	4	Dry	M	2800	N	N	N	Urban	Secondary	Y	Y	Y	Y	10	3	3	4	Y	Y	Y	N	N	N	N	N	2	3	Yes	>1 virus	Other	ADENO/P3	Y	N	N	Y	N	N	N	No	N	Y	N	N	N	Y	N
O-040-10-INF-NPS	O-040	10	307.42	6	Dry	M	2800	N	N	N	Urban	Secondary	Y	Y	Y	Y	10	3	3	4	Y	Y	Y	N	N	N	N	N	2	3	No	No viruses	None	NEG	N	N	N	N	N	N	N	No	N	Y	N	N	N	Y	N
O-040-12-INF-NPS	O-040	12	363.42	8	Dry	M	2800	N	N	N	Urban	Secondary	Y	Y	Y	Y	10	3	3	4	Y	Y	Y	N	Y	N	N	Y	2	3	No	No viruses	None	NEG	N	N	N	N	N	N	N	No	N	Y	N	N	N	Y	N
O-041-08-INF-NPS	O-041	8	267.4	5	Dry	F	2940	N	N	Y	Urban	Secondary	Y	Y	Y	Y	10	0	4	6	N	N	N	N	N	N	N	N	3	3	No	No viruses	None	NEG	N	N	N	N	N	N	N	No	N	N	N	N	N	Y	Y
O-041-10-INF-NPS	O-041	10	302.44	7	Dry	F	2940	N	N	Y	Urban	Secondary	Y	Y	Y	Y	10	0	4	6	N	N	N	N	N	N	N	N	3	3	No	No viruses	None	NEG	N	N	N	N	N	N	N	Yes	Y	N	N	N	N	Y	N
O-041-12-INF-NPS	O-041	12	365.45	9	Dry	F	2940	N	N	Y	Urban	Secondary	Y	Y	Y	Y	10	0	4	6	N	N	Y	N	Y	N	Y	N	3	3	No	No viruses	None	NEG	N	N	N	N	N	N	N	No	N	Y	Y	N	N	Y	N
O-042-12-INF-NPS	O-042	12	365.16	10	Dry	M	3200	N	N	Y	Urban	Secondary	Y	Y	Y	N	2	0	0	2	N	Y	Y	N	Y	Y	N	N	3	3	Yes	Rhinovirus/enterovirus	Rhino	ER	N	N	N	N	Y	N	N	No	N	Y	N	N	N	Y	N
O-043-03-INF-NPS	O-043	3	97.01	1	Rainy	M	3735	N	N	N	Urban	Secondary	Y	N	N	Y	4	0	1	3	Y	Y	Y	N	N	N	N	N	1	1	Yes	Rhinovirus/enterovirus	Rhino	ER	N	N	N	N	Y	N	N	Yes	Y	Y	N	N	N	Y	Y
O-043-04-INF-NPS	O-043	4	125.05	2	Rainy	M	3735	N	N	N	Urban	Secondary	Y	N	N	Y	4	0	1	3	Y	N	N	N	N	N	N	N	2	2	No	No viruses	None	NEG	N	N	N	N	N	N	N	No	N	Y	N	N	N	Y	N
O-043-05-INF-NPS	O-043	5	153.06	3	Rainy	M	3735	N	N	N	Urban	Secondary	Y	N	N	Y	4	0	1	3	Y	Y	Y	N	N	N	N	N	3	3	No	No viruses	None	NEG	N	N	N	N	N	N	N	Yes	Y	Y	N	N	N	Y	N
O-043-06-INF-NPS	O-043	6	181.08	4	Dry	M	3735	N	N	N	Urban	Secondary	Y	N	N	Y	4	0	1	3	Y	Y	Y	N	N	N	N	N	3	3	Yes	RSV	Other	RSV	N	N	N	N	N	Y	N	Yes	N	Y	N	N	N	Y	N
O-043-08-INF-NPS	O-043	8	244.04	6	Dry	M	3735	N	N	N	Urban	Secondary	Y	N	N	Y	4	0	1	3	Y	N	N	N	N	N	N	N	3	3	Yes	Influenza	Other	FLU A	N	Y	N	N	N	N	N	Yes	N	Y	N	N	N	Y	N
O-043-10-INF-NPS	O-043	10	307.04	8	Dry	M	3735	N	N	N	Urban	Secondary	Y	N	N	Y	4	0	1	3	Y	N	N	N	N	N	N	N	3	3	No	No viruses	None	NEG	N	N	N	N	N	N	N	Yes	N	Y	N	N	N	Y	N
O-043-12-INF-NPS	O-043	12	370.01	10	Dry	M	3735	N	N	N	Urban	Secondary	Y	N	N	Y	4	0	1	3	Y	N	N	N	N	N	N	N	3	3	No	No viruses	None	NEG	N	N	N	N	N	N	N	No	N	Y	N	N	N	Y	N
O-045-02-INF-NPS	O-045	2	62.72	3	Rainy	F	3160	N	N	Y	Urban	Secondary	Y	Y	Y	N	7	2	0	5	N	N	N	N	N	N	N	N	0	0	No	No viruses	None	NEG	N	N	N	N	N	N	N	No	N	N	N	N	N	Y	Y
O-045-03-INF-NPS	O-045	3	90.7	4	Dry	F	3160	N	N	Y	Urban	Secondary	Y	Y	Y	N	7	2	0	5	N	N	N	N	N	N	N	N	1	1	No	No viruses	None	NEG	N	N	N	N	N	N	N	No	N	N	N	N	N	Y	N
O-045-04-INF-NPS	O-045	4	125.72	5	Dry	F	3160	N	N	Y	Urban	Secondary	Y	Y	Y	N	7	2	0	5	N	Y	Y	N	N	N	N	N	1	1	No	No viruses	None	NEG	N	N	N	N	N	N	N	No	N	Y	Y	N	N	Y	N
O-045-05-INF-NPS	O-045	5	153.67	6	Dry	F	3160	N	N	Y	Urban	Secondary	Y	Y	Y	N	7	2	0	5	N	Y	Y	N	N	N	N	N	2	2	Yes	Rhinovirus/enterovirus	Rhino	ER	N	N	N	N	Y	N	N	No	N	Y	N	N	N	Y	N
O-045-06-INF-NPS	O-045	6	188.69	7	Dry	F	3160	N	N	Y	Urban	Secondary	Y	Y	Y	N	7	2	0	5	N	N	Y	N	Y	Y	N	N	3	3	No	No viruses	None	NEG	N	N	N	N	N	N	N	Yes	Y	Y	N	N	N	Y	N
O-045-08-INF-NPS	O-045	8	244.67	9	Dry	F	3160	N	N	Y	Urban	Secondary	Y	Y	Y	N	7	2	0	5	N	N	N	N	N	N	N	N	3	3	No	No viruses	None	NEG	N	N	N	N	N	N	N	No	N	Y	N	N	N	Y	N
O-045-10-INF-NPS	O-045	10	307.7	11	Rainy	F	3160	N	N	Y	Urban	Secondary	Y	Y	Y	N	7	2	0	5	N	Y	Y	N	N	N	N	N	3	3	No	No viruses	None	NEG	N	N	N	N	N	N	N	Yes	Y	Y	N	N	N	Y	N
O-046-03-INF-NPS	O-046	3	96.25	5	Dry	M	3755	N	N	N	Urban	Secondary	Y	N	N	N	4	1	1	2	Y	Y	Y	N	N	N	N	N	1	1	No	No viruses	None	NEG	N	N	N	N	N	N	N	Yes	Y	Y	N	N	N	Y	Y
O-046-04-INF-NPS	O-046	4	124.23	6	Dry	M	3755	N	N	N	Urban	Secondary	Y	N	N	N	4	1	1	2	Y	Y	Y	N	N	N	N	N	2	2	No	No viruses	None	NEG	N	N	N	N	N	N	N	Yes	N	Y	N	N	N	Y	N
O-046-05-INF-NPS	O-046	5	152.24	7	Dry	M	3755	N	N	N	Urban	Secondary	Y	N	N	N	4	1	1	2	Y	N	Y	N	N	N	N	N	3	3	No	No viruses	None	NEG	N	N	N	N	N	N	N	Yes	N	Y	N	N	N	Y	N
O-046-06-INF-NPS	O-046	6	187.23	8	Dry	M	3755	N	N	N	Urban	Secondary	Y	N	N	N	4	1	1	2	Y	N	N	N	N	N	N	N	3	3	No	No viruses	None	NEG	N	N	N	N	N	N	N	Yes	N	Y	N	N	N	Y	N
O-046-08-INF-NPS	O-046	8	244.22	10	Dry	M	3755	N	N	N	Urban	Secondary	Y	N	N	N	4	1	1	2	Y	Y	Y	N	N	N	N	N	3	3	No	No viruses	None	NEG	N	N	N	N	N	N	N	Yes	N	Y	N	N	N	Y	N
O-046-10-INF-NPS	O-046	10	306.23	12	Rainy	M	3755	N	N	N	Urban	Secondary	Y	N	N	N	4	1	1	2	Y	N	Y	N	N	N	N	N	3	3	Yes	Rhinovirus/enterovirus	Rhino	ER	N	N	N	N	Y	N	N	Yes	N	Y	N	N	N	Y	N
O-046-12-INF-NPS	O-046	12	369.21	2	Rainy	M	3755	N	N	N	Urban	Secondary	Y	N	N	N	4	1	1	2	Y	N	N	N	N	N	N	N	3	3	Yes	Rhinovirus/enterovirus	Rhino	ER	N	N	N	N	Y	N	N	No	N	Y	N	N	N	Y	N
O-047-02-INF-NPS	O-047	2	64.14	4	Dry	M	3390	N	N	Y	Urban	Secondary	Y	Y	Y	N	6	1	3	2	N	Y	Y	N	Y	N	N	N	0	0	Yes	Rhinovirus/enterovirus	Rhino	ER	N	N	N	N	Y	N	N	No	N	Y	Y	N	N	Y	Y
O-047-04-INF-NPS	O-047	4	120.16	6	Dry	M	3390	N	N	Y	Urban	Secondary	Y	Y	Y	N	6	1	3	2	N	Y	Y	N	Y	Y	N	N	2	2	Yes	>1 virus	Other	ER/ADENO	Y	N	N	N	Y	N	N	Yes	Y	Y	Y	N	N	Y	Y
O-047-05-INF-NPS	O-047	5	148.16	7	Dry	M	3390	N	N	Y	Urban	Secondary	Y	Y	Y	N	6	1	3	2	N	N	N	N	N	N	N	N	3	2	Yes	Rhinovirus/enterovirus	Rhino	ER	N	N	N	N	Y	N	N	No	N	Y	N	N	N	Y	N
O-047-06-INF-NPS	O-047	6	183.12	8	Dry	M	3390	N	N	Y	Urban	Secondary	Y	Y	Y	N	6	1	3	2	N	N	N	N	N	N	N	N	3	2	No	No viruses	None	NEG	N	N	N	N	N	N	N	No	N	Y	N	N	N	Y	N
O-047-08-INF-NPS	O-047	8	246.18	10	Dry	M	3390	N	N	Y	Urban	Secondary	Y	Y	Y	N	6	1	3	2	N	N	Y	N	N	N	N	N	3	2	No	No viruses	None	NEG	N	N	N	N	N	N	N	No	N	Y	N	N	N	Y	N
O-047-10-INF-NPS	O-047	10	302.15	12	Rainy	M	3390	N	N	Y	Urban	Secondary	Y	Y	Y	N	6	1	3	2	N	N	N	N	Y	N	N	N	3	2	Yes	Adenovirus	Other	ADENO	Y	N	N	N	N	N	N	No	N	Y	N	N	N	Y	N
O-047-12-INF-NPS	O-047	12	365.17	2	Rainy	M	3390	N	N	Y	Urban	Secondary	Y	Y	Y	N	6	1	3	2	N	Y	Y	N	N	N	N	N	3	2	Yes	Rhinovirus/enterovirus	Rhino	ER	N	N	N	N	Y	N	N	No	N	Y	N	N	N	Y	N
O-048-04-INF-NPS	O-048	4	124.9	6	Dry	F	3400	N	N	N	Urban	Secondary	Y	Y	Y	Y	10	1	4	5	Y	N	Y	N	Y	Y	N	N	2	2	No	No viruses	None	NEG	N	N	N	N	N	N	N	No	N	Y	N	Y	N	Y	Y
O-048-05-INF-NPS	O-048	5	152.89	7	Dry	F	3400	N	N	N	Urban	Secondary	Y	Y	Y	Y	10	1	4	5	Y	Y	Y	N	N	N	N	N	3	3	No	No viruses	None	NEG	N	N	N	N	N	N	N	Yes	Y	Y	N	N	N	Y	N
O-048-06-INF-NPS	O-048	6	180.89	8	Dry	F	3400	N	N	N	Urban	Secondary	Y	Y	Y	Y	10	1	4	5	Y	Y	Y	N	N	N	N	N	3	3	No	No viruses	None	NEG	N	N	N	N	N	N	N	Yes	N	Y	N	N	N	Y	N
O-048-08-INF-NPS	O-048	8	243.87	10	Dry	F	3400	N	N	N	Urban	Secondary	Y	Y	Y	Y	10	1	4	5	Y	Y	Y	N	Y	Y	N	N	3	3	Yes	Rhinovirus/enterovirus	Rhino	ER	N	N	N	N	Y	N	N	Yes	N	Y	N	N	N	Y	N
O-048-10-INF-NPS	O-048	10	292.95	12	Rainy	F	3400	N	N	N	Urban	Secondary	Y	Y	Y	Y	10	1	4	5	Y	N	Y	N	N	N	N	N	3	3	Yes	Rhinovirus/enterovirus	Rhino	ER	N	N	N	N	Y	N	N	Yes	N	Y	N	N	N	Y	N
O-049-03-INF-NPS	O-049	3	91.15	5	Dry	F	3120	N	N	N	Urban	Secondary	Y	Y	Y	N	4	0	0	4	Y	N	Y	N	N	N	N	N	1	1	No	No viruses	None	NEG	N	N	N	N	N	N	N	No	N	N	N	Y	N	Y	Y
O-049-04-INF-NPS	O-049	4	119.18	6	Dry	F	3120	N	N	N	Urban	Secondary	Y	Y	Y	N	4	0	0	4	Y	Y	Y	N	N	N	N	N	2	2	No	No viruses	None	NEG	N	N	N	N	N	N	N	No	N	Y	Y	N	N	Y	N
O-049-05-INF-NPS	O-049	5	154.21	7	Dry	F	3120	N	N	N	Urban	Secondary	Y	Y	Y	N	4	0	0	4	Y	N	Y	N	N	N	N	N	3	3	No	No viruses	None	NEG	N	N	N	N	N	N	N	Yes	Y	Y	N	N	N	Y	N
O-049-06-INF-NPS	O-049	6	189.16	9	Dry	F	3120	N	N	N	Urban	Secondary	Y	Y	Y	N	4	0	0	4	Y	N	N	N	N	N	N	N	3	3	No	No viruses	None	NEG	N	N	N	N	N	N	N	Yes	N	Y	N	N	N	Y	N
O-049-08-INF-NPS	O-049	8	245.13	10	Dry	F	3120	N	N	N	Urban	Secondary	Y	Y	Y	N	4	0	0	4	Y	N	N	N	Y	Y	N	N	3	3	No	No viruses	None	NEG	N	N	N	N	N	N	N	Yes	N	Y	N	N	N	Y	N
O-049-10-INF-NPS	O-049	10	287.23	12	Rainy	F	3120	N	N	N	Urban	Secondary	Y	Y	Y	N	4	0	0	4	Y	N	N	N	N	N	N	N	3	3	No	No viruses	None	NEG	N	N	N	N	N	N	N	Yes	N	Y	N	N	N	Y	N
O-051-03-INF-NPS	O-051	3	92.77	6	Dry	M	2775	N	N	N	Urban	Secondary	Y	Y	Y	N	4	0	1	3	Y	Y	Y	N	N	N	N	N	1	1	No	No viruses	None	NEG	N	N	N	N	N	N	N	No	N	Y	Y	N	N	Y	Y
O-052-03-INF-NPS	O-052	3	92.06	6	Dry	F	2910	N	N	N	Urban	Secondary	Y	Y	Y	N	13	0	5	8	Y	N	Y	N	N	N	N	N	0	0	No	No viruses	None	NEG	N	N	N	N	N	N	N	Yes	Y	Y	N	N	N	Y	Y
O-052-04-INF-NPS	O-052	4	120.02	7	Dry	F	2910	N	N	N	Urban	Secondary	Y	Y	Y	N	13	0	5	8	Y	Y	Y	N	N	N	N	N	1	1	No	No viruses	None	NEG	N	N	N	N	N	N	N	Yes	N	Y	N	N	N	Y	N
O-052-05-INF-NPS	O-052	5	155.08	8	Dry	F	2910	N	N	N	Urban	Secondary	Y	Y	Y	N	13	0	5	8	Y	N	N	N	N	N	N	N	2	2	Yes	Rhinovirus/enterovirus	Rhino	ER	N	N	N	N	Y	N	N	Yes	N	Y	N	N	N	Y	N
O-052-06-INF-NPS	O-052	6	183.06	9	Dry	F	2910	N	N	N	Urban	Secondary	Y	Y	Y	N	13	0	5	8	Y	N	Y	N	Y	N	N	N	3	3	Yes	Rhinovirus/enterovirus	Rhino	ER	N	N	N	N	Y	N	N	Yes	N	Y	N	N	N	Y	N
O-052-10-INF-NPS	O-052	10	309.06	1	Rainy	F	2910	N	N	N	Urban	Secondary	Y	Y	Y	N	13	0	5	8	Y	N	Y	N	N	N	N	N	3	3	Yes	Rhinovirus/enterovirus	Rhino	ER	N	N	N	N	Y	N	N	Yes	N	Y	N	N	N	Y	N
O-052-12-INF-NPS	O-052	12	365.06	3	Rainy	F	2910	N	N	N	Urban	Secondary	Y	Y	Y	N	13	0	5	8	Y	N	N	N	N	N	N	N	3	3	No	No viruses	None	NEG	N	N	N	N	N	N	N	Yes	N	Y	N	N	N	Y	N
O-053-05-INF-NPS	O-053	5	181.14	10	Dry	M	3495	N	N	N	Urban	Secondary	Y	Y	N	N	4	1	1	2	Y	N	N	N	Y	N	Y	N	3	3	No	No viruses	None	NEG	N	N	N	N	N	N	N	No	N	N	N	N	N	Y	Y
O-053-08-INF-NPS	O-053	8	244.2	12	Rainy	M	3495	N	N	N	Urban	Secondary	Y	Y	N	N	4	1	1	2	Y	N	N	N	N	N	N	N	3	3	No	No viruses	None	NEG	N	N	N	N	N	N	N	No	N	Y	Y	N	N	Y	N
O-053-10-INF-NPS	O-053	10	307.19	2	Rainy	M	3495	N	N	N	Urban	Secondary	Y	Y	N	N	4	1	1	2	N	N	N	N	N	N	N	N	3	3	No	No viruses	None	NEG	N	N	N	N	N	N	N	Yes	Y	Y	N	Y	Y	Y	N
O-054-02-INF-NPS	O-054	2	58.06	6	Dry	M	3115	N	N	N	Urban	Secondary	Y	Y	Y	Y	20	3	5	12	Y	N	Y	N	Y	N	N	Y	0	0	No	No viruses	None	NEG	N	N	N	N	N	N	N	Yes	N	Y	Y	N	N	Y	Y
O-054-03-INF-NPS	O-054	3	93.02	7	Dry	M	3115	N	N	N	Urban	Secondary	Y	Y	Y	Y	20	3	5	12	Y	N	N	N	N	N	N	N	1	1	No	No viruses	None	NEG	N	N	N	N	N	N	N	Yes	N	Y	N	N	N	Y	N
O-054-04-INF-NPS	O-054	4	121.02	8	Dry	M	3115	N	N	N	Urban	Secondary	Y	Y	Y	Y	20	3	5	12	Y	N	N	N	N	N	N	N	2	2	Yes	Rhinovirus/enterovirus	Rhino	ER	N	N	N	N	Y	N	N	Yes	N	Y	N	N	N	Y	N
O-054-05-INF-NPS	O-054	5	148.98	9	Dry	M	3115	N	N	N	Urban	Secondary	Y	Y	Y	Y	20	3	5	12	Y	Y	Y	N	Y	Y	N	N	3	3	No	No viruses	None	NEG	N	N	N	N	N	N	N	Yes	N	Y	N	N	N	Y	N
O-054-06-INF-NPS	O-054	6	184.01	10	Dry	M	3115	N	N	N	Urban	Secondary	Y	Y	Y	Y	20	3	5	12	Y	Y	Y	N	N	N	N	N	3	3	Yes	Parainfluenza	Other	P3	N	N	N	Y	N	N	N	Yes	N	Y	N	N	N	Y	N
O-054-08-INF-NPS	O-054	8	225.97	12	Rainy	M	3115	N	N	N	Urban	Secondary	Y	Y	Y	Y	20	3	5	12	Y	N	N	N	Y	N	N	Y	3	3	No	No viruses	None	NEG	N	N	N	N	N	N	N	Yes	N	Y	N	N	N	Y	N
O-054-10-INF-NPS	O-054	10	302.98	2	Rainy	M	3115	N	N	N	Urban	Secondary	Y	Y	Y	Y	20	3	5	12	Y	Y	Y	N	N	N	N	N	3	3	Yes	RSV	Other	RSV	N	N	N	N	N	Y	N	No	N	N	N	N	N	Y	N
O-054-12-INF-NPS	O-054	12	365.98	4	Dry	M	3115	N	N	N	Urban	Secondary	Y	Y	Y	Y	20	3	5	12	Y	N	N	N	Y	N	N	Y	3	3	Yes	Rhinovirus/enterovirus	Rhino	ER	N	N	N	N	Y	N	N	Yes	Y	Y	Y	N	N	Y	N
O-055-05-INF-NPS	O-055	5	153.01	10	Dry	M	3585	N	N	N	Urban	None/Primary	Y	N	N	Y	13	2	4	7	Y	Y	Y	N	Y	N	Y	N	3	3	No	No viruses	None	NEG	N	N	N	N	N	N	N	No	N	Y	Y	N	N	Y	Y
O-055-06-INF-NPS	O-055	6	181.05	11	Rainy	M	3585	N	N	N	Urban	None/Primary	Y	N	N	Y	13	2	4	7	Y	Y	Y	N	N	N	N	N	3	3	Yes	Adenovirus	Other	ADENO	Y	N	N	N	N	N	N	No	N	Y	N	N	N	Y	N
O-055-08-INF-NPS	O-055	8	243.95	1	Rainy	M	3585	N	N	N	Urban	None/Primary	Y	N	N	Y	13	2	4	7	Y	N	N	N	Y	Y	N	N	3	3	No	No viruses	None	NEG	N	N	N	N	N	N	N	No	N	Y	N	N	N	Y	N
O-055-10-INF-NPS	O-055	10	302.92	3	Rainy	M	3585	N	N	N	Urban	None/Primary	Y	N	N	Y	13	2	4	7	Y	Y	Y	N	Y	Y	N	N	3	3	Yes	Rhinovirus/enterovirus	Rhino	ER	N	N	N	N	Y	N	N	Yes	Y	Y	N	N	N	Y	N
O-055-12-INF-NPS	O-055	12	363.02	5	Dry	M	3585	N	N	N	Urban	None/Primary	Y	N	N	Y	13	2	4	7	N	Y	Y	N	Y	N	N	Y	3	3	Yes	HMPV	Other	MPV	N	N	Y	N	N	N	N	No	N	Y	N	N	N	Y	N
O-057-03-INF-NPS	O-057	3	95.54	10	Dry	F	3865	N	N	N	Urban	Secondary	Y	Y	Y	Y	7	0	4	3	Y	N	N	N	N	N	N	N	1	1	No	No viruses	None	NEG	N	N	N	N	N	N	N	Yes	Y	N	N	N	N	Y	Y
O-057-04-INF-NPS	O-057	4	123.57	11	Rainy	F	3865	N	N	N	Urban	Secondary	Y	Y	Y	Y	7	0	4	3	Y	N	N	N	N	N	N	N	2	2	No	No viruses	None	NEG	N	N	N	N	N	N	N	No	N	N	N	Y	Y	Y	N
O-057-05-INF-NPS	O-057	5	144.57	12	Rainy	F	3865	N	N	N	Urban	Secondary	Y	Y	Y	Y	7	0	4	3	Y	N	N	N	N	N	N	N	3	3	No	No viruses	None	NEG	N	N	N	N	N	N	N	No	N	N	N	N	N	Y	N
O-057-06-INF-NPS	O-057	6	186.55	1	Rainy	F	3865	N	N	N	Urban	Secondary	Y	Y	Y	Y	7	0	4	3	Y	N	N	N	N	N	N	N	3	3	No	No viruses	None	NEG	N	N	N	N	N	N	N	Yes	Y	Y	Y	N	N	Y	N
O-057-08-INF-NPS	O-057	8	242.56	3	Rainy	F	3865	N	N	N	Urban	Secondary	Y	Y	Y	Y	7	0	4	3	Y	Y	Y	N	N	N	N	N	3	3	Yes	Rhinovirus/enterovirus	Rhino	ER	N	N	N	N	Y	N	N	No	N	Y	N	N	N	Y	N
O-058-10-INF-NPS	O-058	10	308.68	5	Dry	F	3410	N	N	N	Urban	Secondary	Y	N	N	Y	4	1	0	3	Y	Y	Y	N	N	N	N	N	3	3	Yes	RSV	Other	RSV	N	N	N	N	N	Y	N	No	N	Y	N	N	N	Y	Y
O-058-12-INF-NPS	O-058	12	364.73	7	Dry	F	3410	N	N	N	Urban	Secondary	Y	N	N	Y	4	1	0	3	Y	N	Y	N	N	N	N	N	3	3	No	No viruses	None	NEG	N	N	N	N	N	N	N	No	N	Y	N	N	N	Y	N
O-059-08-INF-NPS	O-059	8	242.48	4	Dry	M	3160	N	N	Y	Urban	Secondary	Y	N	N	Y	4	0	2	2	N	Y	Y	N	Y	N	N	Y	3	3	Yes	Rhinovirus/enterovirus	Rhino	ER	N	N	N	N	Y	N	N	Yes	N	Y	N	N	N	Y	Y
O-059-10-INF-NPS	O-059	10	312.58	7	Dry	M	3160	N	N	Y	Urban	Secondary	Y	N	N	Y	4	0	2	2	N	Y	Y	N	Y	Y	N	N	3	3	Yes	RSV	Other	RSV	N	N	N	N	N	Y	N	Yes	N	N	N	N	N	Y	N
O-059-12-INF-NPS	O-059	12	361.49	8	Dry	M	3160	N	N	Y	Urban	Secondary	Y	N	N	Y	4	0	2	2	N	Y	Y	N	Y	Y	N	N	3	3	Yes	Rhinovirus/enterovirus	Rhino	ER	N	N	N	N	Y	N	N	No	N	Y	Y	N	N	Y	N
O-060-01-INF-NPS	O-060	1	34.83	10	Dry	M	3200	N	N	N	Urban	Secondary	Y	N	N	N	9	2	3	4	Y	N	N	N	N	N	N	N	0	0	No	No viruses	None	NEG	N	N	N	N	N	N	N	No	N	N	N	Y	Y	Y	Y
O-060-02-INF-NPS	O-060	2	62.93	11	Rainy	M	3200	N	N	N	Urban	Secondary	Y	N	N	N	9	2	3	4	Y	Y	Y	N	N	N	N	N	0	0	Yes	Rhinovirus/enterovirus	Rhino	ER	N	N	N	N	Y	N	N	Yes	Y	Y	Y	N	N	Y	N
O-060-03-INF-NPS	O-060	3	90.87	12	Rainy	M	3200	N	N	N	Urban	Secondary	Y	N	N	N	9	2	3	4	Y	N	N	N	N	N	N	N	1	1	No	No viruses	None	NEG	N	N	N	N	N	N	N	Yes	N	Y	N	N	N	Y	N
O-060-04-INF-NPS	O-060	4	125.89	1	Rainy	M	3200	N	N	N	Urban	Secondary	Y	N	N	N	9	2	3	4	Y	N	N	N	N	N	N	N	2	2	Yes	Rhinovirus/enterovirus	Rhino	ER	N	N	N	N	Y	N	N	Yes	N	Y	N	N	N	Y	N
O-060-05-INF-NPS	O-060	5	153.87	2	Rainy	M	3200	N	N	N	Urban	Secondary	Y	N	N	N	9	2	3	4	Y	Y	Y	N	N	N	N	N	3	3	Yes	Rhinovirus/enterovirus	Rhino	ER	N	N	N	N	Y	N	N	Yes	N	Y	N	N	N	Y	N
O-060-08-INF-NPS	O-060	8	239.82	5	Dry	M	3200	N	N	N	Urban	Secondary	Y	N	N	N	9	2	3	4	Y	N	N	N	N	N	N	N	3	3	No	No viruses	None	NEG	N	N	N	N	N	N	N	No	N	Y	Y	Y	Y	Y	Y
O-060-12-INF-NPS	O-060	12	365.8	9	Dry	M	3200	N	N	N	Urban	Secondary	Y	N	N	N	9	2	3	4	Y	N	N	N	N	N	N	N	3	3	No	No viruses	None	NEG	N	N	N	N	N	N	N	Yes	Y	Y	N	N	N	Y	Y
O-061-01-INF-NPS	O-061	1	34.76	10	Dry	F	2740	N	N	Y	Urban	Secondary	Y	N	N	Y	4	1	1	2	N	N	N	N	N	N	N	N	0	0	No	No viruses	None	NEG	N	N	N	N	N	N	N	No	N	N	N	Y	Y	Y	Y
O-061-02-INF-NPS	O-061	2	62.74	11	Rainy	F	2740	N	N	Y	Urban	Secondary	Y	N	N	Y	4	1	1	2	N	N	Y	Y	Y	Y	N	Y	0	0	No	No viruses	None	NEG	N	N	N	N	N	N	N	No	N	Y	Y	N	N	Y	N
O-061-03-INF-NPS	O-061	3	90.79	12	Rainy	F	2740	N	N	Y	Urban	Secondary	Y	N	N	Y	4	1	1	2	N	N	N	N	Y	Y	N	N	1	1	No	No viruses	None	NEG	N	N	N	N	N	N	N	No	N	N	N	Y	Y	Y	N
O-061-04-INF-NPS	O-061	4	125.71	1	Rainy	F	2740	N	N	Y	Urban	Secondary	Y	N	N	Y	4	1	1	2	N	N	N	N	N	N	N	N	2	2	No	No viruses	None	NEG	N	N	N	N	N	N	N	No	N	N	N	N	N	Y	N
O-061-05-INF-NPS	O-061	5	153.78	2	Rainy	F	2740	N	N	Y	Urban	Secondary	Y	N	N	Y	4	1	1	2	N	Y	Y	N	N	N	N	N	3	3	Yes	Rhinovirus/enterovirus	Rhino	ER	N	N	N	N	Y	N	N	No	N	Y	Y	N	N	Y	N
O-061-08-INF-NPS	O-061	8	244.73	5	Dry	F	2740	N	N	Y	Urban	Secondary	Y	N	N	Y	4	1	1	2	N	N	N	N	Y	N	N	N	3	3	Yes	Rhinovirus/enterovirus	Rhino	ER	N	N	N	N	Y	N	N	Yes	Y	Y	N	N	N	Y	Y
O-061-10-INF-NPS	O-061	10	300.73	7	Dry	F	2740	N	N	Y	Urban	Secondary	Y	N	N	Y	4	1	1	2	N	Y	Y	Y	Y	Y	N	N	3	3	No	No viruses	None	NEG	N	N	N	N	N	N	N	Yes	N	Y	N	N	N	Y	N
O-061-12-INF-NPS	O-061	12	363.75	9	Dry	F	2740	N	N	Y	Urban	Secondary	Y	N	N	Y	4	1	1	2	N	N	Y	N	N	N	N	N	3	3	Yes	Parainfluenza	Other	P3	N	N	N	Y	N	N	N	Yes	N	Y	N	N	N	Y	N
O-063-04-INF-NPS	O-063	4	128.27	2	Rainy	F	2850	N	N	Y	Urban	Secondary	Y	Y	Y	Y	6	1	4	1	N	N	N	N	N	N	N	N	2	2	Yes	Rhinovirus/enterovirus	Rhino	ER	N	N	N	N	Y	N	N	No	N	Y	Y	N	N	Y	Y
O-063-06-INF-NPS	O-063	6	184.28	4	Dry	F	2850	N	N	Y	Urban	Secondary	Y	Y	Y	Y	6	1	4	1	N	N	N	N	Y	N	N	Y	3	3	No	No viruses	None	NEG	N	N	N	N	N	N	N	No	N	Y	N	Y	N	Y	N
O-063-08-INF-NPS	O-063	8	247.32	6	Dry	F	2850	N	N	Y	Urban	Secondary	Y	Y	Y	Y	6	1	4	1	N	Y	Y	N	N	N	N	N	3	3	Yes	RSV	Other	RSV	N	N	N	N	N	Y	N	Yes	Y	Y	N	N	N	Y	N
O-063-10-INF-NPS	O-063	10	310.34	8	Dry	F	2850	N	N	Y	Urban	Secondary	Y	Y	Y	Y	6	1	4	1	N	N	N	N	N	N	N	N	3	3	No	No viruses	None	NEG	N	N	N	N	N	N	N	No	N	Y	N	N	N	Y	N
O-063-12-INF-NPS	O-063	12	366.3	10	Dry	F	2850	N	N	Y	Urban	Secondary	Y	Y	Y	Y	6	1	4	1	N	N	N	N	Y	N	N	Y	3	3	Yes	Rhinovirus/enterovirus	Rhino	ER	N	N	N	N	Y	N	N	Yes	Y	Y	N	N	N	Y	N
O-064-03-INF-NPS	O-064	3	92.11	1	Rainy	F	3085	N	N	N	Urban	Tertiary	Y	Y	Y	Y	3	0	1	2	Y	N	Y	N	N	N	N	N	1	1	No	No viruses	None	NEG	N	N	N	N	N	N	N	No	N	Y	Y	Y	N	Y	Y
O-064-04-INF-NPS	O-064	4	127.12	2	Rainy	F	3085	N	N	N	Urban	Tertiary	Y	Y	Y	Y	3	0	1	2	Y	N	N	N	N	N	N	N	2	2	Yes	Rhinovirus/enterovirus	Rhino	ER	N	N	N	N	Y	N	N	No	N	Y	N	N	N	Y	N
O-064-05-INF-NPS	O-064	5	155.09	3	Rainy	F	3085	N	N	N	Urban	Tertiary	Y	Y	Y	Y	3	0	1	2	Y	N	N	N	N	N	N	N	3	2	No	No viruses	None	NEG	N	N	N	N	N	N	N	No	N	Y	N	N	N	Y	N
O-064-06-INF-NPS	O-064	6	183.1	4	Dry	F	3085	N	N	N	Urban	Tertiary	Y	Y	Y	Y	3	0	1	2	Y	Y	Y	N	N	N	N	N	3	3	Yes	Rhinovirus/enterovirus	Rhino	ER	N	N	N	N	Y	N	N	No	N	Y	N	N	N	Y	N
O-064-08-INF-NPS	O-064	8	246.11	6	Dry	F	3085	N	N	N	Urban	Tertiary	Y	Y	Y	Y	3	0	1	2	N	Y	Y	N	N	N	N	N	3	3	No	No viruses	None	NEG	N	N	N	N	N	N	N	No	N	Y	N	N	N	Y	N
O-064-12-INF-NPS	O-064	12	365.23	10	Dry	F	3085	N	N	N	Urban	Tertiary	Y	Y	Y	Y	3	0	1	2	N	N	N	N	N	N	N	N	3	3	Yes	>1 virus	Other	ER/ADENO	Y	N	N	N	Y	N	N	No	N	Y	N	N	N	Y	Y
O-065-04-INF-NPS	O-065	4	127.49	2	Rainy	F	3175	N	N	N	Urban	Secondary	Y	N	N	Y	7	0	3	4	Y	N	N	N	N	N	N	N	2	2	Yes	Rhinovirus/enterovirus	Rhino	ER	N	N	N	N	Y	N	N	No	N	Y	Y	N	N	Y	N
O-065-05-INF-NPS	O-065	5	155.5	3	Rainy	F	3175	N	N	N	Urban	Secondary	Y	N	N	Y	7	0	3	4	Y	N	N	N	N	N	N	N	3	3	No	No viruses	None	NEG	N	N	N	N	N	N	N	No	N	Y	N	N	N	Y	N
O-065-08-INF-NPS	O-065	8	246.5	6	Dry	F	3175	N	N	N	Urban	Secondary	Y	N	N	Y	7	0	3	4	Y	N	Y	N	N	N	N	N	3	3	No	No viruses	None	NEG	N	N	N	N	N	N	N	No	N	Y	N	N	N	Y	Y
O-065-12-INF-NPS	O-065	12	365.48	10	Dry	F	3175	N	N	N	Urban	Secondary	Y	N	N	Y	7	0	3	4	N	Y	Y	N	N	N	N	N	3	3	No	No viruses	None	NEG	N	N	N	N	N	N	N	Yes	Y	Y	Y	N	N	Y	Y
O-066-01-INF-NPS	O-066	1	32.76	12	Rainy	M	2500	N	N	N	Urban	Secondary	Y	N	N	Y	3	1	0	2	Y	N	N	N	N	N	N	N	0	0	No	No viruses	None	NEG	N	N	N	N	N	N	N	No	N	Y	Y	N	N	Y	Y
O-066-02-INF-NPS	O-066	2	64.76	1	Rainy	M	2500	N	N	N	Urban	Secondary	Y	N	N	Y	3	1	0	2	Y	N	N	N	N	N	N	N	0	0	No	No viruses	None	NEG	N	N	N	N	N	N	N	No	N	N	N	N	N	Y	N
O-066-03-INF-NPS	O-066	3	92.82	2	Rainy	M	2500	N	N	N	Urban	Secondary	Y	N	N	Y	3	1	0	2	Y	N	N	N	N	N	N	N	1	1	Yes	Rhinovirus/enterovirus	Rhino	ER	N	N	N	N	Y	N	N	No	N	N	N	N	N	Y	N
O-066-04-INF-NPS	O-066	4	120.79	3	Rainy	M	2500	N	N	N	Urban	Secondary	Y	N	N	Y	3	1	0	2	Y	N	N	N	N	N	N	N	2	1	No	No viruses	None	NEG	N	N	N	N	N	N	N	No	N	N	N	Y	Y	Y	N
O-066-05-INF-NPS	O-066	5	162.79	4	Dry	M	2500	N	N	N	Urban	Secondary	Y	N	N	Y	3	1	0	2	Y	N	N	N	N	N	N	N	3	2	Yes	Rhinovirus/enterovirus	Rhino	ER	N	N	N	N	Y	N	N	No	N	Y	Y	N	N	Y	N
O-066-06-INF-NPS	O-066	6	183.8	5	Dry	M	2500	N	N	N	Urban	Secondary	Y	N	N	Y	3	1	0	2	Y	Y	Y	N	N	N	N	N	3	2	Yes	Rhinovirus/enterovirus	Rhino	ER	N	N	N	N	Y	N	N	Yes	Y	Y	N	N	N	Y	N
O-066-08-INF-NPS	O-066	8	239.74	7	Dry	M	2500	N	N	N	Urban	Secondary	Y	N	N	Y	3	1	0	2	Y	Y	Y	N	Y	Y	N	N	3	3	No	No viruses	None	NEG	N	N	N	N	N	N	N	Yes	N	Y	N	N	N	Y	N
O-066-10-INF-NPS	O-066	10	302.81	9	Dry	M	2500	N	N	N	Urban	Secondary	Y	N	N	Y	3	1	0	2	Y	N	Y	N	N	N	N	N	3	3	No	No viruses	None	NEG	N	N	N	N	N	N	N	Yes	N	Y	N	N	N	Y	N
O-066-12-INF-NPS	O-066	12	365.76	11	Rainy	M	2500	N	N	N	Urban	Secondary	Y	N	N	Y	3	1	0	2	Y	N	N	N	N	N	N	N	3	3	Yes	Rhinovirus/enterovirus	Rhino	ER	N	N	N	N	Y	N	N	Yes	N	Y	N	N	N	Y	N
O-068-02-INF-NPS	O-068	2	63.15	3	Rainy	F	3005	N	N	Y	Urban	None/Primary	Y	Y	N	Y	8	1	3	4	N	Y	Y	N	N	N	N	N	0	0	No	No viruses	None	NEG	N	N	N	N	N	N	N	No	N	Y	Y	N	N	Y	Y
O-068-03-INF-NPS	O-068	3	91.15	4	Dry	F	3005	N	N	Y	Urban	None/Primary	Y	Y	N	Y	8	1	3	4	N	Y	Y	N	Y	N	N	Y	1	1	Yes	RSV	Other	RSV	N	N	N	N	N	Y	N	No	N	Y	N	N	N	Y	N
O-068-04-INF-NPS	O-068	4	119.19	5	Dry	F	3005	N	N	Y	Urban	None/Primary	Y	Y	N	Y	8	1	3	4	N	Y	Y	N	Y	Y	N	N	2	2	Yes	Rhinovirus/enterovirus	Rhino	ER	N	N	N	N	Y	N	N	No	N	Y	N	N	N	Y	N
O-068-05-INF-NPS	O-068	5	154.18	6	Dry	F	3005	N	N	Y	Urban	None/Primary	Y	Y	N	Y	8	1	3	4	N	N	Y	N	N	N	N	N	3	3	No	No viruses	None	NEG	N	N	N	N	N	N	N	Yes	Y	Y	N	N	N	Y	N
O-068-06-INF-NPS	O-068	6	182.18	7	Dry	F	3005	N	N	Y	Urban	None/Primary	Y	Y	N	Y	8	1	3	4	N	N	N	N	N	N	N	N	3	3	No	No viruses	None	NEG	N	N	N	N	N	N	N	Yes	N	Y	N	N	N	Y	N
O-068-08-INF-NPS	O-068	8	245.17	9	Dry	F	3005	N	N	Y	Urban	None/Primary	Y	Y	N	Y	8	1	3	4	N	Y	Y	N	Y	N	Y	N	3	3	No	No viruses	None	NEG	N	N	N	N	N	N	N	No	N	Y	N	N	N	Y	N
O-068-10-INF-NPS	O-068	10	308.15	11	Rainy	F	3005	N	N	Y	Urban	None/Primary	Y	Y	N	Y	8	1	3	4	N	Y	Y	N	Y	N	Y	N	3	3	Yes	Rhinovirus/enterovirus	Rhino	ER	N	N	N	N	Y	N	N	Yes	Y	Y	N	N	N	Y	N
O-068-12-INF-NPS	O-068	12	364.2	1	Rainy	F	3005	N	N	Y	Urban	None/Primary	Y	Y	N	Y	8	1	3	4	N	N	N	N	Y	N	N	Y	3	3	Yes	Rhinovirus/enterovirus	Rhino	ER	N	N	N	N	Y	N	N	Yes	N	Y	N	N	N	Y	N
O-069-04-INF-NPS	O-069	4	119.3	5	Dry	F	2695	N	N	N	Urban	Secondary	Y	Y	Y	N	9	0	3	6	Y	N	N	N	N	N	N	N	1	1	No	No viruses	None	NEG	N	N	N	N	N	N	N	No	N	Y	N	Y	N	Y	Y
O-069-05-INF-NPS	O-069	5	154.33	6	Dry	F	2695	N	N	N	Urban	Secondary	Y	Y	Y	N	9	0	3	6	Y	Y	Y	N	N	N	N	N	2	2	No	No viruses	None	NEG	N	N	N	N	N	N	N	No	N	Y	N	N	N	Y	N
O-069-06-INF-NPS	O-069	6	182.27	7	Dry	F	2695	N	N	N	Urban	Secondary	Y	Y	Y	N	9	0	3	6	Y	N	N	N	N	N	N	N	3	3	Yes	Rhinovirus/enterovirus	Rhino	ER	N	N	N	N	Y	N	N	No	N	Y	N	N	N	Y	N
O-069-10-INF-NPS	O-069	10	308.22	11	Rainy	F	2695	N	N	N	Urban	Secondary	Y	Y	Y	N	9	0	3	6	Y	N	Y	N	N	N	N	N	3	3	No	No viruses	None	NEG	N	N	N	N	N	N	N	No	N	Y	N	N	N	Y	Y
O-069-12-INF-NPS	O-069	12	364.28	1	Rainy	F	2695	N	N	N	Urban	Secondary	Y	Y	Y	N	9	0	3	6	Y	N	N	N	N	N	N	N	3	3	No	No viruses	None	NEG	N	N	N	N	N	N	N	Yes	Y	Y	N	N	N	Y	N
O-072-04-INF-NPS	O-072	4	123.48	6	Dry	F	2850	N	N	Y	Urban	None/Primary	Y	Y	Y	Y	10	0	4	6	N	N	N	N	N	N	N	N	2	2	Yes	Influenza	Other	FLU A	N	Y	N	N	N	N	N	No	N	Y	Y	N	N	Y	N
O-072-05-INF-NPS	O-072	5	158.42	7	Dry	F	2850	N	N	Y	Urban	None/Primary	Y	Y	Y	Y	10	0	4	6	N	N	N	N	N	N	N	N	3	3	No	No viruses	None	NEG	N	N	N	N	N	N	N	No	N	Y	N	N	N	Y	N
O-072-06-INF-NPS	O-072	6	186.39	8	Dry	F	2850	N	N	Y	Urban	None/Primary	Y	Y	Y	Y	10	0	4	6	N	N	N	N	N	N	N	N	3	3	No	No viruses	None	NEG	N	N	N	N	N	N	N	No	N	Y	N	N	N	Y	N
O-072-08-INF-NPS	O-072	8	243.4	10	Dry	F	2850	N	N	Y	Urban	None/Primary	Y	Y	Y	Y	10	0	4	6	N	N	Y	N	N	N	N	N	3	3	Yes	Rhinovirus/enterovirus	Rhino	ER	N	N	N	N	Y	N	N	No	N	Y	N	N	N	Y	N
O-072-12-INF-NPS	O-072	12	368.41	2	Rainy	F	2850	N	N	Y	Urban	None/Primary	Y	Y	Y	Y	10	0	4	6	N	N	N	N	N	N	N	N	3	3	Yes	Rhinovirus/enterovirus	Rhino	ER	N	N	N	N	Y	N	N	Yes	Y	Y	N	N	N	Y	Y
O-075-04-INF-NPS	O-075	4	121.25	7	Dry	F	2980	N	N	N	Urban	Secondary	Y	N	N	Y	7	1	2	4	Y	Y	Y	N	N	N	N	N	2	1	No	No viruses	None	NEG	N	N	N	N	N	N	N	No	N	Y	N	N	N	Y	Y
O-075-05-INF-NPS	O-075	5	156.24	8	Dry	F	2980	N	N	N	Urban	Secondary	Y	N	N	Y	7	1	2	4	Y	N	N	N	N	N	N	N	3	2	Yes	Rhinovirus/enterovirus	Rhino	ER	N	N	N	N	Y	N	N	No	N	Y	N	N	N	Y	N
O-075-06-INF-NPS	O-075	6	184.2	9	Dry	F	2980	N	N	N	Urban	Secondary	Y	N	N	Y	7	1	2	4	Y	N	N	N	N	N	N	N	3	3	No	No viruses	None	NEG	N	N	N	N	N	N	N	Yes	Y	Y	N	N	N	Y	N
O-075-08-INF-NPS	O-075	8	247.21	11	Rainy	F	2980	N	N	N	Urban	Secondary	Y	N	N	Y	7	1	2	4	Y	N	N	N	N	N	N	N	3	3	No	No viruses	None	NEG	N	N	N	N	N	N	N	Yes	N	Y	N	N	N	Y	N
O-078-01-INF-NPS	O-078	1	28.09	5	Dry	M	2405	Y	N	Y	Urban	Secondary	Y	N	N	N	3	0	1	2	N	Y	Y	N	N	N	N	N	0	0	No	No viruses	None	NEG	N	N	N	N	N	N	N	No	N	Y	Y	N	N	Y	Y
O-078-02-INF-NPS	O-078	2	56.06	6	Dry	M	2405	Y	N	Y	Urban	Secondary	Y	N	N	N	3	0	1	2	N	N	N	N	Y	N	N	Y	0	0	No	No viruses	None	NEG	N	N	N	N	N	N	N	No	N	N	N	N	N	Y	N
O-078-03-INF-NPS	O-078	3	91.11	7	Dry	M	2405	Y	N	Y	Urban	Secondary	Y	N	N	N	3	0	1	2	N	Y	Y	N	Y	Y	N	N	1	1	Yes	RSV	Other	RSV	N	N	N	N	N	Y	N	No	N	N	N	N	N	Y	N
O-078-04-INF-NPS	O-078	4	119.1	8	Dry	M	2405	Y	N	Y	Urban	Secondary	Y	N	N	N	3	0	1	2	N	N	N	N	N	N	N	N	2	2	Yes	Rhinovirus/enterovirus	Rhino	ER	N	N	N	N	Y	N	N	No	N	N	N	N	N	Y	N
O-078-05-INF-NPS	O-078	5	147.08	9	Dry	M	2405	Y	N	Y	Urban	Secondary	Y	N	N	N	3	0	1	2	N	N	N	N	N	N	N	N	3	3	No	No viruses	None	NEG	N	N	N	N	N	N	N	No	N	Y	Y	N	N	Y	N
O-078-06-INF-NPS	O-078	6	182.06	10	Dry	M	2405	Y	N	Y	Urban	Secondary	Y	N	N	N	3	0	1	2	N	N	N	N	Y	N	Y	N	3	3	Yes	Rhinovirus/enterovirus	Rhino	ER	N	N	N	N	Y	N	N	No	N	Y	N	N	N	Y	N
O-078-08-INF-NPS	O-078	8	224.09	12	Rainy	M	2405	Y	N	Y	Urban	Secondary	Y	N	N	N	3	0	1	2	N	N	Y	N	N	N	N	N	3	3	Yes	>1 virus	Other	ER/P1	N	N	N	Y	N	N	N	No	N	N	N	N	N	Y	N
O-079-01-INF-NPS	O-079	1	34.46	6	Dry	M	3820	N	N	N	Urban	Secondary	Y	N	N	Y	14	4	4	6	Y	N	Y	N	Y	N	N	N	0	0	No	No viruses	None	NEG	N	N	N	N	N	N	N	No	N	Y	Y	Y	Y	Y	Y
O-079-02-INF-NPS	O-079	2	68.42	7	Dry	M	3820	N	N	N	Urban	Secondary	Y	N	N	Y	14	4	4	6	Y	N	Y	N	Y	N	N	N	1	1	No	No viruses	None	NEG	N	N	N	N	N	N	N	Yes	Y	N	N	Y	N	Y	N
O-079-03-INF-NPS	O-079	3	96.46	8	Dry	M	3820	N	N	N	Urban	Secondary	Y	N	N	Y	14	4	4	6	Y	N	N	N	N	N	N	N	1	1	No	No viruses	None	NEG	N	N	N	N	N	N	N	Yes	N	Y	Y	Y	N	Y	N
O-079-04-INF-NPS	O-079	4	124.45	9	Dry	M	3820	N	N	N	Urban	Secondary	Y	N	N	Y	14	4	4	6	Y	N	N	N	N	N	N	N	2	2	No	No viruses	None	NEG	N	N	N	N	N	N	N	Yes	N	Y	N	Y	N	Y	N
O-079-05-INF-NPS	O-079	5	152.49	10	Dry	M	3820	N	N	N	Urban	Secondary	Y	N	N	Y	14	4	4	6	Y	N	N	N	N	N	N	N	3	3	Yes	Rhinovirus/enterovirus	Rhino	ER	N	N	N	N	Y	N	N	No	N	Y	N	Y	N	Y	N
O-079-08-INF-NPS	O-079	8	243.47	1	Rainy	M	3820	N	N	N	Urban	Secondary	Y	N	N	Y	14	4	4	6	Y	N	N	N	N	N	N	N	3	3	No	No viruses	None	NEG	N	N	N	N	N	N	N	Yes	N	Y	N	N	N	Y	Y
O-079-10-INF-NPS	O-079	10	306.45	3	Rainy	M	3820	N	N	N	Urban	Secondary	Y	N	N	Y	14	4	4	6	Y	N	N	N	N	N	N	N	3	3	No	No viruses	None	NEG	N	N	N	N	N	N	N	No	N	N	N	N	N	Y	N
O-080-02-INF-NPS	O-080	2	64.86	8	Dry	F	2780	N	N	N	Urban	Secondary	Y	N	N	N	5	0	3	2	Y	N	N	N	N	N	N	N	0	0	No	No viruses	None	NEG	N	N	N	N	N	N	N	No	N	Y	Y	Y	Y	Y	Y
O-080-03-INF-NPS	O-080	3	92.87	9	Dry	F	2780	N	N	N	Urban	Secondary	Y	N	N	N	5	0	3	2	Y	N	N	N	Y	Y	N	N	1	1	No	No viruses	None	NEG	N	N	N	N	N	N	N	No	N	Y	N	Y	N	Y	N
O-080-04-INF-NPS	O-080	4	127.88	10	Dry	F	2780	N	N	N	Urban	Secondary	Y	N	N	N	5	0	3	2	Y	N	N	N	Y	Y	N	N	2	2	Yes	Adenovirus	Other	ADENO	Y	N	N	N	N	N	N	No	N	Y	N	N	N	Y	N
O-080-05-INF-NPS	O-080	5	155.87	11	Rainy	F	2780	N	N	N	Urban	Secondary	Y	N	N	N	5	0	3	2	Y	N	N	N	N	N	N	N	3	3	Yes	Adenovirus	Other	ADENO	Y	N	N	N	N	N	N	No	N	Y	N	Y	Y	Y	N
O-080-06-INF-NPS	O-080	6	183.9	12	Rainy	F	2780	N	N	N	Urban	Secondary	Y	N	N	N	5	0	3	2	Y	N	N	N	N	N	N	N	3	3	No	No viruses	None	NEG	N	N	N	N	N	N	N	No	N	Y	N	N	N	Y	N
O-080-08-INF-NPS	O-080	8	246.88	2	Rainy	F	2780	N	N	N	Urban	Secondary	Y	N	N	N	5	0	3	2	Y	N	N	N	Y	N	N	N	3	3	Yes	Rhinovirus/enterovirus	Rhino	ER	N	N	N	N	Y	N	N	No	N	Y	N	N	N	Y	N
O-080-12-INF-NPS	O-080	12	366.88	6	Dry	F	2780	N	N	N	Urban	Secondary	Y	N	N	N	5	0	3	2	Y	N	Y	N	N	N	N	N	3	3	No	No viruses	None	NEG	N	N	N	N	N	N	N	Yes	Y	Y	N	N	N	Y	N
O-083-06-INF-NPS	O-083	6	180.08	3	Rainy	F	3205	N	N	N	Urban	Tertiary	Y	Y	Y	N	2	0	0	2	Y	Y	Y	N	Y	N	Y	N	3	3	Yes	Rhinovirus/enterovirus	Rhino	ER	N	N	N	N	Y	N	N	No	N	Y	Y	N	N	Y	Y
O-083-08-INF-NPS	O-083	8	271.05	6	Dry	F	3205	N	N	N	Urban	Tertiary	Y	Y	Y	N	2	0	0	2	Y	Y	Y	N	N	N	N	N	3	3	Yes	Rhinovirus/enterovirus	Rhino	ER	N	N	N	N	Y	N	N	No	N	Y	N	N	N	Y	N
O-083-12-INF-NPS	O-083	12	376.05	9	Dry	F	3205	N	N	N	Urban	Tertiary	Y	Y	Y	N	2	0	0	2	Y	Y	Y	N	Y	N	Y	N	3	3	No	No viruses	None	NEG	N	N	N	N	N	N	N	No	N	Y	N	N	N	Y	Y
O-084-04-INF-NPS	O-084	4	124.6	2	Rainy	F	2945	N	N	N	Urban	Secondary	Y	N	N	Y	6	0	2	4	Y	N	N	N	N	N	N	N	2	2	No	No viruses	None	NEG	N	N	N	N	N	N	N	No	N	N	N	N	N	Y	Y
O-084-06-INF-NPS	O-084	6	246.59	6	Dry	F	2945	N	N	N	Urban	Secondary	Y	N	N	Y	6	0	2	4	Y	N	N	N	N	N	N	N	3	3	No	No viruses	None	NEG	N	N	N	N	N	N	N	No	N	Y	Y	N	N	Y	Y
O-084-08-INF-NPS	O-084	8	306.6	8	Dry	F	2945	N	N	N	Urban	Secondary	Y	N	N	Y	6	0	2	4	Y	N	N	N	N	N	N	N	3	3	Yes	Adenovirus	Other	ADENO	Y	N	N	N	N	N	N	No	N	Y	N	N	N	Y	N
O-085-05-INF-NPS	O-085	5	141.11	3	Rainy	M	3395	N	N	Y	Urban	Secondary	Y	N	N	Y	9	0	3	6	N	Y	Y	N	N	N	N	N	2	3	No	No viruses	None	NEG	N	N	N	N	N	N	N	No	N	Y	Y	N	N	Y	Y
O-085-06-INF-NPS	O-085	6	217.11	6	Dry	M	3395	N	N	Y	Urban	Secondary	Y	N	N	Y	9	0	3	6	N	Y	Y	N	N	N	N	N	3	3	No	No viruses	None	NEG	N	N	N	N	N	N	N	No	N	Y	N	N	N	Y	N
O-085-08-INF-NPS	O-085	8	245.15	6	Dry	M	3395	N	N	Y	Urban	Secondary	Y	N	N	Y	9	0	3	6	N	Y	Y	N	N	N	N	N	3	3	No	No viruses	None	NEG	N	N	N	N	N	N	N	No	N	Y	N	N	N	Y	N
O-085-10-INF-NPS	O-085	10	304.1	8	Dry	M	3395	N	N	Y	Urban	Secondary	Y	N	N	Y	9	0	3	6	N	Y	Y	N	Y	N	N	Y	3	3	Yes	>1 virus	Other	ER/ADENO	Y	N	N	N	Y	N	N	No	N	Y	N	N	N	Y	N
O-085-12-INF-NPS	O-085	12	364.05	10	Dry	M	3395	N	N	Y	Urban	Secondary	Y	N	N	Y	9	0	3	6	N	Y	Y	N	N	N	N	N	3	3	No	No viruses	None	NEG	N	N	N	N	N	N	N	No	N	Y	N	N	N	Y	N
O-086-08-INF-NPS	O-086	8	244.7	7	Dry	F	2995	N	N	Y	Urban	Tertiary	Y	Y	Y	Y	7	0	3	4	N	N	N	N	N	N	N	N	3	3	No	No viruses	None	NEG	N	N	N	N	N	N	N	Yes	Y	N	N	N	N	Y	Y
O-086-10-INF-NPS	O-086	10	307.67	9	Dry	F	2995	N	N	Y	Urban	Tertiary	Y	Y	Y	Y	7	0	3	4	N	N	N	N	N	N	N	N	3	3	Yes	>1 virus	Other	ER/ADENO	Y	N	N	N	Y	N	N	Yes	N	N	N	N	N	Y	N
O-086-12-INF-NPS	O-086	12	370.76	11	Rainy	F	2995	N	N	Y	Urban	Tertiary	Y	Y	Y	Y	7	0	3	4	N	N	N	N	N	N	N	N	3	3	No	No viruses	None	NEG	N	N	N	N	N	N	N	No	N	Y	Y	N	N	Y	N
O-087-03-INF-NPS	O-087	3	112.13	3	Rainy	M	3345	N	N	N	Urban	Secondary	Y	N	N	Y	4	0	1	3	Y	N	N	N	N	N	N	N	1	2	Yes	Rhinovirus/enterovirus	Rhino	ER	N	N	N	N	Y	N	N	No	N	Y	Y	N	N	Y	Y
O-087-04-INF-NPS	O-087	4	120.13	3	Rainy	M	3345	N	N	N	Urban	Secondary	Y	N	N	Y	4	0	1	3	Y	Y	Y	N	N	N	N	N	1	2	Yes	Rhinovirus/enterovirus	Rhino	ER	N	N	N	N	Y	N	N	No	N	Y	N	N	N	Y	N
O-087-05-INF-NPS	O-087	5	237.06	7	Dry	M	3345	N	N	N	Urban	Secondary	Y	N	N	Y	4	0	1	3	N	N	N	N	N	N	N	N	3	3	Yes	Rhinovirus/enterovirus	Rhino	ER	N	N	N	N	Y	N	N	No	N	Y	N	N	N	Y	N
O-087-06-INF-NPS	O-087	6	251.06	7	Dry	M	3345	N	N	N	Urban	Secondary	Y	N	N	Y	4	0	1	3	N	N	N	N	N	N	N	N	3	3	Yes	Rhinovirus/enterovirus	Rhino	ER	N	N	N	N	Y	N	N	No	N	Y	N	N	N	Y	N
O-087-10-INF-NPS	O-087	10	323.08	10	Dry	M	3345	N	N	N	Urban	Secondary	Y	N	N	Y	4	0	1	3	N	N	N	N	N	N	N	N	3	3	No	No viruses	None	NEG	N	N	N	N	N	N	N	No	N	Y	N	N	N	Y	N
O-088-03-INF-NPS	O-088	3	92.57	3	Rainy	F	2705	N	N	Y	Urban	Secondary	Y	Y	Y	Y	6	0	3	3	N	N	Y	N	Y	N	N	Y	1	2	Yes	>1 virus	Other	ER/P3	N	N	N	Y	Y	N	N	No	N	Y	N	N	N	Y	Y
O-088-05-INF-NPS	O-088	5	177.66	6	Dry	F	2705	N	N	Y	Urban	Secondary	Y	Y	Y	Y	6	0	3	3	N	N	N	N	N	N	N	N	3	3	No	No viruses	None	NEG	N	N	N	N	N	N	N	Yes	Y	Y	N	N	N	Y	N
O-088-06-INF-NPS	O-088	6	232.69	7	Dry	F	2705	N	N	Y	Urban	Secondary	Y	Y	Y	Y	6	0	3	3	N	N	Y	N	N	N	N	N	3	3	Yes	Rhinovirus/enterovirus	Rhino	ER	N	N	N	N	Y	N	N	Yes	N	Y	N	N	N	Y	N
O-088-08-INF-NPS	O-088	8	260.64	8	Dry	F	2705	N	N	Y	Urban	Secondary	Y	Y	Y	Y	6	0	3	3	N	N	Y	N	N	N	N	N	3	3	No	No viruses	None	NEG	N	N	N	N	N	N	N	Yes	N	Y	N	N	N	Y	N
O-088-10-INF-NPS	O-088	10	309.6	10	Dry	F	2705	N	N	Y	Urban	Secondary	Y	Y	Y	Y	6	0	3	3	N	Y	Y	N	N	N	N	N	3	3	No	No viruses	None	NEG	N	N	N	N	N	N	N	Yes	N	Y	N	N	N	Y	N
O-088-12-INF-NPS	O-088	12	365.63	12	Rainy	F	2705	N	N	Y	Urban	Secondary	Y	Y	Y	Y	6	0	3	3	N	N	Y	N	N	N	N	N	3	3	No	No viruses	None	NEG	N	N	N	N	N	N	N	No	N	Y	N	N	N	Y	N
[truncated: 3 more columns]

## Sheet: Fig2c
SampleID	inf_multi_sa	inf_multi_sp	inf_multi_mc	inf_multi_hi
L-001-00-INF-NPS	N	N	N	N
L-001-01-INF-NPS	N	N	N	N
L-001-02-INF-NPS	N	N	N	N
L-001-03-INF-NPS	N	N	N	N
L-001-04-INF-NPS	N	N	N	N
L-001-05-INF-NPS	N	N	N	N
L-001-06-INF-NPS	N	Y	N	N
L-001-08-INF-NPS	N	N	N	N
L-001-10-INF-NPS	N	Y	Y	N
L-001-12-INF-NPS	N	Y	Y	Y
L-002-00-INF-NPS	N	N	N	N
L-002-01-INF-NPS	Y	N	N	N
L-003-00-INF-NPS	N	N	N	N
L-003-01-INF-NPS	Y	N	N	N
L-003-02-INF-NPS	Y	N	N	N
L-003-03-INF-NPS	Y	N	N	N
L-003-04-INF-NPS	N	N	N	N
L-003-05-INF-NPS	N	N	N	N
L-003-06-INF-NPS	N	N	N	N
L-003-08-INF-NPS	N	N	N	N
L-003-10-INF-NPS	N	N	N	Y
L-003-12-INF-NPS	N	N	Y	Y
L-004-00-INF-NPS	N	N	N	N
L-004-01-INF-NPS	Y	N	N	N
L-004-02-INF-NPS	Y	N	N	N
L-004-03-INF-NPS	Y	N	Y	N
L-004-04-INF-NPS	Y	N	Y	N
L-004-05-INF-NPS	N	N	Y	N
L-004-06-INF-NPS	N	N	Y	N
L-004-08-INF-NPS	N	N	Y	N
L-004-10-INF-NPS	N	Y	Y	Y
L-004-12-INF-NPS	N	N	N	Y
L-005-00-INF-NPS	N	N	N	N
L-005-01-INF-NPS	Y	N	N	N
L-005-02-INF-NPS	N	N	Y	N
L-005-03-INF-NPS	N	N	Y	N
L-005-05-INF-NPS	N	Y	Y	N
L-005-06-INF-NPS	N	Y	Y	Y
L-005-08-INF-NPS	N	Y	Y	Y
L-005-10-INF-NPS	N	Y	Y	Y
L-005-12-INF-NPS	N	Y	Y	Y
L-006-00-INF-NPS	N	N	N	N
L-006-01-INF-NPS	Y	N	N	N
L-006-02-INF-NPS	N	N	N	N
L-006-03-INF-NPS	N	Y	Y	Y
L-006-04-INF-NPS	N	Y	Y	Y
L-006-05-INF-NPS	N	Y	Y	Y
L-006-06-INF-NPS	N	Y	Y	Y
L-006-08-INF-NPS	N	Y	N	Y
L-006-10-INF-NPS	N	Y	N	Y
L-006-12-INF-NPS	N	Y	Y	Y
L-007-00-INF-NPS	N	N	N	N
L-007-01-INF-NPS	N	Y	Y	N
L-008-00-INF-NPS	N	N	N	N
L-009-00-INF-NPS	N	N	N	N
L-009-01-INF-NPS	N	N	N	N
L-010-00-INF-NPS	N	N	N	N
L-010-01-INF-NPS	N	N	N	N
L-010-02-INF-NPS	N	Y	Y	Y
L-010-03-INF-NPS	N	Y	Y	Y
L-010-04-INF-NPS	N	Y	Y	Y
L-010-05-INF-NPS	N	Y	Y	Y
L-010-06-INF-NPS	N	Y	Y	Y
L-010-08-INF-NPS	N	Y	Y	Y
L-010-10-INF-NPS	N	N	Y	Y
L-010-12-INF-NPS	N	N	N	Y
L-011-00-INF-NPS	N	N	N	N
L-011-01-INF-NPS	N	Y	Y	N
L-011-02-INF-NPS	N	Y	Y	N
L-011-03-INF-NPS	N	Y	Y	N
L-011-04-INF-NPS	N	Y	Y	Y
L-011-05-INF-NPS	N	Y	Y	Y
L-011-06-INF-NPS	N	Y	Y	Y
L-011-08-INF-NPS	N	Y	Y	Y
L-011-10-INF-NPS	N	Y	Y	Y
L-011-12-INF-NPS	N	Y	N	Y
L-012-00-INF-NPS	N	N	N	N
L-012-01-INF-NPS	N	N	N	N
L-012-02-INF-NPS	N	N	Y	N
L-012-03-INF-NPS	N	N	Y	N
L-012-04-INF-NPS	N	Y	Y	Y
L-012-05-INF-NPS	N	Y	Y	Y
L-012-06-INF-NPS	Y	Y	Y	N
L-012-08-INF-NPS	N	Y	N	N
L-012-10-INF-NPS	N	Y	N	Y
L-012-12-INF-NPS	N	Y	N	Y
L-013-00-INF-NPS	N	N	N	N
L-014-00-INF-NPS	N	N	N	N
L-014-01-INF-NPS	Y	N	Y	N
L-014-02-INF-NPS	Y	Y	Y	N
L-014-03-INF-NPS	N	Y	Y	N
L-014-04-INF-NPS	N	Y	Y	N
L-014-05-INF-NPS	N	Y	Y	N
L-014-06-INF-NPS	N	Y	Y	N
L-014-08-INF-NPS	N	Y	Y	N
L-014-10-INF-NPS	Y	Y	N	Y
L-014-12-INF-NPS	N	Y	Y	N
L-015-00-INF-NPS	N	N	N	N
L-015-01-INF-NPS	N	N	N	N
L-015-02-INF-NPS	N	Y	Y	Y
L-015-03-INF-NPS	N	Y	Y	Y
L-015-04-INF-NPS	N	Y	Y	Y
L-015-05-INF-NPS	N	Y	Y	Y
L-015-06-INF-NPS	N	Y	Y	Y
L-015-08-INF-NPS	N	Y	Y	Y
L-015-10-INF-NPS	N	Y	N	Y
L-016-00-INF-NPS	N	N	N	N
L-016-01-INF-NPS	N	N	N	N
L-016-02-INF-NPS	Y	N	N	N
L-016-03-INF-NPS	Y	N	N	N
L-016-04-INF-NPS	Y	N	N	N
L-016-05-INF-NPS	Y	N	Y	N
L-016-06-INF-NPS	N	N	N	N
L-016-08-INF-NPS	N	Y	Y	N
L-016-10-INF-NPS	N	N	N	N
L-016-12-INF-NPS	N	N	N	N
L-017-00-INF-NPS	N	N	N	N
L-017-01-INF-NPS	Y	N	Y	Y
L-017-02-INF-NPS	N	Y	Y	Y
L-017-03-INF-NPS	N	Y	Y	Y
L-017-04-INF-NPS	N	Y	Y	Y
L-017-05-INF-NPS	N	Y	Y	Y
L-017-06-INF-NPS	N	Y	Y	Y
L-017-08-INF-NPS	N	Y	Y	Y
L-017-10-INF-NPS	N	Y	Y	Y
L-017-12-INF-NPS	N	Y	Y	Y
L-018-00-INF-NPS	N	N	N	N
L-018-01-INF-NPS	Y	N	N	N
L-018-02-INF-NPS	Y	N	N	N
L-018-03-INF-NPS	Y	N	N	N
L-018-04-INF-NPS	Y	N	N	N
L-018-05-INF-NPS	Y	N	N	N
L-018-06-INF-NPS	N	N	Y	N
L-018-08-INF-NPS	N	N	Y	N
L-018-10-INF-NPS	N	N	Y	N
L-018-12-INF-NPS	N	N	Y	N
L-019-00-INF-NPS	N	N	N	N
L-019-01-INF-NPS	N	N	Y	Y
L-019-02-INF-NPS	N	Y	Y	N
L-019-03-INF-NPS	N	N	Y	Y
L-019-04-INF-NPS	N	N	Y	Y
L-019-05-INF-NPS	N	Y	Y	N
L-019-06-INF-NPS	N	N	Y	Y
L-019-08-INF-NPS	N	Y	N	Y
L-019-10-INF-NPS	N	N	N	Y
L-019-12-INF-NPS	N	Y	Y	N
L-020-00-INF-NPS	N	N	N	N
L-020-01-INF-NPS	N	Y	N	N
L-020-02-INF-NPS	N	Y	Y	Y
L-020-03-INF-NPS	N	Y	Y	Y
L-020-04-INF-NPS	N	Y	Y	Y
L-020-05-INF-NPS	N	Y	Y	N
L-020-06-INF-NPS	N	Y	Y	N
L-020-08-INF-NPS	N	Y	N	Y
L-020-10-INF-NPS	N	Y	Y	N
L-020-12-INF-NPS	N	N	Y	Y
L-021-00-INF-NPS	N	N	N	N
L-021-01-INF-NPS	Y	N	Y	N
L-021-02-INF-NPS	Y	N	Y	N
L-021-03-INF-NPS	Y	N	Y	N
L-021-04-INF-NPS	Y	N	Y	N
L-021-05-INF-NPS	N	N	Y	N
L-021-06-INF-NPS	N	N	N	N
L-021-08-INF-NPS	N	Y	N	Y
L-021-10-INF-NPS	N	Y	Y	Y
L-021-12-INF-NPS	N	N	Y	N
L-022-00-INF-NPS	N	N	N	N
L-022-01-INF-NPS	Y	N	N	N
L-022-02-INF-NPS	N	N	N	N
L-022-03-INF-NPS	N	Y	N	N
L-022-04-INF-NPS	N	Y	N	N
L-022-05-INF-NPS	N	Y	Y	N
L-022-06-INF-NPS	N	Y	Y	N
L-022-08-INF-NPS	N	N	N	N
L-022-10-INF-NPS	N	N	N	N
L-022-12-INF-NPS	Y	Y	N	N
L-023-00-INF-NPS	N	N	N	N
L-023-01-INF-NPS	N	N	Y	Y
L-023-02-INF-NPS	N	N	Y	Y
L-023-03-INF-NPS	N	N	Y	Y
L-023-04-INF-NPS	N	N	Y	Y
L-023-05-INF-NPS	N	N	Y	N
L-023-06-INF-NPS	N	N	Y	Y
L-023-08-INF-NPS	N	Y	Y	Y
L-023-10-INF-NPS	N	Y	Y	N
L-023-12-INF-NPS	N	N	N	N
L-024-00-INF-NPS	N	N	N	N
L-024-01-INF-NPS	N	N	N	N
L-024-02-INF-NPS	N	N	N	N
L-024-03-INF-NPS	N	Y	N	N
L-024-04-INF-NPS	N	Y	N	N
L-024-05-INF-NPS	N	Y	N	Y
L-024-06-INF-NPS	N	Y	N	Y
L-024-08-INF-NPS	N	Y	N	Y
L-024-10-INF-NPS	N	Y	N	Y
L-024-12-INF-NPS	N	Y	N	Y
L-025-00-INF-NPS	N	N	N	N
L-025-01-INF-NPS	N	Y	Y	Y
L-025-02-INF-NPS	N	Y	Y	N
L-025-03-INF-NPS	N	Y	Y	N
L-025-04-INF-NPS	N	Y	Y	N
L-025-05-INF-NPS	N	Y	Y	Y
L-025-06-INF-NPS	N	Y	Y	Y
L-025-08-INF-NPS	N	Y	N	Y
L-025-10-INF-NPS	N	Y	Y	Y
L-025-12-INF-NPS	N	Y	Y	N
L-026-00-INF-NPS	N	N	N	N
L-026-01-INF-NPS	Y	N	N	N
L-026-02-INF-NPS	Y	N	N	N
L-026-03-INF-NPS	N	Y	Y	N
L-026-04-INF-NPS	N	Y	Y	N
L-026-05-INF-NPS	N	Y	Y	N
L-026-06-INF-NPS	N	Y	Y	N
L-026-08-INF-NPS	N	N	Y	N
L-026-10-INF-NPS	N	Y	Y	N
L-026-12-INF-NPS	N	Y	Y	Y
L-027-00-INF-NPS	N	N	N	N
L-027-01-INF-NPS	Y	Y	Y	N
L-027-02-INF-NPS	Y	Y	Y	N
L-027-03-INF-NPS	N	Y	Y	Y
L-027-04-INF-NPS	N	N	N	Y
L-027-05-INF-NPS	N	Y	Y	Y
L-027-06-INF-NPS	Y	Y	N	Y
L-027-08-INF-NPS	N	Y	Y	N
L-027-10-INF-NPS	N	Y	Y	N
L-028-00-INF-NPS	N	N	N	N
L-028-01-INF-NPS	N	N	N	N
L-028-02-INF-NPS	N	Y	Y	Y
L-028-03-INF-NPS	N	Y	Y	N
L-028-04-INF-NPS	N	Y	N	Y
L-028-05-INF-NPS	N	Y	N	Y
L-028-06-INF-NPS	N	Y	N	Y
L-028-08-INF-NPS	N	Y	Y	Y
L-028-10-INF-NPS	N	N	Y	Y
L-028-12-INF-NPS	N	Y	Y	Y
L-029-00-INF-NPS	N	N	N	N
L-029-01-INF-NPS	N	N	N	N
L-029-02-INF-NPS	N	N	N	N
L-029-03-INF-NPS	N	N	N	N
L-029-04-INF-NPS	N	N	N	N
L-029-05-INF-NPS	N	N	N	N
L-029-06-INF-NPS	N	N	N	N
L-029-08-INF-NPS	N	N	Y	N
L-029-10-INF-NPS	N	N	Y	N
L-029-12-INF-NPS	N	N	Y	Y
L-030-00-INF-NPS	N	N	N	N
L-030-01-INF-NPS	N	Y	Y	N
L-030-02-INF-NPS	Y	Y	Y	N
L-030-03-INF-NPS	N	N	N	N
L-030-04-INF-NPS	N	N	N	Y
L-030-05-INF-NPS	N	Y	N	Y
L-030-06-INF-NPS	N	Y	N	Y
L-030-08-INF-NPS	N	N	Y	Y
L-030-10-INF-NPS	N	N	Y	Y
L-030-12-INF-NPS	N	Y	Y	Y
L-031-00-INF-NPS	N	N	N	N
L-031-01-INF-NPS	N	N	N	N
L-031-02-INF-NPS	N	N	N	N
L-031-03-INF-NPS	N	N	N	N
L-031-04-INF-NPS	N	N	N	N
L-031-05-INF-NPS	N	N	N	N
L-031-06-INF-NPS	N	N	N	N
L-031-08-INF-NPS	N	N	N	N
L-031-10-INF-NPS	N	N	N	N
L-031-12-INF-NPS	N	Y	Y	N
L-032-00-INF-NPS	N	N	N	N
L-033-00-INF-NPS	N	N	N	N
L-033-01-INF-NPS	Y	N	Y	N
L-033-02-INF-NPS	N	N	Y	Y
L-033-03-INF-NPS	N	Y	Y	Y
L-033-04-INF-NPS	N	Y	Y	Y
L-033-05-INF-NPS	N	Y	N	Y
L-033-06-INF-NPS	N	Y	Y	Y
L-033-08-INF-NPS	N	Y	Y	N
L-033-10-INF-NPS	N	Y	Y	Y
L-033-12-INF-NPS	N	Y	Y	Y
L-034-00-INF-NPS	N	N	N	N
L-034-01-INF-NPS	Y	N	N	N
L-034-02-INF-NPS	N	Y	Y	N
L-034-03-INF-NPS	Y	Y	Y	N
L-034-04-INF-NPS	N	Y	N	Y
L-034-05-INF-NPS	N	Y	Y	N
L-034-06-INF-NPS	N	Y	Y	Y
L-034-08-INF-NPS	N	Y	N	Y
L-034-10-INF-NPS	N	Y	N	Y
L-034-12-INF-NPS	N	Y	N	Y
L-035-00-INF-NPS	N	N	N	N
L-035-01-INF-NPS	N	N	Y	N
L-035-02-INF-NPS	N	N	Y	N
L-035-03-INF-NPS	N	Y	Y	Y
L-035-04-INF-NPS	N	Y	Y	Y
L-035-05-INF-NPS	N	Y	Y	Y
L-035-06-INF-NPS	N	Y	Y	Y
L-035-08-INF-NPS	N	Y	Y	Y
L-035-10-INF-NPS	N	Y	N	Y
L-035-12-INF-NPS	N	Y	Y	Y
L-036-00-INF-NPS	N	N	N	N
L-036-01-INF-NPS	N	Y	N	N
L-036-02-INF-NPS	Y	Y	N	N
L-036-03-INF-NPS	N	Y	Y	N
L-036-04-INF-NPS	N	Y	N	Y
L-036-05-INF-NPS
L-036-06-INF-NPS	N	N	Y	N
L-036-08-INF-NPS	N	N	Y	N
L-036-10-INF-NPS	N	N	Y	N
L-036-12-INF-NPS	N	Y	Y	Y
L-037-00-INF-NPS	N	N	N	N
L-037-01-INF-NPS	N	N	Y	N
L-037-02-INF-NPS	Y	N	Y	N
L-037-03-INF-NPS	N	Y	Y	N
L-037-04-INF-NPS	Y	Y	N	Y
L-037-05-INF-NPS	Y	Y	N	Y
L-037-06-INF-NPS	N	Y	Y	N
L-037-08-INF-NPS	N	Y	Y	N
L-037-10-INF-NPS	N	N	Y	Y
L-037-12-INF-NPS	N	Y	Y	Y
L-038-00-INF-NPS	N	N	N	N
L-039-00-INF-NPS	N	N	N	N
L-039-01-INF-NPS	N	N	N	N
L-039-02-INF-NPS	N	N	N	N
L-039-03-INF-NPS	N	N	N	N
L-039-04-INF-NPS	N	Y	Y	N
L-039-05-INF-NPS	N	N	Y	N
L-039-06-INF-NPS	N	N	N	Y
L-039-08-INF-NPS	N	N	Y	Y
L-039-12-INF-NPS	N	N	N	N
L-040-00-INF-NPS	N	N	N	N
L-040-01-INF-NPS	Y	N	Y	Y
L-040-02-INF-NPS	Y	Y	N	Y
L-040-03-INF-NPS	Y	Y	N	Y
L-040-04-INF-NPS	N	Y	N	Y
L-040-05-INF-NPS	N	Y	Y	Y
L-040-06-INF-NPS	N	Y	Y	N
L-040-08-INF-NPS	N	Y	Y	Y
L-040-10-INF-NPS	N	Y	Y	Y
L-040-12-INF-NPS	N	Y	Y	Y
L-041-00-INF-NPS	N	N	N	N
L-041-01-INF-NPS	N	Y	Y	N
L-041-03-INF-NPS	N	Y	Y	Y
L-041-04-INF-NPS	N	Y	Y	Y
L-041-05-INF-NPS	N	Y	Y	Y
L-041-06-INF-NPS	N	Y	Y	N
L-041-10-INF-NPS	N	Y	Y	Y
L-041-12-INF-NPS	N	Y	Y	Y
L-042-00-INF-NPS	N	N	N	N
L-042-01-INF-NPS	N	Y	N	N
L-042-03-INF-NPS	N	Y	Y	N
L-042-04-INF-NPS	N	Y	Y	Y
L-042-05-INF-NPS	N	N	Y	N
L-042-06-INF-NPS	N	N	Y	Y
L-042-08-INF-NPS	N	Y	Y	Y
L-043-00-INF-NPS	N	N	N	N
L-043-01-INF-NPS	N	Y	Y	N
L-043-02-INF-NPS	Y	Y	Y	N
L-043-03-INF-NPS	Y	Y	Y	N
L-043-04-INF-NPS	N	Y	N	Y
L-043-05-INF-NPS	N	Y	N	Y
L-043-06-INF-NPS	N	Y	Y	Y
L-043-08-INF-NPS	N	Y	Y	Y
L-043-10-INF-NPS	N	Y	Y	Y
L-043-12-INF-NPS	N	Y	Y	N
L-044-00-INF-NPS	N	N	N	N
L-044-01-INF-NPS	N	Y	N	N
L-044-02-INF-NPS	N	Y	N	N
L-044-03-INF-NPS	N	Y	N	N
L-044-04-INF-NPS	N	Y	N	N
L-044-05-INF-NPS	N	Y	N	N
L-044-06-INF-NPS	N	N	N	N
L-044-10-INF-NPS	N	Y	Y	N
L-045-00-INF-NPS	N	N	N	N
L-045-01-INF-NPS	N	Y	Y	N
L-045-02-INF-NPS	N	Y	Y	N
L-045-03-INF-NPS	N	Y	Y	N
L-045-04-INF-NPS	N	Y	N	Y
L-045-05-INF-NPS	N	Y	Y	N
L-045-06-INF-NPS	N	Y	Y	N
L-045-08-INF-NPS	N	Y	Y	Y
L-045-10-INF-NPS	N	Y	Y	Y
L-045-12-INF-NPS	N	Y	Y	Y
L-046-00-INF-NPS	N	N	N	N
L-046-01-INF-NPS	Y	Y	Y	N
L-046-02-INF-NPS	Y	Y	Y	Y
L-046-03-INF-NPS	N	Y	Y	Y
L-046-04-INF-NPS	N	Y	N	N
L-046-05-INF-NPS	N	N	Y	Y
L-046-06-INF-NPS	Y	N	N	Y
L-046-08-INF-NPS	N	N	N	Y
L-046-10-INF-NPS	N	Y	Y	Y
L-046-12-INF-NPS	N	Y	Y	Y
L-047-00-INF-NPS	N	N	N	N
L-047-01-INF-NPS	Y	Y	Y	N
L-047-02-INF-NPS	Y	Y	N	N
L-047-03-INF-NPS	N	Y	N	N
L-047-04-INF-NPS	N	Y	N	N
L-047-05-INF-NPS	N	Y	Y	N
L-047-06-INF-NPS	N	Y	Y	N
L-047-10-INF-NPS	N	Y	Y	Y
L-047-12-INF-NPS	N	N	Y	Y
L-048-00-INF-NPS	N	N	N	N
L-048-01-INF-NPS	N	N	N	N
L-048-02-INF-NPS	N	N	N	N
L-048-03-INF-NPS	N	Y	N	N
L-048-04-INF-NPS	N	Y	N	N
L-048-05-INF-NPS	N	N	N	Y
L-048-06-INF-NPS	N	N	N	Y
L-048-08-INF-NPS	Y	Y	N	N
L-048-10-INF-NPS	N	N	Y	N
L-048-12-INF-NPS	N	Y	Y	N
L-049-00-INF-NPS	N	N	N	N
L-049-01-INF-NPS	N	N	N	N
L-049-02-INF-NPS	N	Y	N	N
L-049-03-INF-NPS	Y	Y	N	N
L-049-04-INF-NPS	Y	Y	N	N
L-049-05-INF-NPS	Y	N	N	Y
L-049-06-INF-NPS	N	Y	Y	N
L-049-08-INF-NPS	N	Y	Y	Y
L-050-00-INF-NPS	Y	N	N	N
L-050-01-INF-NPS	N	N	N	N
L-050-03-INF-NPS	N	N	N	N
L-050-04-INF-NPS	N	N	N	N
L-050-05-INF-NPS	N	N	Y	N
L-050-06-INF-NPS	N	N	Y	N
L-050-08-INF-NPS	N	Y	N	N
L-050-10-INF-NPS	N	N	Y	N
L-050-12-INF-NPS	Y	N	Y	N
L-051-00-INF-NPS	N	N	N	N
L-051-01-INF-NPS	Y	N	N	Y
L-051-02-INF-NPS	N	N	N	N
L-051-03-INF-NPS	N	N	N	N
L-051-04-INF-NPS	N	N	N	Y
L-051-05-INF-NPS	N	N	Y	Y
L-051-06-INF-NPS	N	Y	Y	Y
L-051-08-INF-NPS	N	Y	Y	Y
L-051-10-INF-NPS	N	Y	Y	Y
L-051-12-INF-NPS	N	N	Y	Y
L-052-00-INF-NPS	N	N	N	N
L-052-01-INF-NPS	Y	N	N	N
L-053-00-INF-NPS	N	N	N	N
L-053-01-INF-NPS	Y	N	N	N
L-053-02-INF-NPS	N	Y	Y	Y
L-053-03-INF-NPS	N	N	Y	Y
L-053-04-INF-NPS	N	Y	Y	N
L-053-05-INF-NPS	N	Y	Y	Y
L-053-06-INF-NPS	N	Y	Y	Y
L-053-08-INF-NPS	N	Y	N	N
L-053-10-INF-NPS	N	N	Y	N
L-053-12-INF-NPS	N	Y	Y	N
L-054-00-INF-NPS	N	N	N	N
L-054-01-INF-NPS	Y	Y	N	N
L-054-02-INF-NPS	Y	Y	N	Y
L-054-03-INF-NPS	Y	N	N	Y
L-054-05-INF-NPS	N	Y	Y	Y
L-054-06-INF-NPS	N	Y	Y	Y
L-054-08-INF-NPS	N	Y	Y	Y
L-054-10-INF-NPS	Y	Y	Y	Y
L-054-12-INF-NPS	N	Y	Y	Y
L-055-00-INF-NPS	N	N	N	N
L-055-01-INF-NPS	Y	N	N	N
L-055-02-INF-NPS	N	N	Y	N
L-055-03-INF-NPS	N	Y	Y	N
L-055-04-INF-NPS	N	N	N	N
L-055-05-INF-NPS	N	N	N	N
L-055-06-INF-NPS	N	N	Y	N
L-055-08-INF-NPS	N	N	Y	Y
L-055-10-INF-NPS	N	N	Y	N
L-055-12-INF-NPS	N	N	Y	Y
L-056-00-INF-NPS	N	N	N	N
L-056-02-INF-NPS	N	N	N	N
L-056-03-INF-NPS	N	N	N	N
L-056-04-INF-NPS	N	N	N	N
L-056-05-INF-NPS	N	N	N	N
L-056-06-INF-NPS	Y	Y	Y	N
L-056-08-INF-NPS	N	Y	Y	Y
L-056-10-INF-NPS	N	N	N	N
L-056-12-INF-NPS	N	Y	Y	Y
L-057-00-INF-NPS	N	N	N	N
L-057-01-INF-NPS	N	N	N	N
L-057-02-INF-NPS	N	N	N	N
L-057-03-INF-NPS	N	N	N	N
L-057-04-INF-NPS	N	Y	Y	N
L-057-05-INF-NPS	N	Y	Y	Y
L-057-08-INF-NPS	N	Y	Y	Y
L-057-10-INF-NPS	N	Y	Y	Y
L-057-12-INF-NPS	N	Y	Y	N
L-058-00-INF-NPS	N	N	N	N
L-058-01-INF-NPS	Y	N	N	N
L-058-02-INF-NPS	N	N	N	N
L-058-03-INF-NPS	N	N	N	N
L-058-04-INF-NPS	N	N	N	N
L-058-05-INF-NPS	N	N	N	N
L-058-06-INF-NPS	N	N	N	N
L-058-08-INF-NPS	N	N	N	Y
L-058-10-INF-NPS	N	Y	N	N
L-058-12-INF-NPS	Y	N	N	N
L-059-00-INF-NPS	N	N	N	N
L-059-01-INF-NPS	N	N	N	N
L-059-02-INF-NPS	N	N	N	Y
L-059-03-INF-NPS	N	N	N	Y
L-059-04-INF-NPS	N	N	N	N
L-059-05-INF-NPS	N	N	Y	N
L-059-06-INF-NPS	N	Y	Y	N
L-059-08-INF-NPS	Y	N	Y	N
L-059-10-INF-NPS	Y	N	N	N
L-059-12-INF-NPS	N	Y	Y	N
L-060-00-INF-NPS	N	N	N	N
L-060-01-INF-NPS	N	N	N	N
L-060-02-INF-NPS	N	N	N	N
L-060-03-INF-NPS	N	N	N	Y
L-060-04-INF-NPS	N	Y	Y	Y
L-060-05-INF-NPS	N	N	Y	N
L-060-06-INF-NPS	N	Y	Y	Y
L-060-08-INF-NPS	N	Y	Y	Y
L-060-10-INF-NPS	N	Y	Y	Y
L-060-12-INF-NPS	N	Y	Y	N
L-061-00-INF-NPS	N	N	N	N
L-061-01-INF-NPS	Y	Y	N	N
L-061-02-INF-NPS	N	N	N	N
L-061-03-INF-NPS	N	N	N	N
L-061-04-INF-NPS	Y	N	N	N
L-061-05-INF-NPS	N	N	N	N
L-061-06-INF-NPS	N	Y	Y	N
L-061-08-INF-NPS	N	Y	N	N
L-061-10-INF-NPS	N	Y	N	N
L-061-12-INF-NPS	N	Y	Y	N
L-062-00-INF-NPS	N	N	N	N
L-062-01-INF-NPS	Y	N	N	N
L-063-00-INF-NPS	N	N	N	N
L-063-01-INF-NPS	N	Y	Y	Y
L-064-00-INF-NPS	N	N	N	N
L-064-01-INF-NPS	N	Y	Y	N
L-064-02-INF-NPS	Y	Y	Y	N
L-064-03-INF-NPS	Y	Y	N	N
L-064-04-INF-NPS	N	Y	N	N
L-064-05-INF-NPS	N	Y	Y	N
L-064-06-INF-NPS	Y	Y	Y	Y
L-065-00-INF-NPS	N	N	N	N
L-065-01-INF-NPS	N	N	N	N
L-065-02-INF-NPS	N	N	N	N
L-065-03-INF-NPS	N	N	N	N
L-065-04-INF-NPS	N	N	Y	N
L-065-05-INF-NPS	N	N	Y	N
L-065-06-INF-NPS	N	N	Y	N
L-065-08-INF-NPS	N	Y	N	Y
L-066-00-INF-NPS	N	N	N	N
L-066-01-INF-NPS	N	N	Y	Y
L-066-02-INF-NPS	N	N	Y	N
L-066-03-INF-NPS	N	N	Y	Y
L-066-04-INF-NPS	N	N	Y	Y
L-066-05-INF-NPS	N	Y	Y	Y
L-066-06-INF-NPS	N	Y	Y	Y
L-066-08-INF-NPS	N	Y	Y	Y
L-066-10-INF-NPS	N	Y	Y	Y
L-067-00-INF-NPS	N	N	N	N
L-068-00-INF-NPS	N	N	N	N
L-068-01-INF-NPS	N	N	N	N
L-068-02-INF-NPS	N	N	N	N
L-068-03-INF-NPS	N	N	N	N
L-068-04-INF-NPS	N	N	N	N
L-068-05-INF-NPS	N	N	N	N
L-068-06-INF-NPS	N	N	Y	N
L-068-08-INF-NPS	N	N	N	N
L-068-10-INF-NPS	N	N	N	N
L-068-12-INF-NPS	N	N	Y	N
L-069-00-INF-NPS	N	N	N	N
L-070-00-INF-NPS	N	N	N	N
L-070-01-INF-NPS	N	Y	Y	N
L-070-02-INF-NPS	N	N	Y	N
L-070-03-INF-NPS	N	Y	Y	N
L-070-04-INF-NPS	N	Y	Y	Y
L-070-05-INF-NPS	N	Y	Y	Y
L-070-06-INF-NPS	N	Y	Y	Y
L-070-08-INF-NPS	N	Y	Y	Y
L-070-10-INF-NPS	N	Y	Y	N
L-070-12-INF-NPS	N	N	Y	N
L-071-00-INF-NPS	N	N	N	N
L-071-01-INF-NPS	N	Y	N	N
L-071-02-INF-NPS	N	N	N	N
L-071-03-INF-NPS	N	Y	N	Y
L-071-04-INF-NPS	N	Y	Y	Y
L-071-05-INF-NPS	N	Y	Y	N
L-071-06-INF-NPS	N	Y	Y	N
L-071-08-INF-NPS	N	Y	Y	Y
L-071-10-INF-NPS	N	Y	Y	N
L-072-00-INF-NPS	N	N	N	N
L-073-00-INF-NPS	N	N	N	N
L-073-01-INF-NPS	N	N	Y	Y
L-073-02-INF-NPS	Y	N	N	N
L-073-04-INF-NPS	Y	Y	N	N
L-073-05-INF-NPS	N	Y	N	N
L-073-06-INF-NPS	N	Y	Y	N
L-073-08-INF-NPS	N	Y	Y	N
L-073-10-INF-NPS	N	N	Y	N
L-073-12-INF-NPS	N	Y	Y	N
L-074-00-INF-NPS	N	N	N	N
L-074-01-INF-NPS	N	N	Y	N
L-075-00-INF-NPS	N	N	N	N
L-075-01-INF-NPS	N	N	N	N
L-075-02-INF-NPS	N	N	N	N
L-075-03-INF-NPS	N	N	N	N
L-075-04-INF-NPS	N	N	N	N
L-075-05-INF-NPS	N	N	N	N
L-075-06-INF-NPS	Y	N	N	N
L-075-08-INF-NPS	N	N	Y	N
L-075-10-INF-NPS	N	N	Y	N
L-075-12-INF-NPS	N	N	Y	N
L-076-00-INF-NPS	N	N	N	N
L-076-01-INF-NPS	Y	N	N	N
L-076-02-INF-NPS	Y	N	N	N
L-076-03-INF-NPS	N	Y	Y	N
L-076-04-INF-NPS	Y	N	N	N
L-076-05-INF-NPS	Y	N	N	N
L-076-06-INF-NPS	Y	N	N	N
L-076-08-INF-NPS	N	N	Y	N
L-076-10-INF-NPS	N	N	Y	N
L-076-12-INF-NPS	N	Y	Y	N
L-077-00-INF-NPS	N	N	N	N
L-078-00-INF-NPS	N	N	N	N
L-078-01-INF-NPS	N	Y	Y	N
L-078-02-INF-NPS	N	Y	Y	N
L-078-03-INF-NPS	N	Y	Y	N
L-078-04-INF-NPS	N	N	Y	N
L-078-05-INF-NPS	N	N	Y	N
L-078-06-INF-NPS	N	Y	Y	Y
L-078-08-INF-NPS	N	Y	Y	N
L-079-00-INF-NPS	N	N	Y	N
L-079-01-INF-NPS	N	Y	Y	N
L-079-02-INF-NPS	N	Y	Y	N
L-079-03-INF-NPS	N	Y	Y	N
L-079-04-INF-NPS	N	Y	Y	N
L-079-05-INF-NPS	N	Y	Y	N
L-079-06-INF-NPS	N	Y	Y	N
L-080-00-INF-NPS	N	N	N	N
L-080-01-INF-NPS	N	N	N	N
L-080-02-INF-NPS	N	N	Y	N
L-080-03-INF-NPS	N	N	Y	N
L-080-04-INF-NPS	N	Y	Y	Y
L-080-05-INF-NPS	N	Y	Y	Y
L-080-06-INF-NPS	N	Y	Y	Y
L-080-08-INF-NPS	N	Y	Y	Y
L-080-10-INF-NPS	N	N	Y	Y
L-080-12-INF-NPS	N	Y	Y	Y
L-081-00-INF-NPS	N	N	N	N
L-082-00-INF-NPS	N	N	N	N
L-082-01-INF-NPS	N	N	N	N
L-082-02-INF-NPS	N	N	N	N
L-083-00-INF-NPS	N	N	N	N
L-083-01-INF-NPS	N	N	Y	N
L-083-02-INF-NPS	N	N	Y	N
L-083-03-INF-NPS	N	Y	Y	N
L-083-04-INF-NPS	N	Y	Y	N
L-083-05-INF-NPS	N	Y	Y	N
L-083-06-INF-NPS	N	N	N	N
L-083-08-INF-NPS	N	Y	N	Y
L-083-10-INF-NPS	N	Y	Y	Y
L-083-12-INF-NPS	N	Y	Y	N
L-084-00-INF-NPS	N	N	N	N
L-085-00-INF-NPS	N	N	N	N
L-086-00-INF-NPS	N	N	N	N
L-086-01-INF-NPS	Y	N	N	N
L-086-02-INF-NPS	N	N	Y	N
L-086-03-INF-NPS	N	Y	Y	N
L-086-04-INF-NPS	N	Y	Y	N
L-086-05-INF-NPS	N	Y	Y	Y
L-086-06-INF-NPS	N	Y	Y	N
L-086-08-INF-NPS	N	Y	Y	N
L-086-10-INF-NPS	N	Y	Y	N
L-086-12-INF-NPS	N	Y	Y	Y
L-087-00-INF-NPS	N	N	N	N
L-087-01-INF-NPS	N	N	N	N
L-087-02-INF-NPS	N	N	N	N
L-087-03-INF-NPS	N	N	N	N
L-087-04-INF-NPS	N	N	N	N
L-087-05-INF-NPS	N	N	N	N
L-087-06-INF-NPS	N	N	Y	N
L-087-08-INF-NPS	N	N	Y	N
L-087-10-INF-NPS	N	N	Y	N
L-087-12-INF-NPS	N	N	Y	N
L-088-00-INF-NPS	N	Y	N	Y
L-088-01-INF-NPS	Y	N	N	N
L-088-02-INF-NPS	Y	N	N	N
L-088-03-INF-NPS	N	N	Y	N
L-088-04-INF-NPS	N	Y	Y	N
L-088-05-INF-NPS	N	Y	Y	Y
L-088-06-INF-NPS	N	Y	Y	Y
L-088-08-INF-NPS	N	Y	Y	Y
L-088-10-INF-NPS	N	Y	Y	Y
L-088-12-INF-NPS	N	Y	Y	N
L-089-00-INF-NPS	N	N	N	N
L-089-01-INF-NPS	N	N	Y	N
L-089-02-INF-NPS	N	N	Y	N
L-089-03-INF-NPS	N	N	N	N
L-089-04-INF-NPS	N	N	Y	N
L-089-05-INF-NPS	N	N	Y	N
L-089-06-INF-NPS	N	N	N	N
L-089-08-INF-NPS	N	Y	Y	Y
L-089-10-INF-NPS	N	Y	Y	N
L-089-12-INF-NPS	N	Y	Y	N
L-090-00-INF-NPS	N	N	N	N
L-090-01-INF-NPS	Y	N	N	N
L-090-02-INF-NPS	N	N	N	N
L-090-03-INF-NPS	N	Y	Y	N
L-090-04-INF-NPS	N	Y	Y	N
L-090-05-INF-NPS	N	Y	Y	N
L-090-06-INF-NPS	N	N	Y	Y
L-090-08-INF-NPS	Y	N	Y	N
L-090-10-INF-NPS	N	Y	Y	Y
L-090-12-INF-NPS	N	Y	Y	Y
L-091-00-INF-NPS	N	N	N	N
L-091-01-INF-NPS	N	N	N	N
L-091-02-INF-NPS	Y	N	Y	N
L-091-03-INF-NPS	Y	Y	N	N
L-092-00-INF-NPS	N	N	N	N
L-092-01-INF-NPS	N	N	Y	N
L-092-02-INF-NPS	N	N	Y	N
L-092-03-INF-NPS	N	N	Y	N
L-092-04-INF-NPS	N	Y	Y	N
L-093-00-INF-NPS	N	N	N	N
L-093-01-INF-NPS	N	N	Y	N
L-093-02-INF-NPS	N	N	Y	N
L-093-03-INF-NPS	N	Y	Y	N
L-093-04-INF-NPS	N	Y	Y	N
L-093-05-INF-NPS	N	Y	Y	N
L-093-06-INF-NPS	N	Y	Y	N
L-093-08-INF-NPS	N	Y	Y	N
L-093-10-INF-NPS	Y	Y	Y	N
L-093-12-INF-NPS	N	Y	Y	N
L-094-00-INF-NPS	N	N	N	N
L-094-01-INF-NPS	N	N	N	Y
L-094-02-INF-NPS	N	N	Y	Y
L-094-03-INF-NPS	N	Y	Y	Y
L-094-04-INF-NPS	N	Y	Y	Y
L-094-05-INF-NPS	N	Y	Y	Y
L-094-06-INF-NPS	N	Y	Y	Y
L-094-08-INF-NPS	N	Y	Y	N
L-094-10-INF-NPS	N	Y	Y	Y
L-094-12-INF-NPS	N	Y	Y	Y
L-095-00-INF-NPS	N	N	N	N
L-095-01-INF-NPS	Y	N	N	N
L-095-02-INF-NPS	N	N	Y	N
L-095-03-INF-NPS	N	Y	Y	N
L-095-04-INF-NPS	N	Y	Y	N
L-095-05-INF-NPS	N	Y	Y	N
L-095-06-INF-NPS	N	Y	Y	Y
L-095-08-INF-NPS	Y	Y	Y	N
L-095-10-INF-NPS	N	Y	Y	N
L-095-12-INF-NPS	Y	Y	Y	Y
L-096-00-INF-NPS	N	N	N	N
L-096-01-INF-NPS	N	N	N	N
L-096-02-INF-NPS	N	N	N	N
L-096-03-INF-NPS	N	N	Y	N
L-096-04-INF-NPS	N	Y	Y	N
L-096-05-INF-NPS	N	Y	Y	Y
L-096-06-INF-NPS	Y	Y	Y	N
L-096-08-INF-NPS	N	Y	Y	Y
L-096-10-INF-NPS	N	Y	Y	Y
L-096-12-INF-NPS	N	Y	Y	Y
L-097-00-INF-NPS	N	N	N	N
L-097-01-INF-NPS	N	N	N	N
L-097-02-INF-NPS	N	N	N	Y
L-097-03-INF-NPS	Y	N	N	Y
L-097-04-INF-NPS	Y	N	N	Y
L-097-05-INF-NPS	Y	N	Y	Y
L-097-06-INF-NPS	Y	Y	N	N
L-097-08-INF-NPS	Y	N	Y	Y
L-097-10-INF-NPS	N	N	Y	N
L-097-12-INF-NPS	N	N	Y	Y
L-098-00-INF-NPS	N	N	N	Y
L-098-01-INF-NPS	Y	N	N	Y
L-098-02-INF-NPS	N	Y	Y	N
L-098-03-INF-NPS	Y	Y	Y	N
L-098-04-INF-NPS	N	Y	Y	Y
L-098-05-INF-NPS	N	Y	Y	Y
L-098-06-INF-NPS	N	Y	Y	Y
L-098-08-INF-NPS	N	Y	Y	N
L-099-00-INF-NPS	N	N	N	N
L-099-01-INF-NPS	N	N	N	N
L-099-02-INF-NPS	N	N	N	N
L-099-03-INF-NPS	N	Y	N	N
L-099-04-INF-NPS	N	Y	N	N
L-099-05-INF-NPS	Y	Y	N	N
L-099-06-INF-NPS	N	Y	Y	N
L-099-08-INF-NPS	N	N	N	N
L-099-10-INF-NPS	N	N	Y	N
L-099-12-INF-NPS	N	N	Y	Y
L-100-00-INF-NPS	N	N	N	N
L-100-01-INF-NPS	Y	N	N	N
L-100-02-INF-NPS	N	Y	Y	N
L-100-03-INF-NPS	N	Y	Y	N
L-100-04-INF-NPS	N	Y	Y	N
L-100-05-INF-NPS	N	Y	Y	N
L-100-06-INF-NPS	N	Y	Y	N
L-100-08-INF-NPS	N	Y	Y	N
L-100-12-INF-NPS	N	Y	Y	N
L-101-00-INF-NPS	N	N	N	N
L-101-01-INF-NPS	N	N	N	N
L-101-02-INF-NPS	N	Y	N	N
L-101-03-INF-NPS	N	Y	Y	N
L-101-04-INF-NPS	N	Y	Y	N
L-102-00-INF-NPS	N	N	N	N
L-102-01-INF-NPS	N	N	N	N
L-102-02-INF-NPS	N	Y	Y	N
L-102-03-INF-NPS	N	Y	Y	N
L-102-04-INF-NPS	N	Y	Y	N
L-103-00-INF-NPS	N	N	N	N
L-103-01-INF-NPS	N	N	N	N
L-103-02-INF-NPS	N	N	N	N
L-103-03-INF-NPS	N	N	N	N
L-103-04-INF-NPS	N	N	N	N
L-103-05-INF-NPS	N	N	N	N
L-104-00-INF-NPS	N	N	N	N
L-104-01-INF-NPS	N	N	Y	N
L-104-02-INF-NPS	N	N	Y	N
L-104-03-INF-NPS	N	Y	Y	N
L-104-04-INF-NPS	N	Y	Y	N
L-104-05-INF-NPS	N	N	Y	N
L-104-06-INF-NPS	N	Y	Y	N
L-104-08-INF-NPS	N	Y	Y	N
L-104-10-INF-NPS	N	N	Y	N
L-104-12-INF-NPS	N	Y	Y	N
L-105-00-INF-NPS	N	N	N	N
L-105-01-INF-NPS	N	Y	N	N
L-105-02-INF-NPS	N	Y	N	Y
L-105-03-INF-NPS	N	Y	N	N
L-105-04-INF-NPS	N	Y	Y	Y
L-105-05-INF-NPS	N	Y	N	N
L-105-06-INF-NPS	N	Y	N	Y
L-105-08-INF-NPS	N	Y	Y	N
L-105-10-INF-NPS	N	N	Y	N
L-105-12-INF-NPS	N	Y	Y	N
L-106-00-INF-NPS	N	N	N	N
L-106-01-INF-NPS	Y	N	N	N
L-106-02-INF-NPS	Y	N	N	N
L-106-03-INF-NPS	N	N	N	N
L-106-04-INF-NPS	N	N	Y	N
L-106-05-INF-NPS	Y	N	Y	N
L-106-06-INF-NPS	N	N	N	N
L-106-08-INF-NPS	N	N	Y	N
L-106-10-INF-NPS	N	Y	Y	N
L-106-12-INF-NPS	N	Y	Y	Y
L-107-00-INF-NPS	N	N	N	N
L-107-01-INF-NPS	N	N	N	N
L-107-02-INF-NPS	N	N	N	N
L-107-03-INF-NPS	N	N	N	N
L-107-04-INF-NPS	N	N	Y	N
L-107-05-INF-NPS	N	Y	Y	N
L-107-06-INF-NPS	N	N	Y	N
L-107-08-INF-NPS	N	N	N	N
L-107-10-INF-NPS	N	Y	Y	N
L-107-12-INF-NPS	N	N	Y	N
L-108-00-INF-NPS	N	N	N	N
L-108-01-INF-NPS	Y	N	N	N
L-108-02-INF-NPS	N	N	N	N
L-108-03-INF-NPS	Y	N	N	Y
L-108-04-INF-NPS	Y	Y	Y	Y
L-108-05-INF-NPS	N	Y	N	N
L-108-06-INF-NPS	Y	Y	N	Y
L-108-08-INF-NPS	N	Y	Y	N
L-108-10-INF-NPS	N	Y	Y	N
L-108-12-INF-NPS	N	Y	Y	Y
L-109-00-INF-NPS	N	N	N	N
L-110-00-INF-NPS	N	N	N	N
L-110-01-INF-NPS	Y	N	Y	N
L-110-02-INF-NPS	N	Y	Y	N
L-110-03-INF-NPS	N	Y	Y	N
L-110-04-INF-NPS	N	Y	Y	N
L-110-05-INF-NPS	N	Y	Y	N
L-110-06-INF-NPS	N	Y	Y	Y
L-110-08-INF-NPS	N	Y	Y	Y
L-110-10-INF-NPS	N	Y	Y	Y
L-110-12-INF-NPS	N	Y	Y	Y
L-111-00-INF-NPS	N	N	N	N
L-111-01-INF-NPS	N	N	Y	N
L-111-02-INF-NPS	Y	N	N	N
L-111-03-INF-NPS	Y	N	Y	N
L-111-04-INF-NPS	Y	N	N	N
L-111-05-INF-NPS	N	N	N	N
L-111-06-INF-NPS	N	Y	N	N
L-111-08-INF-NPS	N	Y	Y	N
L-111-10-INF-NPS	N	Y	Y	N
L-111-12-INF-NPS
L-112-00-INF-NPS	N	N	N	N
L-113-00-INF-NPS	N	N	N	N
L-113-01-INF-NPS	Y	N	N	N
L-113-02-INF-NPS	Y	N	Y	Y
L-113-03-INF-NPS	Y	N	N	Y
L-113-04-INF-NPS	Y	N	Y	Y
L-113-05-INF-NPS	Y	Y	N	N
L-113-06-INF-NPS	Y	N	N	N
L-113-08-INF-NPS	Y	N	N	Y
L-113-10-INF-NPS	Y	Y	Y	N
L-113-12-INF-NPS
L-114-00-INF-NPS	N	N	N	N
L-114-01-INF-NPS	Y	N	N	N
L-114-02-INF-NPS	Y	N	N	N
L-114-03-INF-NPS	Y	N	N	N
L-114-04-INF-NPS	N	Y	Y	N
L-114-05-INF-NPS	N	Y	Y	N
L-114-06-INF-NPS	N	N	N	N
L-114-08-INF-NPS	N	Y	Y	Y
L-114-12-INF-NPS	N	Y	Y	Y
L-115-00-INF-NPS	N	N	N	N
L-115-01-INF-NPS	N	N	N	N
L-115-02-INF-NPS	N	Y	N	N
L-115-03-INF-NPS	N	Y	Y	N
L-115-04-INF-NPS	N	Y	Y	N
L-115-05-INF-NPS	N	N	Y	N
L-115-06-INF-NPS	N	N	N	N
L-115-08-INF-NPS	N	N	Y	N
L-115-10-INF-NPS	N	Y	Y	N
L-115-12-INF-NPS
L-116-00-INF-NPS	N	N	N	N
L-116-01-INF-NPS	N	N	Y	N
L-116-02-INF-NPS	N	N	Y	N
L-117-00-INF-NPS	N	N	N	N
L-117-01-INF-NPS	N	N	N	Y
L-117-02-INF-NPS	N	N	N	N
L-117-03-INF-NPS	N	N	N	N
L-117-04-INF-NPS	N	N	N	N
L-117-05-INF-NPS	Y	Y	N	N
L-117-06-INF-NPS	N	Y	N	N
L-117-08-INF-NPS	N	Y	Y	N
L-117-10-INF-NPS	N	Y	Y	Y
L-117-12-INF-NPS	N	Y	Y	N
L-118-00-INF-NPS	N	N	N	N
L-119-00-INF-NPS	N	N	N	N
L-119-01-INF-NPS	N	N	Y	N
L-119-02-INF-NPS	N	Y	Y	N
L-119-03-INF-NPS	Y	Y	Y	Y
L-119-04-INF-NPS	N	Y	Y	Y
L-119-05-INF-NPS	N	Y	Y	N
L-119-06-INF-NPS	N	Y	Y	Y
L-119-08-INF-NPS	N	Y	Y	N
L-119-10-INF-NPS	N	N	Y	Y
L-119-12-INF-NPS	N	N	Y	Y
L-120-00-INF-NPS	N	N	N	N
L-120-01-INF-NPS	N	N	Y	N
L-120-02-INF-NPS	N	N	Y	N
L-120-03-INF-NPS	N	N	N	N
L-120-04-INF-NPS	N	Y	N	Y
L-120-05-INF-NPS	N	Y	Y	N
L-120-06-INF-NPS	N	Y	Y	N
L-120-08-INF-NPS	N	Y	Y	N
L-120-10-INF-NPS	N	Y	Y	N
L-120-12-INF-NPS	N	Y	Y	Y
L-121-00-INF-NPS	N	N	N	N
L-121-01-INF-NPS	Y	N	N	N
L-121-02-INF-NPS	Y	N	N	N
L-121-03-INF-NPS	Y	N	N	N
L-121-04-INF-NPS	Y	N	N	N
L-121-05-INF-NPS	N	N	Y	N
L-121-06-INF-NPS	N	N	Y	N
L-121-08-INF-NPS	N	N	Y	N
L-121-10-INF-NPS	N	N	Y	N
L-121-12-INF-NPS	N	N	Y	N
L-122-00-INF-NPS	N	N	N	N
L-122-01-INF-NPS	N	N	N	N
L-122-02-INF-NPS	Y	Y	N	N
L-122-03-INF-NPS	Y	N	N	N
L-122-04-INF-NPS	Y	N	N	Y
L-122-05-INF-NPS	N	Y	Y	Y
L-122-06-INF-NPS	N	N	Y	N
L-122-08-INF-NPS	N	N	Y	N
L-122-10-INF-NPS	N	Y	Y	N
L-122-12-INF-NPS	N	Y	Y	Y
L-123-00-INF-NPS	N	N	N	N
L-124-00-INF-NPS	N	N	N	N
L-124-01-INF-NPS	N	N	N	N
L-124-02-INF-NPS	N	N	N	N
L-124-03-INF-NPS	N	Y	N	N
L-124-04-INF-NPS	N	Y	Y	N
L-124-05-INF-NPS	N	Y	Y	N
L-124-06-INF-NPS	N	Y	Y	N
L-124-08-INF-NPS	N	Y	Y	N
L-124-10-INF-NPS	N	N	Y	N
L-124-12-INF-NPS	N	Y	Y	N
L-125-00-INF-NPS	N	N	N	N
L-125-01-INF-NPS	N	Y	N	N
L-125-02-INF-NPS	N	Y	Y	N
L-125-03-INF-NPS	N	Y	N	N
L-125-04-INF-NPS	N	Y	Y	Y
L-125-05-INF-NPS	N	Y	Y	N
L-125-06-INF-NPS	N	Y	Y	N
L-125-08-INF-NPS	N	N	Y	N
L-125-10-INF-NPS	N	N	Y	N
L-125-12-INF-NPS	N	Y	Y	Y
L-126-00-INF-NPS	N	N	N	N
L-126-01-INF-NPS	N	N	N	N
L-126-02-INF-NPS	Y	N	N	N
L-126-03-INF-NPS	N	N	Y	N
L-126-04-INF-NPS	N	Y	Y	N
L-126-05-INF-NPS	N	Y	Y	N
L-126-06-INF-NPS	N	Y	Y	N
L-127-00-INF-NPS	N	N	N	N
L-127-01-INF-NPS	N	Y	Y	Y
L-127-02-INF-NPS	Y	N	N	N
L-127-03-INF-NPS	N	N	N	N
L-127-04-INF-NPS	N	Y	Y	Y
L-128-00-INF-NPS	N	N	N	N
L-128-01-INF-NPS	Y	Y	Y	N
L-128-02-INF-NPS	N	Y	Y	Y
L-128-03-INF-NPS	N	Y	Y	Y
L-128-04-INF-NPS	N	Y	Y	N
L-128-05-INF-NPS	Y	N	Y	Y
L-128-06-INF-NPS	N	Y	Y	Y
L-128-08-INF-NPS	N	N	Y	N
L-128-10-INF-NPS	N	N	Y	Y
L-128-12-INF-NPS	N	Y	Y	Y
L-129-00-INF-NPS	N	Y	N	N
L-129-01-INF-NPS	Y	Y	Y	N
L-129-02-INF-NPS	Y	Y	Y	N
L-129-03-INF-NPS	N	Y	Y	N
L-129-04-INF-NPS	N	Y	Y	N
L-129-05-INF-NPS	N	Y	Y	N
L-129-06-INF-NPS	N	Y	N	N
L-129-08-INF-NPS	Y	N	Y	N
L-129-10-INF-NPS	Y	N	N	N
L-129-12-INF-NPS	N	Y	Y	N
L-130-00-INF-NPS	N	N	N	N
L-130-01-INF-NPS	N	N	N	N
L-130-02-INF-NPS	N	N	N	N
L-130-03-INF-NPS	N	Y	N	N
L-130-04-INF-NPS	N	Y	Y	N
L-130-05-INF-NPS	N	Y	Y	N
L-130-06-INF-NPS	N	Y	Y	N
L-130-08-INF-NPS	N	N	Y	N
L-130-10-INF-NPS	N	N	Y	N
L-130-12-INF-NPS	N	N	Y	N
L-131-00-INF-NPS	N	Y	Y	Y
L-132-00-INF-NPS	N	N	N	N
L-132-01-INF-NPS	Y	N	N	N
L-132-02-INF-NPS	Y	N	Y	N
L-132-03-INF-NPS	Y	N	Y	N
L-132-04-INF-NPS	N	Y	Y	N
L-132-05-INF-NPS	N	Y	Y	Y
L-132-06-INF-NPS	N	Y	Y	N
L-132-08-INF-NPS	N	N	Y	Y
L-133-00-INF-NPS	N	N	N	N
L-133-01-INF-NPS	N	N	N	N
L-133-02-INF-NPS	Y	N	N	N
L-133-04-INF-NPS	Y	N	N	N
L-133-05-INF-NPS	Y	N	N	N
L-133-06-INF-NPS	N	N	Y	N
L-134-00-INF-NPS	N	N	N	N
L-134-01-INF-NPS	N	N	N	N
L-134-02-INF-NPS	Y	N	Y	N
L-134-03-INF-NPS	N	Y	Y	Y
L-134-04-INF-NPS	N	Y	Y	N
L-134-05-INF-NPS	N	Y	Y	N
L-134-06-INF-NPS	N	Y	Y	Y
L-134-08-INF-NPS	N	Y	Y	N
L-134-10-INF-NPS	N	Y	Y	N
L-134-12-INF-NPS	N	Y	Y	Y
L-135-00-INF-NPS	N	N	N	N
L-135-01-INF-NPS	Y	N	N	N
L-135-02-INF-NPS	Y	N	Y	Y
L-135-03-INF-NPS	N	Y	N	Y
L-135-04-INF-NPS	N	Y	Y	Y
L-135-05-INF-NPS	N	Y	Y	Y
L-135-06-INF-NPS	N	Y	Y	Y
L-135-08-INF-NPS	N	Y	Y	Y
L-135-10-INF-NPS	Y	N	N	N
L-135-12-INF-NPS	N	N	Y	N
L-136-00-INF-NPS	N	N	N	N
L-136-01-INF-NPS	Y	N	N	N
L-136-02-INF-NPS	N	Y	Y	N
L-136-03-INF-NPS	N	N	Y	Y
L-136-04-INF-NPS	N	Y	Y	Y
L-137-00-INF-NPS	N	N	N	N
L-137-01-INF-NPS	N	N	N	N
L-137-02-INF-NPS	N	N	N	N
L-137-03-INF-NPS	N	Y	Y	N
L-137-04-INF-NPS	N	Y	Y	N
L-137-05-INF-NPS	N	Y	Y	N
L-137-06-INF-NPS	N	Y	Y	N
L-137-08-INF-NPS	N	Y	Y	N
L-137-10-INF-NPS	N	Y	Y	N
L-137-12-INF-NPS	N	Y	Y	N
L-138-00-INF-NPS	N	N	N	N
L-138-01-INF-NPS	N	N	Y	N
L-138-02-INF-NPS	N	N	Y	N
L-138-03-INF-NPS	N	N	Y	N
L-138-04-INF-NPS	N	Y	Y	N
L-138-05-INF-NPS	N	Y	Y	N
L-138-06-INF-NPS	N	Y	Y	Y
L-138-08-INF-NPS	N	Y	Y	Y
L-138-12-INF-NPS	N	Y	Y	N
L-139-00-INF-NPS	N	N	N	N
L-139-01-INF-NPS	Y	N	N	N
L-139-02-INF-NPS	Y	N	N	N
L-139-03-INF-NPS	Y	N	N	N
L-139-04-INF-NPS	Y	N	N	N
L-139-05-INF-NPS	Y	N	N	N
L-139-06-INF-NPS	Y	N	N	N
L-139-08-INF-NPS	N	N	N	N
L-139-10-INF-NPS	N	N	Y	N
L-139-12-INF-NPS	N	N	N	N
L-140-00-INF-NPS	N	N	N	N
L-140-01-INF-NPS	N	N	N	N
L-140-02-INF-NPS	N	N	Y	N
L-140-03-INF-NPS	N	N	Y	N
L-140-04-INF-NPS	N	N	Y	N
L-140-05-INF-NPS	N	N	Y	Y
L-140-06-INF-NPS	N	N	Y	N
L-140-08-INF-NPS	N	Y	Y	Y
L-141-00-INF-NPS	N	N	N	N
L-141-01-INF-NPS	N	N	N	N
L-141-02-INF-NPS	N	N	N	N
L-141-03-INF-NPS	Y	N	N	N
L-141-04-INF-NPS	N	N	Y	Y
L-141-05-INF-NPS	Y	N	N	N
L-141-08-INF-NPS	N	N	Y	N
L-141-10-INF-NPS	Y	N	N	N
L-141-12-INF-NPS	N	N	N	N
L-142-00-INF-NPS	N	N	N	N
L-142-01-INF-NPS	N	N	Y	N
L-142-02-INF-NPS	N	N	Y	N
L-142-03-INF-NPS	N	Y	Y	N
L-142-04-INF-NPS	N	Y	Y	N
L-142-05-INF-NPS	N	Y	Y	N
L-142-06-INF-NPS	N	N	Y	N
L-142-08-INF-NPS	N	N	Y	Y
L-142-10-INF-NPS	N	Y	Y	Y
L-142-12-INF-NPS	N	Y	Y	N
L-143-00-INF-NPS
L-143-01-INF-NPS
L-143-02-INF-NPS
L-143-03-INF-NPS
L-143-04-INF-NPS
L-143-05-INF-NPS
L-143-06-INF-NPS
L-143-08-INF-NPS
L-143-10-INF-NPS
L-144-00-INF-NPS	N	N	N	N
L-144-01-INF-NPS	N	Y	Y	N
L-144-02-INF-NPS	N	Y	Y	N
L-144-03-INF-NPS	N	Y	Y	N
L-144-10-INF-NPS	N	Y	Y	N
L-144-12-INF-NPS	N	Y	Y	N
L-145-00-INF-NPS	N	N	N	N
L-145-01-INF-NPS	Y	N	N	N
L-145-02-INF-NPS	Y	N	N	Y
L-145-03-INF-NPS	N	N	N	N
L-145-04-INF-NPS	Y	N	N	N
L-145-05-INF-NPS	Y	N	N	N
L-145-06-INF-NPS	Y	N	N	N
L-145-08-INF-NPS	N	N	Y	N
L-145-12-INF-NPS	Y	N	Y	N
L-146-00-INF-NPS	N	N	N	N
L-146-01-INF-NPS	N	N	N	N
L-146-02-INF-NPS	N	N	N	N
L-146-04-INF-NPS	N	N	Y	N
L-146-05-INF-NPS	N	N	Y	N
L-146-06-INF-NPS	N	Y	Y	N
L-146-08-INF-NPS	N	Y	Y	N
L-146-10-INF-NPS	N	Y	Y	N
L-146-12-INF-NPS	N	Y	Y	N
L-147-00-INF-NPS	N	N	N	N
L-147-01-INF-NPS	Y	N	N	N
L-147-02-INF-NPS	N	N	N	N
L-147-03-INF-NPS	N	N	N	N
L-147-04-INF-NPS	Y	N	N	N
L-147-05-INF-NPS	N	Y	Y	N
L-147-06-INF-NPS	N	Y	Y	N
L-147-08-INF-NPS	N	Y	N	N
L-147-10-INF-NPS	N	Y	N	N
L-147-12-INF-NPS	N	Y	Y	N
L-148-00-INF-NPS	N	N	N	N
L-148-01-INF-NPS	N	N	N	N
L-148-02-INF-NPS	N	N	N	Y
L-148-03-INF-NPS	N	Y	Y	N
L-148-04-INF-NPS	N	Y	Y	N
L-148-05-INF-NPS	N	Y	Y	Y
L-148-06-INF-NPS	N	Y	Y	Y
L-148-08-INF-NPS	N	Y	Y	N
L-148-10-INF-NPS	N	Y	Y	N
L-148-12-INF-NPS	N	Y	Y	N
L-149-00-INF-NPS	N	N	N	N
L-149-01-INF-NPS	N	N	N	Y
L-149-02-INF-NPS	N	N	N	N
L-149-05-INF-NPS	N	Y	Y	N
L-149-06-INF-NPS	N	Y	Y	Y
L-149-08-INF-NPS	N	Y	Y	Y
L-149-10-INF-NPS	N	Y	Y	Y
L-149-12-INF-NPS	N	Y	Y	Y
L-150-00-INF-NPS	N	N	N	N
L-150-01-INF-NPS	Y	N	N	N
L-150-02-INF-NPS	N	N	Y	N
L-150-03-INF-NPS	Y	Y	N	N
L-150-04-INF-NPS	N	N	Y	N
L-150-05-INF-NPS	N	N	Y	Y
L-150-06-INF-NPS	N	N	Y	Y
L-150-08-INF-NPS	N	Y	Y	N
L-150-10-INF-NPS	N	Y	Y	N
L-150-12-INF-NPS	N	Y	Y	N
L-151-00-INF-NPS
L-151-01-INF-NPS
L-151-02-INF-NPS
L-151-03-INF-NPS
L-151-04-INF-NPS
L-151-05-INF-NPS
L-151-08-INF-NPS
L-151-10-INF-NPS
L-151-12-INF-NPS
L-152-00-INF-NPS	N	N	N	N
L-152-01-INF-NPS	N	N	Y	N
L-152-02-INF-NPS	Y	N	N	N
L-152-03-INF-NPS	Y	N	N	N
L-152-04-INF-NPS	Y	N	Y	N
L-152-05-INF-NPS	Y	Y	N	N
L-152-06-INF-NPS	N	Y	N	N
L-152-08-INF-NPS	N	Y	N	N
L-152-10-INF-NPS	N	Y	Y	N
L-152-12-INF-NPS	N	Y	Y	N
L-153-00-INF-NPS	N	N	N	N
L-153-01-INF-NPS	N	N	Y	N
L-153-02-INF-NPS	N	N	Y	N
L-153-03-INF-NPS	N	Y	Y	N
L-153-04-INF-NPS	N	Y	Y	N
L-153-05-INF-NPS	N	N	Y	N
L-153-08-INF-NPS	N	N	Y	N
L-153-10-INF-NPS	N	N	Y	N
L-153-12-INF-NPS	N	N	Y	N
L-154-00-INF-NPS	N	N	N	N
L-154-01-INF-NPS	N	N	N	N
L-154-02-INF-NPS	N	N	N	N
L-154-03-INF-NPS	Y	N	N	N
L-154-04-INF-NPS	Y	N	N	N
L-154-05-INF-NPS	Y	N	N	N
L-154-06-INF-NPS	N	N	N	N
L-154-08-INF-NPS	N	N	N	N
L-154-10-INF-NPS	N	N	N	N
L-154-12-INF-NPS	Y	N	N	N
L-155-00-INF-NPS	N	N	N	N
L-155-01-INF-NPS	N	N	Y	N
L-156-00-INF-NPS	N	N	N	N
L-156-01-INF-NPS	Y	N	N	N
L-156-02-INF-NPS	Y	N	N	Y
L-156-03-INF-NPS	Y	N	N	N
L-156-05-INF-NPS	N	N	Y	N
L-156-08-INF-NPS	N	N	Y	N
L-156-10-INF-NPS	N	N	Y	N
L-156-12-INF-NPS	Y	N	Y	N
L-157-00-INF-NPS	N	N	N	N
L-157-01-INF-NPS	Y	N	N	N
L-157-02-INF-NPS	N	N	N	N
L-157-03-INF-NPS	N	N	N	N
L-157-05-INF-NPS	N	Y	N	N
L-157-08-INF-NPS	N	Y	N	N
L-157-10-INF-NPS	N	N	N	N
L-157-12-INF-NPS	N	Y	N	N
L-158-00-INF-NPS	N	N	N	N
L-158-01-INF-NPS	N	N	N	N
L-158-02-INF-NPS	N	N	N	N
L-158-05-INF-NPS	N	Y	Y	N
L-158-06-INF-NPS	N	Y	Y	N
L-158-08-INF-NPS	N	Y	Y	N
L-158-10-INF-NPS	N	Y	Y	N
L-158-12-INF-NPS	N	Y	Y	N
M-001-00-INF-NPS	N	N	N	N
M-002-00-INF-NPS	Y	N	N	N
M-003-00-INF-NPS	N	N	N	N
M-004-00-INF-NPS	N	N	N	N
M-004-01-INF-NPS	N	N	Y	Y
M-004-02-INF-NPS	N	N	Y	N
M-004-03-INF-NPS	N	Y	Y	Y
M-004-04-INF-NPS	N	N	N	Y
M-004-06-INF-NPS	N	Y	N	Y
M-004-08-INF-NPS	N	Y	N	N
M-004-10-INF-NPS	N	Y	Y	Y
M-004-12-INF-NPS	N	Y	Y	Y
M-005-00-INF-NPS	N	N	N	N
M-005-01-INF-NPS	Y	N	N	N
M-005-02-INF-NPS	Y	N	N	Y
M-005-03-INF-NPS	Y	N	N	Y
M-005-04-INF-NPS	Y	N	Y	N
M-005-05-INF-NPS	Y	N	Y	N
M-005-06-INF-NPS	Y	N	N	N
M-005-08-INF-NPS	Y	N	N	N
M-005-10-INF-NPS	N	Y	Y	N
M-005-12-INF-NPS	N	N	Y	N
M-006-00-INF-NPS	N	N	N	N
M-006-01-INF-NPS	N	N	N	N
M-006-02-INF-NPS	N	N	N	N
M-006-03-INF-NPS	N	N	Y	N
M-006-04-INF-NPS	N	Y	N	N
M-006-05-INF-NPS	N	Y	N	Y
M-006-06-INF-NPS	N	Y	Y	Y
M-006-08-INF-NPS	N	Y	Y	N
M-006-10-INF-NPS	N	Y	Y	N
M-006-12-INF-NPS	N	Y	Y	N
M-007-00-INF-NPS	N	N	N	N
M-007-01-INF-NPS	N	N	Y	N
M-007-02-INF-NPS	N	N	N	N
M-007-03-INF-NPS	N	Y	Y	N
M-007-04-INF-NPS	N	Y	Y	N
M-007-05-INF-NPS	N	Y	Y	N
M-007-06-INF-NPS	N	Y	Y	N
M-007-08-INF-NPS	Y	N	Y	N
M-007-10-INF-NPS	N	Y	Y	N
M-007-12-INF-NPS	N	Y	Y	Y
M-008-00-INF-NPS	N	N	N	N
M-008-01-INF-NPS	N	Y	Y	Y
M-008-02-INF-NPS	N	N	Y	N
M-008-03-INF-NPS	N	Y	Y	N
M-008-04-INF-NPS	N	N	N	N
M-008-05-INF-NPS	N	Y	Y	Y
M-008-06-INF-NPS	N	Y	Y	N
M-008-08-INF-NPS	N	Y	Y	N
M-008-10-INF-NPS	N	Y	Y	N
M-008-12-INF-NPS	N	Y	Y	Y
M-009-00-INF-NPS	N	N	N	N
M-010-00-INF-NPS	N	N	N	N
M-010-01-INF-NPS	N	N	N	N
M-010-02-INF-NPS	N	N	Y	N
M-010-03-INF-NPS	Y	N	N	N
M-010-04-INF-NPS	N	N	N	N
M-010-05-INF-NPS	N	Y	N	N
M-010-06-INF-NPS	N	Y	N	N
M-010-08-INF-NPS	N	Y	N	N
M-010-10-INF-NPS	N	N	N	N
M-010-12-INF-NPS	N	Y	N	N
M-011-00-INF-NPS	N	N	Y	N
M-012-00-INF-NPS	N	N	N	N
M-012-01-INF-NPS	N	N	N	N
M-012-02-INF-NPS	N	Y	Y	Y
M-012-03-INF-NPS	Y	N	Y	N
M-012-04-INF-NPS	Y	Y	Y	N
M-012-05-INF-NPS	Y	N	Y	Y
M-012-06-INF-NPS	N	Y	Y	Y
M-012-08-INF-NPS	N	N	N	Y
M-012-10-INF-NPS	Y	Y	Y	N
M-012-12-INF-NPS	N	N	Y	N
M-013-00-INF-NPS	N	N	N	N
M-013-01-INF-NPS	N	N	Y	N
M-013-02-INF-NPS	Y	Y	N	N
M-013-03-INF-NPS	N	Y	N	N
M-013-04-INF-NPS	N	Y	N	N
M-013-05-INF-NPS	N	Y	Y	N
M-013-06-INF-NPS	Y	N	Y	N
M-013-08-INF-NPS	N	Y	Y	N
M-013-10-INF-NPS	N	Y	Y	Y
M-013-12-INF-NPS	N	Y	Y	Y
M-014-00-INF-NPS	N	N	N	N
M-014-02-INF-NPS	Y	Y	N	N
M-015-00-INF-NPS	Y	N	N	N
M-016-00-INF-NPS	N	N	N	N
M-016-01-INF-NPS	N	N	N	N
M-016-02-INF-NPS	N	N	N	N
M-016-03-INF-NPS	N	Y	Y	Y
M-016-04-INF-NPS	N	Y	Y	Y
M-016-05-INF-NPS	N	Y	Y	Y
M-016-06-INF-NPS	N	Y	Y	Y
M-016-08-INF-NPS	N	Y	Y	N
M-016-10-INF-NPS	N	Y	Y	Y
M-016-12-INF-NPS	N	Y	Y	Y
M-017-00-INF-NPS	N	N	N	N
M-017-01-INF-NPS	Y	N	N	N
M-017-02-INF-NPS	Y	N	Y	N
M-017-03-INF-NPS	Y	Y	N	N
M-017-04-INF-NPS	N	N	Y	N
M-017-05-INF-NPS	N	Y	Y	Y
M-017-06-INF-NPS	N	Y	Y	Y
M-017-08-INF-NPS	N	Y	Y	Y
M-017-10-INF-NPS	N	Y	Y	Y
M-017-12-INF-NPS	N	Y	Y	Y
M-018-00-INF-NPS	N	N	N	N
M-018-01-INF-NPS	N	N	Y	N
M-018-02-INF-NPS	N	N	N	N
M-018-03-INF-NPS	N	N	N	N
M-018-04-INF-NPS	N	Y	N	N
M-018-05-INF-NPS	N	Y	Y	N
M-018-06-INF-NPS	N	Y	Y	N
M-018-08-INF-NPS	N	Y	Y	N
M-018-10-INF-NPS	N	N	Y	N
M-018-12-INF-NPS	N	Y	Y	Y
M-019-00-INF-NPS	N	N	N	N
M-019-01-INF-NPS	N	N	N	N
M-019-02-INF-NPS	N	N	N	N
M-019-03-INF-NPS	Y	N	N	N
M-019-04-INF-NPS	N	N	Y	N
M-019-05-INF-NPS	N	N	Y	N
M-019-06-INF-NPS	Y	N	Y	N
M-019-08-INF-NPS	N	Y	Y	Y
M-019-10-INF-NPS	N	Y	Y	N
M-019-12-INF-NPS	Y	Y	Y	N
M-020-00-INF-NPS	N	N	N	N
M-020-01-INF-NPS	N	N	N	N
M-020-02-INF-NPS	N	N	N	N
M-021-00-INF-NPS	N	N	N	N
M-021-01-INF-NPS	Y	Y	N	N
M-021-02-INF-NPS	Y	Y	N	N
M-021-03-INF-NPS	Y	Y	N	N
M-021-04-INF-NPS	Y	Y	N	N
M-021-05-INF-NPS	N	Y	N	N
M-021-06-INF-NPS	N	Y	N	N
M-021-08-INF-NPS	N	Y	N	N
M-021-10-INF-NPS	N	N	N	N
M-021-12-INF-NPS	N	Y	Y	N
M-022-00-INF-NPS	N	N	N	N
M-022-01-INF-NPS	Y	N	N	N
M-022-02-INF-NPS	N	N	Y	N
M-022-03-INF-NPS	N	N	Y	N
M-022-04-INF-NPS	N	Y	Y	Y
M-022-05-INF-NPS	N	Y	Y	N
M-022-06-INF-NPS	N	Y	Y	N
M-022-08-INF-NPS	N	Y	Y	N
M-022-10-INF-NPS	N	Y	Y	N
M-022-12-INF-NPS	N	Y	N	N
M-023-00-INF-NPS	N	N	N	N
M-023-01-INF-NPS	N	N	Y	N
M-023-02-INF-NPS	N	N	Y	Y
M-023-03-INF-NPS	N	N	N	Y
M-023-04-INF-NPS	N	N	N	Y
M-023-05-INF-NPS	N	N	Y	Y
M-023-06-INF-NPS	N	N	N	Y
M-023-08-INF-NPS	N	Y	N	Y
M-023-10-INF-NPS	N	Y	Y	N
M-023-12-INF-NPS	N	Y	Y	Y
M-024-00-INF-NPS	N	N	N	N
M-025-00-INF-NPS	N	N	N	N
M-025-01-INF-NPS	N	Y	Y	N
M-025-02-INF-NPS	N	Y	Y	Y
M-025-03-INF-NPS	N	Y	Y	Y
M-025-04-INF-NPS	N	Y	Y	Y
M-025-05-INF-NPS	N	N	Y	Y
M-025-06-INF-NPS	N	N	Y	Y
M-025-08-INF-NPS	N	Y	Y	Y
M-025-10-INF-NPS	N	N	N	N
M-025-12-INF-NPS	N	Y	Y	Y
M-026-00-INF-NPS	N	N	N	N
M-026-01-INF-NPS	Y	Y	N	N
M-026-02-INF-NPS	Y	Y	N	N
M-026-03-INF-NPS	Y	Y	Y	N
M-026-04-INF-NPS	N	Y	Y	N
M-026-05-INF-NPS	N	Y	Y	Y
M-026-06-INF-NPS	N	Y	Y	N
M-026-08-INF-NPS	N	Y	Y	Y
M-026-10-INF-NPS	N	Y	Y	Y
M-026-12-INF-NPS	N	Y	Y	Y
M-027-00-INF-NPS	N	N	N	N
M-027-01-INF-NPS	N	N	N	N
M-027-02-INF-NPS	Y	N	N	N
M-027-03-INF-NPS	Y	N	N	N
M-027-04-INF-NPS	Y	N	N	N
M-027-05-INF-NPS	Y	Y	N	N
M-027-06-INF-NPS	Y	Y	N	N
M-027-08-INF-NPS	Y	Y	N	N
M-027-10-INF-NPS	N	Y	Y	N
M-027-12-INF-NPS	N	N	Y	N
M-028-00-INF-NPS	N	N	N	N
M-028-01-INF-NPS	N	N	Y	N
M-028-02-INF-NPS	Y	N	N	N
M-028-03-INF-NPS	Y	Y	Y	N
M-028-04-INF-NPS	Y	Y	N	Y
M-028-05-INF-NPS	Y	N	Y	N
M-028-06-INF-NPS	Y	Y	N	N
M-028-08-INF-NPS	N	Y	Y	N
M-028-10-INF-NPS	N	Y	Y	Y
M-028-12-INF-NPS	N	Y	Y	Y
M-029-00-INF-NPS	N	N	N	N
M-029-01-INF-NPS	N	N	Y	N
M-029-02-INF-NPS	N	Y	Y	N
M-029-03-INF-NPS	N	Y	Y	N
M-029-04-INF-NPS	N	N	Y	Y
M-029-05-INF-NPS	N	Y	Y	Y
M-029-06-INF-NPS	N	N	Y	Y
M-029-08-INF-NPS	N	N	Y	Y
M-029-10-INF-NPS	N	Y	Y	N
M-029-12-INF-NPS	N	Y	Y	N
M-030-00-INF-NPS	N	N	N	N
M-030-01-INF-NPS	N	Y	Y	Y
M-030-02-INF-NPS	N	Y	Y	Y
M-030-03-INF-NPS	N	Y	Y	Y
M-030-04-INF-NPS	N	Y	Y	Y
M-030-05-INF-NPS	N	Y	Y	Y
M-030-06-INF-NPS	N	Y	Y	N
M-030-08-INF-NPS	N	Y	Y	Y
M-030-10-INF-NPS	N	Y	Y	Y
M-030-12-INF-NPS
M-031-00-INF-NPS	N	N	N	N
M-031-01-INF-NPS	Y	N	N	N
M-031-02-INF-NPS	Y	N	N	N
M-031-03-INF-NPS	Y	N	N	N
M-031-04-INF-NPS	Y	N	N	N
M-031-05-INF-NPS	Y	N	N	N
M-031-06-INF-NPS	Y	N	N	N
M-031-08-INF-NPS	Y	N	N	N
M-031-10-INF-NPS	N	Y	N	N
M-031-12-INF-NPS	N	Y	N	N
M-032-00-INF-NPS	N	N	N	N
M-032-01-INF-NPS	Y	N	N	N
M-032-02-INF-NPS	Y	N	N	N
M-032-03-INF-NPS	Y	N	N	N
M-032-04-INF-NPS	N	N	Y	N
M-032-05-INF-NPS	N	N	N	N
M-032-06-INF-NPS	Y	N	Y	N
M-032-08-INF-NPS	N	Y	Y	Y
M-032-10-INF-NPS	N	Y	Y	Y
M-032-12-INF-NPS
M-033-00-INF-NPS	N	N	N	N
M-034-00-INF-NPS	N	N	Y	N
M-034-01-INF-NPS	Y	N	N	N
M-034-02-INF-NPS	N	N	Y	N
M-034-03-INF-NPS	N	Y	Y	N
M-034-04-INF-NPS	N	Y	N	Y
M-034-05-INF-NPS	N	N	N	N
M-034-06-INF-NPS	N	Y	Y	N
M-034-08-INF-NPS	N	Y	Y	Y
M-034-10-INF-NPS	N	Y	Y	Y
M-034-12-INF-NPS	N	Y	Y	N
M-035-00-INF-NPS	N	N	N	N
M-035-01-INF-NPS	Y	N	N	N
M-035-02-INF-NPS	Y	N	N	N
M-035-03-INF-NPS	Y	Y	N	N
M-035-04-INF-NPS	N	Y	Y	Y
M-035-05-INF-NPS	Y	Y	N	N
M-035-06-INF-NPS	N	Y	Y	N
M-035-08-INF-NPS	Y	N	Y	Y
M-035-10-INF-NPS	N	Y	Y	N
M-035-12-INF-NPS	N	Y	Y	N
M-036-00-INF-NPS	N	N	N	N
M-036-01-INF-NPS	N	N	Y	N
M-036-02-INF-NPS	N	N	N	N
M-036-03-INF-NPS	N	N	N	N
M-036-04-INF-NPS	N	Y	N	N
M-036-05-INF-NPS	Y	Y	N	N
M-036-06-INF-NPS	N	Y	Y	N
M-036-08-INF-NPS	N	Y	Y	N
M-036-10-INF-NPS	N	Y	Y	N
M-036-12-INF-NPS	N	N	Y	N
M-037-00-INF-NPS	N	N	N	N
M-038-00-INF-NPS	N	N	N	N
M-038-02-INF-NPS	N	N	N	N
M-038-03-INF-NPS	N	N	N	N
M-038-04-INF-NPS	N	Y	Y	N
M-038-05-INF-NPS	N	N	N	N
M-038-06-INF-NPS	N	N	N	N
M-038-08-INF-NPS	N	N	N	N
M-038-10-INF-NPS	N	Y	Y	N
M-038-12-INF-NPS	N	Y	N	N
M-039-00-INF-NPS	N	N	N	N
M-039-01-INF-NPS	Y	N	Y	N
M-039-02-INF-NPS	Y	N	Y	N
M-039-03-INF-NPS	Y	N	Y	N
M-039-04-INF-NPS	Y	Y	Y	N
M-039-05-INF-NPS	N	Y	Y	N
M-039-06-INF-NPS	N	Y	Y	N
M-039-08-INF-NPS	N	Y	Y	Y
M-039-10-INF-NPS	N	Y	Y	N
M-039-12-INF-NPS	N	Y	Y	N
M-040-00-INF-NPS	N	N	N	N
M-040-01-INF-NPS	N	N	N	N
M-040-02-INF-NPS	Y	Y	N	N
M-040-05-INF-NPS	N	Y	Y	N
M-040-06-INF-NPS	N	N	Y	N
M-040-08-INF-NPS	N	Y	Y	Y
M-040-10-INF-NPS	N	N	Y	Y
M-040-12-INF-NPS	N	N	Y	Y
M-041-00-INF-NPS	N	N	N	N
M-041-01-INF-NPS	N	Y	Y	N
M-041-02-INF-NPS	N	Y	N	Y
M-041-03-INF-NPS	N	Y	N	N
M-041-04-INF-NPS	N	Y	Y	Y
M-041-05-INF-NPS	N	Y	Y	Y
M-041-06-INF-NPS	N	Y	Y	Y
M-041-08-INF-NPS	N	Y	Y	N
M-041-10-INF-NPS	N	Y	Y	N
M-041-12-INF-NPS	N	Y	Y	Y
M-042-00-INF-NPS	N	N	N	N
M-042-01-INF-NPS	N	N	Y	N
M-042-02-INF-NPS	N	Y	Y	Y
M-042-03-INF-NPS	N	Y	Y	Y
M-042-04-INF-NPS	N	Y	N	N
M-042-05-INF-NPS	N	N	Y	N
M-042-06-INF-NPS	N	Y	Y	Y
M-042-08-INF-NPS	N	Y	Y	Y
M-042-10-INF-NPS	N	Y	Y	Y
M-043-00-INF-NPS	N	N	N	N
M-043-01-INF-NPS	N	N	Y	N
M-043-02-INF-NPS	N	Y	Y	Y
M-043-03-INF-NPS	N	Y	Y	Y
M-043-04-INF-NPS	N	Y	Y	Y
M-043-05-INF-NPS	N	Y	Y	Y
M-043-06-INF-NPS	N	Y	Y	Y
M-043-08-INF-NPS	N	Y	Y	Y
M-043-12-INF-NPS	N	Y	Y	Y
M-044-00-INF-NPS	N	N	N	N
M-044-01-INF-NPS	Y	Y	Y	N
M-044-02-INF-NPS	N	Y	Y	N
M-044-03-INF-NPS	N	Y	Y	Y
M-044-04-INF-NPS	Y	Y	Y	Y
M-044-05-INF-NPS	N	Y	Y	Y
M-044-06-INF-NPS	N	Y	Y	Y
M-044-08-INF-NPS	N	Y	Y	N
M-044-10-INF-NPS	N	Y	Y	Y
M-044-12-INF-NPS	N	N	Y	N
M-045-00-INF-NPS	N	N	N	N
M-045-01-INF-NPS	N	Y	Y	Y
M-045-02-INF-NPS	N	Y	Y	Y
M-045-03-INF-NPS	N	Y	Y	Y
M-045-04-INF-NPS	N	Y	Y	N
M-046-00-INF-NPS	N	N	N	N
M-046-01-INF-NPS	N	N	Y	N
M-046-02-INF-NPS	N	Y	Y	Y
M-046-03-INF-NPS	N	N	Y	Y
M-046-04-INF-NPS	N	Y	Y	N
M-046-05-INF-NPS	N	Y	Y	N
M-046-06-INF-NPS	N	Y	Y	N
M-046-08-INF-NPS	N	Y	Y	N
M-046-10-INF-NPS	N	N	Y	N
M-046-12-INF-NPS	N	N	Y	N
M-047-00-INF-NPS	N	N	N	N
M-047-01-INF-NPS	N	Y	Y	N
M-047-02-INF-NPS	N	N	Y	N
M-047-03-INF-NPS	N	Y	Y	N
M-047-04-INF-NPS	N	N	N	N
M-047-05-INF-NPS	N	N	N	N
M-047-06-INF-NPS	N	N	Y	N
M-047-08-INF-NPS	N	N	N	N
M-047-10-INF-NPS	Y	N	Y	N
M-047-12-INF-NPS	N	Y	Y	Y
M-048-00-INF-NPS	N	N	N	N
M-048-01-INF-NPS	N	N	Y	N
M-048-02-INF-NPS	N	N	N	N
M-048-03-INF-NPS	N	N	N	N
M-048-04-INF-NPS	N	N	N	Y
M-048-05-INF-NPS	Y	N	N	Y
M-048-06-INF-NPS	Y	N	N	Y
M-048-08-INF-NPS	N	N	N	N
M-048-10-INF-NPS	N	N	Y	N
M-048-12-INF-NPS	Y	N	Y	N
M-049-00-INF-NPS	N	N	N	N
M-049-01-INF-NPS	N	N	Y	Y
M-049-02-INF-NPS	N	N	Y	N
M-049-03-INF-NPS	N	N	Y	Y
M-049-04-INF-NPS	N	N	Y	Y
M-049-05-INF-NPS	N	Y	Y	Y
M-049-08-INF-NPS	N	Y	Y	Y
M-050-00-INF-NPS	N	N	N	N
M-050-01-INF-NPS	N	N	Y	N
M-050-02-INF-NPS	N	N	Y	N
M-050-03-INF-NPS	N	N	N	N
M-050-04-INF-NPS	N	N	N	N
M-050-05-INF-NPS	N	Y	Y	N
M-050-08-INF-NPS	N	Y	Y	N
M-050-10-INF-NPS	N	Y	Y	Y
M-050-12-INF-NPS	N	N	Y	Y
M-051-00-INF-NPS	N	N	N	N
M-051-01-INF-NPS	N	N	N	N
M-051-02-INF-NPS	N	N	N	N
M-052-00-INF-NPS	N	N	N	N
M-053-00-INF-NPS	N	N	N	N
M-053-01-INF-NPS	N	N	N	N
M-053-02-INF-NPS	N	N	N	N
M-053-03-INF-NPS	N	N	N	N
M-053-04-INF-NPS	N	N	N	N
M-053-05-INF-NPS	N	N	N	N
M-053-08-INF-NPS	N	N	N	N
M-053-10-INF-NPS	N	N	Y	N
M-053-12-INF-NPS	N	N	Y	N
M-054-00-INF-NPS	N	N	N	N
M-054-01-INF-NPS	N	N	N	N
M-054-02-INF-NPS	N	Y	N	N
M-054-05-INF-NPS	N	Y	Y	N
M-054-06-INF-NPS	N	Y	Y	N
M-054-08-INF-NPS	N	Y	Y	Y
M-054-10-INF-NPS	N	Y	Y	N
M-054-12-INF-NPS	N	N	Y	Y
O-001-00-INF-NPS	N	N	N	N
O-001-01-INF-NPS	N	N	N	N
O-001-02-INF-NPS	N	Y	Y	N
O-001-03-INF-NPS	N	Y	Y	Y
O-001-04-INF-NPS	N	Y	Y	Y
O-001-05-INF-NPS	N	Y	Y	Y
O-001-06-INF-NPS	N	Y	Y	N
O-001-08-INF-NPS	N	Y	N	Y
O-001-10-INF-NPS	N	Y	N	Y
O-002-00-INF-NPS	N	N	N	N
O-003-00-INF-NPS	N	N	N	N
O-003-01-INF-NPS	Y	N	N	N
O-003-02-INF-NPS	N	Y	Y	N
O-003-03-INF-NPS	N	Y	Y	N
O-004-00-INF-NPS	N	N	N	N
O-004-01-INF-NPS	N	Y	Y	Y
O-004-02-INF-NPS	Y	Y	Y	Y
O-004-03-INF-NPS	Y	Y	Y	Y
O-004-04-INF-NPS	Y	Y	Y	Y
O-004-05-INF-NPS	Y	Y	Y	Y
O-004-06-INF-NPS	Y	Y	N	Y
O-004-08-INF-NPS	N	Y	Y	Y
O-004-10-INF-NPS	Y	Y	Y	N
O-004-12-INF-NPS	N	Y	N	Y
O-005-00-INF-NPS	N	N	N	N
O-005-01-INF-NPS	N	N	Y	N
O-005-02-INF-NPS	N	N	Y	N
O-005-03-INF-NPS	N	Y	Y	N
O-005-04-INF-NPS	Y	Y	Y	Y
O-005-05-INF-NPS	N	Y	Y	N
O-005-06-INF-NPS	N	Y	Y	Y
O-005-08-INF-NPS	N	Y	N	Y
O-005-10-INF-NPS	N	Y	Y	Y
O-005-12-INF-NPS	N	Y	Y	Y
O-006-00-INF-NPS	N	N	N	N
O-006-01-INF-NPS	N	N	N	N
O-006-02-INF-NPS	Y	N	Y	N
O-006-03-INF-NPS	Y	N	Y	N
O-006-04-INF-NPS	N	N	Y	Y
O-006-05-INF-NPS	N	N	Y	Y
O-006-06-INF-NPS	N	N	Y	N
O-006-08-INF-NPS	N	N	Y	N
O-006-10-INF-NPS	N	Y	Y	N
O-007-00-INF-NPS	N	N	N	N
O-007-01-INF-NPS	N	Y	Y	Y
O-007-02-INF-NPS	Y	Y	N	Y
O-007-03-INF-NPS	N	Y	Y	Y
O-007-04-INF-NPS	N	N	N	N
O-007-05-INF-NPS	N	Y	Y	Y
O-007-06-INF-NPS	Y	Y	N	N
O-007-08-INF-NPS	N	Y	Y	Y
O-007-10-INF-NPS	N	Y	Y	Y
O-007-12-INF-NPS	N	Y	Y	Y
O-008-00-INF-NPS	N	N	N	N
O-008-01-INF-NPS	N	Y	N	N
O-008-02-INF-NPS	N	Y	N	N
O-008-03-INF-NPS	N	Y	N	Y
O-008-04-INF-NPS	N	Y	Y	Y
O-008-08-INF-NPS	N	Y	N	Y
O-008-10-INF-NPS	N	Y	Y	N
O-008-12-INF-NPS	N	Y	Y	Y
O-009-00-INF-NPS	N	N	N	N
O-009-01-INF-NPS	N	N	N	N
O-009-02-INF-NPS	N	Y	N	N
O-009-03-INF-NPS	N	Y	N	N
O-009-04-INF-NPS	N	Y	N	N
O-009-05-INF-NPS	N	Y	N	Y
O-009-06-INF-NPS	N	Y	Y	N
O-009-08-INF-NPS	N	Y	Y	N
O-009-10-INF-NPS	N	Y	Y	N
O-009-12-INF-NPS	N	Y	Y	N
O-010-00-INF-NPS	N	N	N	N
O-010-01-INF-NPS	Y	N	N	N
O-010-02-INF-NPS	N	Y	Y	N
O-010-03-INF-NPS	N	Y	N	N
O-010-04-INF-NPS	N	Y	N	N
O-010-05-INF-NPS	N	Y	N	Y
O-010-06-INF-NPS	N	Y	Y	N
O-010-08-INF-NPS	N	N	Y	N
O-010-10-INF-NPS	N	Y	Y	Y
O-010-12-INF-NPS	N	Y	Y	Y
O-011-00-INF-NPS	Y	N	N	N
O-011-01-INF-NPS	N	Y	Y	N
O-011-02-INF-NPS	N	Y	Y	N
O-011-03-INF-NPS	N	N	N	N
O-011-04-INF-NPS	N	N	N	N
O-011-05-INF-NPS	N	N	Y	Y
O-011-06-INF-NPS	N	N	Y	Y
O-011-08-INF-NPS	N	Y	Y	N
O-011-10-INF-NPS	N	Y	Y	Y
O-011-12-INF-NPS	N	Y	Y	Y
O-012-00-INF-NPS	N	N	N	N
O-012-01-INF-NPS	N	N	Y	N
O-012-02-INF-NPS	N	Y	Y	N
O-012-03-INF-NPS	N	Y	Y	N
O-012-04-INF-NPS	N	N	N	N
O-012-05-INF-NPS	N	Y	Y	Y
O-012-06-INF-NPS	N	Y	N	Y
O-013-00-INF-NPS	N	N	N	N
O-013-01-INF-NPS	Y	N	N	N
O-013-02-INF-NPS	N	N	N	N
O-013-03-INF-NPS	N	N	N	N
O-013-04-INF-NPS	N	N	Y	N
O-013-05-INF-NPS	N	N	Y	N
O-013-06-INF-NPS	N	N	Y	N
O-013-08-INF-NPS	N	Y	Y	N
O-014-00-INF-NPS	N	N	N	N
O-015-00-INF-NPS	N	N	N	N
O-015-02-INF-NPS	Y	N	N	N
O-015-03-INF-NPS	Y	N	N	N
O-015-04-INF-NPS	Y	Y	N	N
O-015-05-INF-NPS	Y	Y	N	N
O-015-06-INF-NPS	N	Y	N	N
O-015-08-INF-NPS	N	Y	N	N
O-015-10-INF-NPS	N	Y	Y	Y
O-015-12-INF-NPS	N	Y	Y	N
O-016-00-INF-NPS	N	N	N	N
O-016-01-INF-NPS	N	N	Y	N
O-016-02-INF-NPS	N	N	Y	Y
O-016-03-INF-NPS	N	Y	Y	Y
O-016-04-INF-NPS	N	Y	Y	Y
O-016-05-INF-NPS	N	Y	Y	Y
O-016-06-INF-NPS	N	Y	Y	Y
O-016-08-INF-NPS	N	Y	Y	Y
O-016-10-INF-NPS	N	N	N	Y
O-016-12-INF-NPS	N	Y	Y	N
O-017-00-INF-NPS	N	N	N	N
O-017-01-INF-NPS	N	N	N	N
O-017-02-INF-NPS	N	N	N	N
O-017-03-INF-NPS	N	N	N	N
O-017-04-INF-NPS	N	N	N	N
O-017-05-INF-NPS	N	N	N	N
O-017-08-INF-NPS	N	N	N	N
O-017-10-INF-NPS	N	Y	Y	Y
O-017-12-INF-NPS	N	N	N	N
O-018-00-INF-NPS	N	N	N	N
O-018-01-INF-NPS	N	N	N	N
O-018-02-INF-NPS	N	N	N	N
O-018-03-INF-NPS	N	Y	N	Y
O-018-04-INF-NPS	N	N	N	N
O-018-05-INF-NPS	N	N	N	N
O-018-08-INF-NPS	N	Y	Y	Y
O-018-10-INF-NPS	N	Y	N	Y
O-018-12-INF-NPS	N	Y	N	Y
O-019-00-INF-NPS	N	N	N	N
O-019-01-INF-NPS	Y	N	N	N
O-019-02-INF-NPS	Y	Y	Y	N
O-019-03-INF-NPS	Y	Y	N	N
O-019-04-INF-NPS	N	Y	Y	N
O-019-05-INF-NPS	Y	N	Y	N
O-019-06-INF-NPS	N	Y	N	Y
O-019-08-INF-NPS	N	N	Y	N
O-019-10-INF-NPS	N	Y	N	Y
O-019-12-INF-NPS	N	N	Y	Y
O-020-00-INF-NPS	N	N	N	N
O-020-01-INF-NPS	Y	Y	Y	N
O-020-02-INF-NPS	Y	Y	Y	N
O-020-03-INF-NPS	Y	Y	Y	N
O-020-04-INF-NPS	N	Y	N	Y
O-020-05-INF-NPS	N	Y	N	Y
O-020-06-INF-NPS	N	Y	Y	N
O-020-08-INF-NPS	N	Y	Y	Y
O-020-10-INF-NPS	N	Y	Y	Y
O-020-12-INF-NPS	N	Y	Y	Y
O-021-00-INF-NPS	N	N	N	N
O-021-01-INF-NPS	N	N	N	N
O-021-02-INF-NPS	N	N	N	N
O-021-03-INF-NPS	N	N	N	N
O-021-04-INF-NPS	N	N	N	N
O-021-05-INF-NPS	N	N	N	N
O-021-06-INF-NPS	N	N	N	N
O-021-08-INF-NPS	N	N	Y	N
O-021-10-INF-NPS	Y	N	N	N
O-021-12-INF-NPS	N	N	Y	N
O-022-00-INF-NPS	N	N	N	N
O-022-01-INF-NPS	Y	N	N	N
O-022-02-INF-NPS	N	N	N	N
O-022-03-INF-NPS	N	N	N	N
O-022-04-INF-NPS	N	N	N	N
O-022-05-INF-NPS	N	N	N	N
O-022-06-INF-NPS	N	N	Y	N
O-022-08-INF-NPS	N	Y	Y	Y
O-022-10-INF-NPS	N	Y	Y	N
O-022-12-INF-NPS	N	Y	Y	Y
O-023-00-INF-NPS	N	N	N	N
O-023-01-INF-NPS	N	N	N	N
O-023-02-INF-NPS	N	N	Y	N
O-023-03-INF-NPS	N	N	N	N
O-023-04-INF-NPS	N	N	N	N
O-024-00-INF-NPS	N	N	N	N
O-024-01-INF-NPS	N	N	N	N
O-024-02-INF-NPS	N	N	N	N
O-024-03-INF-NPS	N	N	N	N
O-024-04-INF-NPS	N	N	N	N
O-024-05-INF-NPS	N	N	Y	N
O-024-06-INF-NPS	N	N	Y	N
O-024-08-INF-NPS	N	Y	Y	Y
O-024-10-INF-NPS	N	Y	Y	N
O-024-12-INF-NPS	Y	N	N	N
O-025-00-INF-NPS	N	N	N	N
O-025-01-INF-NPS	Y	N	N	N
O-025-02-INF-NPS	Y	N	N	N
O-025-03-INF-NPS	Y	N	N	N
O-025-04-INF-NPS	N	N	Y	N
O-025-05-INF-NPS	Y	N	N	N
O-025-06-INF-NPS	N	Y	Y	N
O-025-08-INF-NPS	N	N	Y	Y
O-025-10-INF-NPS	N	N	Y	Y
O-025-12-INF-NPS	N	Y	Y	N
O-026-00-INF-NPS	N	N	N	N
O-026-01-INF-NPS	N	Y	N	N
O-026-02-INF-NPS	N	N	N	N
O-026-03-INF-NPS	N	N	N	N
O-026-04-INF-NPS	N	Y	Y	N
O-026-06-INF-NPS	N	Y	Y	N
O-026-08-INF-NPS	N	Y	Y	Y
O-027-00-INF-NPS	N	N	N	N
O-027-01-INF-NPS	Y	N	N	N
O-027-02-INF-NPS	Y	N	N	N
O-027-03-INF-NPS	N	Y	N	Y
O-027-04-INF-NPS	N	Y	Y	Y
O-027-05-INF-NPS	N	Y	Y	Y
O-027-08-INF-NPS	N	Y	Y	N
O-027-10-INF-NPS	N	Y	Y	Y
O-027-12-INF-NPS	N	Y	Y	N
O-028-00-INF-NPS	N	N	N	N
O-028-01-INF-NPS	Y	N	N	N
O-028-02-INF-NPS	N	Y	N	Y
O-028-03-INF-NPS	Y	Y	Y	Y
O-028-04-INF-NPS	N	Y	Y	Y
O-028-05-INF-NPS	N	Y	Y	Y
O-028-06-INF-NPS	Y	Y	Y	Y
O-028-08-INF-NPS	Y	Y	Y	Y
O-028-10-INF-NPS	N	Y	Y	N
O-028-12-INF-NPS	N	Y	Y	Y
O-029-00-INF-NPS	N	N	N	N
O-029-01-INF-NPS	Y	N	N	N
O-030-00-INF-NPS	N	N	N	N
O-030-01-INF-NPS	Y	N	Y	N
O-030-02-INF-NPS	Y	Y	Y	Y
O-030-03-INF-NPS	N	Y	Y	Y
O-030-04-INF-NPS	N	Y	Y	Y
O-030-05-INF-NPS	Y	Y	Y	Y
O-030-06-INF-NPS	N	Y	Y	Y
O-031-00-INF-NPS	N	N	N	N
O-031-01-INF-NPS	N	N	Y	N
O-031-02-INF-NPS	N	N	Y	N
O-031-03-INF-NPS	N	Y	Y	N
O-031-04-INF-NPS	N	Y	Y	Y
O-031-05-INF-NPS	N	Y	Y	Y
O-031-06-INF-NPS	N	Y	Y	Y
O-031-08-INF-NPS	N	Y	Y	Y
O-031-10-INF-NPS	N	Y	Y	Y
O-031-12-INF-NPS	N	Y	Y	Y
O-032-00-INF-NPS	N	N	N	N
O-032-01-INF-NPS	Y	N	N	N
O-032-02-INF-NPS	Y	N	N	N
O-032-03-INF-NPS	Y	Y	Y	N
O-032-04-INF-NPS	N	N	Y	N
O-032-05-INF-NPS	N	N	Y	N
O-032-06-INF-NPS	N	N	Y	N
O-032-08-INF-NPS	N	Y	Y	N
O-032-10-INF-NPS	N	Y	Y	N
O-032-12-INF-NPS	N	Y	N	N
O-033-00-INF-NPS	N	N	N	N
O-033-01-INF-NPS	Y	Y	N	N
O-033-02-INF-NPS	Y	Y	N	Y
O-033-03-INF-NPS	Y	Y	N	N
O-033-04-INF-NPS	N	Y	Y	N
O-033-05-INF-NPS	N	N	Y	Y
O-033-06-INF-NPS	Y	Y	Y	Y
O-033-08-INF-NPS	N	Y	Y	N
O-033-10-INF-NPS	Y	N	N	N
O-033-12-INF-NPS	N	N	N	Y
O-034-00-INF-NPS	Y	N	N	N
O-034-01-INF-NPS	Y	N	N	N
O-034-02-INF-NPS	Y	N	N	N
O-034-03-INF-NPS	N	Y	N	N
O-034-04-INF-NPS	N	N	N	N
O-034-05-INF-NPS	N	Y	N	Y
O-034-06-INF-NPS	N	N	N	Y
O-034-08-INF-NPS	N	N	N	N
O-034-10-INF-NPS	N	N	N	N
O-034-12-INF-NPS	N	Y	Y	N
O-035-00-INF-NPS	N	N	N	N
O-035-01-INF-NPS	N	N	Y	N
O-035-02-INF-NPS	N	N	N	N
O-035-03-INF-NPS	N	N	Y	N
O-035-04-INF-NPS	N	Y	Y	N
O-035-05-INF-NPS	N	Y	Y	N
O-035-06-INF-NPS	N	Y	N	N
O-036-00-INF-NPS	N	N	N	N
O-036-01-INF-NPS	Y	N	N	N
O-036-02-INF-NPS	N	N	Y	N
O-036-03-INF-NPS	N	N	N	N
O-036-04-INF-NPS	N	Y	N	N
O-036-05-INF-NPS	N	Y	Y	N
O-036-06-INF-NPS	N	Y	Y	N
O-036-08-INF-NPS	N	N	Y	Y
O-036-12-INF-NPS	Y	N	N	N
O-037-00-INF-NPS	N	N	N	N
O-038-00-INF-NPS	N	N	N	N
O-038-01-INF-NPS	N	N	Y	N
O-038-02-INF-NPS	N	Y	Y	Y
O-039-00-INF-NPS	N	N	N	N
O-039-01-INF-NPS	Y	N	N	N
O-039-02-INF-NPS	N	N	Y	N
O-039-03-INF-NPS	N	Y	Y	N
O-039-04-INF-NPS	N	Y	Y	N
O-039-05-INF-NPS	N	Y	Y	Y
O-039-06-INF-NPS	N	Y	Y	Y
O-039-08-INF-NPS	N	Y	Y	Y
O-039-10-INF-NPS	N	Y	Y	N
O-039-12-INF-NPS	N	N	Y	N
O-040-00-INF-NPS	N	N	N	N
O-040-01-INF-NPS	N	N	N	N
O-040-02-INF-NPS	N	Y	Y	N
O-040-03-INF-NPS	N	Y	Y	N
O-040-04-INF-NPS	N	Y	Y	N
O-040-05-INF-NPS	N	Y	Y	N
O-040-06-INF-NPS	N	Y	Y	N
O-040-08-INF-NPS	N	Y	Y	N
O-040-10-INF-NPS	N	Y	Y	N
O-040-12-INF-NPS	N	Y	Y	N
O-041-00-INF-NPS	N	N	N	N
O-041-01-INF-NPS	Y	N	N	N
O-041-02-INF-NPS	Y	N	N	N
O-041-03-INF-NPS	Y	N	N	N
O-041-04-INF-NPS	Y	N	N	N
O-041-05-INF-NPS	Y	N	Y	N
O-041-06-INF-NPS	N	N	Y	N
[truncated: 373 more rows]
