# Supplementary material for: Role of the upper airway microbiota in respiratory virus and bacterial pathobiont dynamics in the first year of life
Source: Nat Commun. 2025 Jun 4;16:5195. doi: 10.1038/s41467-025-60552-4 (PMC12137660; doi:10.1038/s41467-025-60552-4)
Supplement: Supplementary file 6 — Source Data [file 41467_2025_60552_MOESM6_ESM.zip › Source_Data/Figure_4.xlsx]

## Sheet: Fig4a
NA.	CI_lower	AUC	CI_upper	method	pathogen
inf_multi_hi	0.530518	0.568802	0.610667	Age	H. influenzae
inf_multi_mc	0.515984	0.559289	0.599627	Age	M. catarrhalis
inf_multi_sa	0.608759	0.659035	0.707468	Age	S. aureus
inf_multi_sp	0.517097	0.556271	0.595291	Age	S. pneumoniae
inf_multi_hi	0.581326	0.619794	0.6605	Clinical variables	H. influenzae
inf_multi_mc	0.5898	0.629054	0.665348	Clinical variables	M. catarrhalis
inf_multi_sa	0.664431	0.708774	0.757099	Clinical variables	S. aureus
inf_multi_sp	0.584376	0.623135	0.661916	Clinical variables	S. pneumoniae
inf_multi_hi	0.599	0.634536	0.672902	URT microbiota taxonomy	H. influenzae
inf_multi_mc	0.539825	0.578587	0.617566	URT microbiota taxonomy	M. catarrhalis
inf_multi_sa	0.683428	0.727258	0.767981	URT microbiota taxonomy	S. aureus
inf_multi_sp	0.600795	0.637668	0.674123	URT microbiota taxonomy	S. pneumoniae
inf_multi_hi	0.599634	0.636835	0.676847	Taxonomy + microbial pathways	H. influenzae
inf_multi_mc	0.54165	0.582805	0.622156	Taxonomy + microbial pathways	M. catarrhalis
inf_multi_sa	0.683899	0.727353	0.767797	Taxonomy + microbial pathways	S. aureus
inf_multi_sp	0.604948	0.646498	0.682986	Taxonomy + microbial pathways	S. pneumoniae
inf_multi_hi	0.602957	0.638528	0.67682	Taxonomy + clinical variables	H. influenzae
inf_multi_mc	0.568501	0.6078	0.64604	Taxonomy + clinical variables	M. catarrhalis
inf_multi_sa	0.685075	0.729695	0.769993	Taxonomy + clinical variables	S. aureus
inf_multi_sp	0.62779	0.663288	0.698482	Taxonomy + clinical variables	S. pneumoniae
inf_multi_hi	0.604053	0.64099	0.680233	Full model	H. influenzae
inf_multi_mc	0.567806	0.606429	0.646139	Full model	M. catarrhalis
inf_multi_sa	0.682749	0.726673	0.766656	Full model	S. aureus
inf_multi_sp	0.604994	0.645642	0.682274	Full model	S. pneumoniae

## Sheet: Fig4b
H. influenzae	M. catarrhalis	S. aureus	S. pneumoniae
2.7695	3.02033	4.4608	2.33013
1.54386	1.70521	0.952007	1.6834
0.726554	0.66789	0.796976	0.782308
0.385954	0.353556	0.285891	0.408573
0.464669	0.455022	0.296313	0.455776
0.326285	0.350679	0.497689	0.306761
0.393423	0.879904	0.49038	0.431561
0.265949	0.337278	0.447502	0.315568
0.479011	0.676482	0.345841	0.443206
0.389732	0.414257	0.337762	0.529236
0.495441	0.416729	0.498854	0.417517
			1.67054
5.35177	2.93318	3.92326	4.37864
4.13605	3.93907	5.24189	3.92517
4.07748	4.09132	6.70253	4.60969
3.37315	3.41227	4.71613	3.57811
5.4089	3.19802	3.42467	2.68258
3.29727	4.10297	3.21018	3.11158
2.96747	2.75284	2.47179	2.96197
2.15026	2.58526	1.9252	2.1731
3.51942	3.83906	2.68573	3.8477
3.36733	3.38829	4.16977	3.78367
2.84855	2.89983	2.60614	2.71348
3.19683	3.20411	2.61471	3.17217
2.50669	2.99581	2.504	2.73395
2.82343	3.03643	2.78788	2.76487
2.66781	2.44502	2.56963	2.65432
2.11152	1.89274	1.89191	1.90649
2.66648	2.74468	2.67183	2.73241
2.0464	1.89158	1.78205	1.89619
2.58007	2.80773	2.39668	2.74749
2.05175	2.20157	1.9994	2.05206
2.5333	2.49132	2.21604	2.46959
2.18145	2.30127	1.88521	2.09165
2.39189	2.29338	1.99619	2.26009
2.31378	2.33363	2.04891	2.64082
2.19557	2.8424	2.69476	2.68462
2.18756	2.55526	2.37666	2.34625
2.16195	2.47474	2.34105	2.37679
2.45758	2.29937	2.33664	2.43175
2.09825	2.60625	1.99762	2.47506
2.09877	2.33637	1.97188	2.29283
2.04403	2.14003	1.85293	2.09315
3.94684	3.68683	4.5767	3.63715

## Sheet: Fig4c_Hi
ASV	coef	Std..Error	z.value	Pr...z..	convergence	qvalue	coef_dir
Streptococcus mitis/oralis (9)	-0.0729869	0.0248111	-2.9417	0.00326419		0.0261135	Neg
S. thermophilus/vestibularis/salivarius (15)	-0.0712381	0.0293004	-2.4313	0.0150447		0.0962861	Neg
M. catarrhalis/nonliquefaciens (1)	0.0870293	0.0200916	4.33164	1.48006e-05		0.000236809	Pos
S. pneumoniae/pseudopneumoniae (5)	0.103102	0.0201298	5.12185	3.02548e-07		9.68154e-06	Pos

## Sheet: Fig4c_Mc
ASV	coef	Std..Error	z.value	Pr...z..	convergence	qvalue	coef_dir
C. accolens/macginleyi (6)	-0.0637375	0.021149	-3.01374	0.00258052		0.0486375	Neg
Streptococcus mitis/oralis (9)	-0.0551607	0.0233368	-2.36367	0.0180948		0.144758	Neg
Dolosigranulum pigrum (2)	0.0482724	0.0213477	2.26125	0.0237439		0.151961	Pos
C. propinquum/pseudodiphtheriticum (4)	0.0486623	0.0205517	2.3678	0.017894		0.144758	Pos
Haemophilus sp. (8)	0.114135	0.0385112	2.96368	0.00303985		0.0486375	Pos

## Sheet: Fig4c_Sa
ASV	coef	Std..Error	z.value	Pr...z..	convergence	qvalue	coef_dir
Dolosigranulum pigrum (2)	-0.0850715	0.0283735	-2.99827	0.00271515		0.0289616	Neg
C. propinquum/pseudodiphtheriticum (4)	-0.0833384	0.0275168	-3.02864	0.00245659		0.0289616	Neg
Unclassified Enterobacteriaceae (16)	0.09702	0.0421982	2.29915	0.0214964		0.171971	Pos

## Sheet: Fig4c_Sp
ASV	coef	Std..Error	z.value	Pr...z..	convergence	qvalue	coef_dir
Veillonella massiliensis (50)	-0.1313	0.0426589	-3.07791	0.00208461		0.0153794	Neg
C. amycolatum (53)	-0.11956	0.0486993	-2.45507	0.0140856		0.0643912	Neg
Streptococcus mitis/oralis (9)	-0.08765	0.0254111	-3.44928	0.000562084		0.00899335	Neg
Staphylococcus sp. (3)	-0.0851301	0.0266887	-3.18975	0.00142397		0.015189	Neg
C. tuberculostearicum (10)	-0.0833655	0.0279761	-2.97988	0.00288364		0.0153794	Neg
C. propinquum/pseudodiphtheriticum (4)	0.045259	0.0220198	2.05538	0.0398421		0.141661	Pos
Dolosigranulum pigrum (2)	0.0495965	0.0228171	2.17366	0.0297308		0.118923	Pos
M. catarrhalis/nonliquefaciens (1)	0.0782532	0.0208525	3.75269	0.000174946		0.00559827	Pos
