# Supplementary material for: Role of the upper airway microbiota in respiratory virus and bacterial pathobiont dynamics in the first year of life
Source: Nat Commun. 2025 Jun 4;16:5195. doi: 10.1038/s41467-025-60552-4 (PMC12137660; doi:10.1038/s41467-025-60552-4)
Supplement: Supplementary file 6 — Source Data [file 41467_2025_60552_MOESM6_ESM.zip › Source_Data/Figure_3.xlsx]

## Sheet: Fig3a
The NMDS plot shown in Figure 3a can be generated using the phyloseq object 'phy.inf.np.16s.rds' and script 'RV_Figure3' located in the following GitHub repository: https://github.com/mskelly7/Pathobiont_colonization/.

## Sheet: Fig3b
Sample	Genus	cluster	Abundance
O-034-00-INF-NPS	Staphylococcus	STA	0.999261
L-125-03-INF-NPS	Streptococcus	STR	0.998528
L-073-03-INF-NPS	Staphylococcus	STA	0.998393
M-028-00-INF-NPS	Staphylococcus	STA	0.998077
O-063-03-INF-NPS	Staphylococcus	STA	0.997922
L-141-03-INF-NPS	Staphylococcus	STA	0.997507
L-154-12-INF-NPS	Staphylococcus	STA	0.996211
L-001-06-INF-NPS	Streptococcus	STR	0.994705
L-054-01-INF-NPS	Staphylococcus	STA	0.994323
O-022-08-INF-NPS	Moraxella	MOR	0.993406
M-031-12-INF-NPS	Streptococcus	STR	0.993362
L-049-05-INF-NPS	Haemophilus	HAE	0.993087
L-058-03-INF-NPS	Corynebacterium	COR	0.99193
M-031-05-INF-NPS	Staphylococcus	STA	0.991566
O-021-05-INF-NPS	Corynebacterium	COR	0.991184
L-108-10-INF-NPS	Moraxella	MOR	0.991082
L-027-04-INF-NPS	Haemophilus	HAE	0.99037
O-024-10-INF-NPS	Moraxella	MOR	0.988691
M-044-02-INF-NPS	Streptococcus	STR	0.988447
L-120-00-INF-NPS	Staphylococcus	STA	0.988207
O-072-05-INF-NPS	Corynebacterium	COR	0.98811
L-143-01-INF-NPS	Corynebacterium	COR	0.988096
O-024-05-INF-NPS	Moraxella	MOR	0.987572
L-113-01-INF-NPS	Staphylococcus	STA	0.987086
L-139-10-INF-NPS	Moraxella	MOR	0.986868
L-036-10-INF-NPS	Moraxella	MOR	0.98686
O-015-08-INF-NPS	Corynebacterium	COR	0.986731
O-077-02-INF-NPS	Moraxella	MOR	0.986243
M-037-00-INF-NPS	Streptococcus	STR	0.986121
L-140-01-INF-NPS	Staphylococcus	STA	0.985995
L-016-02-INF-NPS	Staphylococcus	STA	0.985379
O-033-12-INF-NPS	Haemophilus	HAE	0.98525
L-151-01-INF-NPS	Staphylococcus	STA	0.985092
L-054-03-INF-NPS	Staphylococcus	STA	0.984561
L-101-02-INF-NPS	Streptococcus	STR	0.983498
O-074-00-INF-NPS	Staphylococcus	STA	0.983147
O-083-12-INF-NPS	Moraxella	MOR	0.982078
M-018-08-INF-NPS	Dolosigranulum	CD	0.981296
L-003-01-INF-NPS	Staphylococcus	STA	0.980103
O-069-02-INF-NPS	Staphylococcus	STA	0.979937
L-119-08-INF-NPS	Moraxella	MOR	0.979704
M-021-03-INF-NPS	Corynebacterium	COR	0.979386
M-013-02-INF-NPS	Staphylococcus	STA	0.978319
L-076-01-INF-NPS	Staphylococcus	STA	0.977346
O-021-10-INF-NPS	Moraxella	MOR	0.976682
M-035-01-INF-NPS	Staphylococcus	STA	0.976524
M-004-00-INF-NPS	Staphylococcus	STA	0.976346
L-121-10-INF-NPS	Moraxella	MOR	0.973469
L-058-01-INF-NPS	Staphylococcus	STA	0.973434
M-031-04-INF-NPS	Staphylococcus	STA	0.971728
O-017-06-INF-NPS	Corynebacterium	COR	0.970766
L-075-01-INF-NPS	Staphylococcus	STA	0.97055
M-018-03-INF-NPS	Staphylococcus	STA	0.969744
O-011-06-INF-NPS	Haemophilus	HAE	0.969744
L-029-05-INF-NPS	Corynebacterium	COR	0.96909
L-156-01-INF-NPS	Staphylococcus	STA	0.968738
L-039-03-INF-NPS	Corynebacterium	COR	0.968528
L-031-08-INF-NPS	Corynebacterium	COR	0.96783
L-029-03-INF-NPS	Corynebacterium	COR	0.967586
L-108-05-INF-NPS	Streptococcus	STR	0.966961
O-041-02-INF-NPS	Staphylococcus	STA	0.96448
M-015-00-INF-NPS	Staphylococcus	STA	0.96412
L-156-10-INF-NPS	Moraxella	MOR	0.963873
L-042-01-INF-NPS	Moraxella	MOR	0.963403
L-103-04-INF-NPS	Corynebacterium	COR	0.963344
O-029-01-INF-NPS	Pseudomonas	STA	0.963226
L-050-10-INF-NPS	Moraxella	MOR	0.962664
L-098-00-INF-NPS	Haemophilus	HAE	0.961602
L-152-03-INF-NPS	Staphylococcus	STA	0.961587
L-030-12-INF-NPS	Moraxella	MOR	0.961413
M-035-03-INF-NPS	Staphylococcus	STA	0.961359
L-057-01-INF-NPS	Corynebacterium	COR	0.96096
L-001-03-INF-NPS	Corynebacterium	COR	0.959908
O-001-03-INF-NPS	Haemophilus	HAE	0.958512
L-014-06-INF-NPS	Streptococcus	STR	0.957015
L-055-05-INF-NPS	Moraxella	MOR	0.956176
L-144-01-INF-NPS	Streptococcus	STR	0.955939
O-024-06-INF-NPS	Moraxella	MOR	0.955378
O-006-05-INF-NPS	Moraxella	MOR	0.954809
M-047-10-INF-NPS	Moraxella	MOR	0.953903
O-070-00-INF-NPS	Lactobacillus	OTH	0.953633
O-066-03-INF-NPS	Streptococcus	STR	0.953434
M-010-12-INF-NPS	Streptococcus	STR	0.95337
O-016-12-INF-NPS	Moraxella	MOR	0.952943
L-138-01-INF-NPS	Corynebacterium	COR	0.952595
L-048-02-INF-NPS	Corynebacterium	COR	0.951241
O-001-01-INF-NPS	Pseudomonas	OTH	0.951216
L-152-01-INF-NPS	Staphylococcus	STA	0.950703
M-007-01-INF-NPS	Staphylococcus	STA	0.950257
O-087-00-INF-NPS	Staphylococcus	STA	0.949794
L-003-06-INF-NPS	Dolosigranulum	CD	0.948975
O-018-01-INF-NPS	Corynebacterium	COR	0.948323
L-094-00-INF-NPS	Lactobacillus	OTH	0.94784
O-041-03-INF-NPS	Staphylococcus	STA	0.947554
L-145-03-INF-NPS	Staphylococcus	STA	0.947533
L-026-02-INF-NPS	Staphylococcus	STA	0.946456
M-053-04-INF-NPS	Corynebacterium	COR	0.945876
L-087-05-INF-NPS	Streptococcus	STR	0.945736
O-009-06-INF-NPS	Moraxella	MOR	0.945702
L-061-00-INF-NPS	Lactobacillus	OTH	0.945628
L-144-02-INF-NPS	Corynebacterium	COR	0.945039
O-059-05-INF-NPS	Haemophilus	HAE	0.944551
L-115-05-INF-NPS	Moraxella	MOR	0.944294
O-049-08-INF-NPS	Moraxella	MOR	0.943999
L-064-05-INF-NPS	Moraxella	MOR	0.943843
M-046-03-INF-NPS	Haemophilus	HAE	0.943503
L-056-06-INF-NPS	Streptococcus	STR	0.943495
O-048-04-INF-NPS	Staphylococcus	STA	0.942441
L-068-01-INF-NPS	Staphylococcus	STA	0.942404
L-036-08-INF-NPS	Moraxella	MOR	0.942282
L-157-01-INF-NPS	Staphylococcus	STA	0.942073
L-156-03-INF-NPS	Staphylococcus	STA	0.940928
M-008-12-INF-NPS	Streptococcus	STR	0.93976
M-028-04-INF-NPS	Staphylococcus	STA	0.939728
O-013-01-INF-NPS	Staphylococcus	STA	0.938107
L-041-00-INF-NPS	Staphylococcus	STA	0.937763
L-003-12-INF-NPS	Moraxella	MOR	0.937355
O-008-01-INF-NPS	Streptococcus	STR	0.937076
L-033-04-INF-NPS	Moraxella	MOR	0.937059
O-078-03-INF-NPS	Streptococcus	STR	0.936233
L-003-03-INF-NPS	Corynebacterium	COR	0.934239
O-003-00-INF-NPS	Staphylococcus	STA	0.934011
L-158-08-INF-NPS	Moraxella	MOR	0.933966
O-033-01-INF-NPS	Staphylococcus	STA	0.933913
L-024-04-INF-NPS	Moraxella	MOR	0.933587
L-028-01-INF-NPS	Staphylococcus	STA	0.933216
O-038-02-INF-NPS	Streptococcus	STR	0.932961
L-141-10-INF-NPS	Staphylococcus	STA	0.93182
O-063-02-INF-NPS	Staphylococcus	STA	0.931452
M-006-04-INF-NPS	Streptococcus	STR	0.930994
L-064-00-INF-NPS	Lactobacillus	OTH	0.930927
O-032-01-INF-NPS	Staphylococcus	STA	0.92958
L-026-04-INF-NPS	Moraxella	MOR	0.929101
O-018-04-INF-NPS	Corynebacterium	COR	0.928608
L-150-00-INF-NPS	Lactobacillus	OTH	0.927654
L-042-02-INF-NPS	Moraxella	MOR	0.926309
M-035-04-INF-NPS	Corynebacterium	COR	0.926193
L-028-12-INF-NPS	Haemophilus	HAE	0.925294
O-033-10-INF-NPS	Staphylococcus	STA	0.923956
M-032-01-INF-NPS	Staphylococcus	STA	0.923239
L-025-05-INF-NPS	Moraxella	MOR	0.923062
L-012-06-INF-NPS	Moraxella	MOR	0.922882
L-132-05-INF-NPS	Haemophilus	HAE	0.922841
M-051-02-INF-NPS	Corynebacterium	COR	0.922774
L-039-01-INF-NPS	Corynebacterium	COR	0.922278
M-030-02-INF-NPS	Haemophilus	HAE	0.921829
L-051-12-INF-NPS	Corynebacterium	COR	0.9215
L-022-06-INF-NPS	Moraxella	MOR	0.921386
L-082-01-INF-NPS	Corynebacterium	COR	0.920174
O-041-04-INF-NPS	Staphylococcus	STA	0.919425
L-065-05-INF-NPS	Moraxella	MOR	0.919261
L-058-10-INF-NPS	Dolosigranulum	CD	0.919076
L-125-05-INF-NPS	Moraxella	MOR	0.918709
L-113-04-INF-NPS	Staphylococcus	STA	0.917865
L-106-00-INF-NPS	Streptococcus	STR	0.917812
L-031-05-INF-NPS	Corynebacterium	COR	0.917333
M-042-00-INF-NPS	Streptococcus	STR	0.916392
M-031-01-INF-NPS	Staphylococcus	STA	0.915911
O-062-00-INF-NPS	Lactobacillus	OTH	0.915689
M-053-05-INF-NPS	Staphylococcus	STA	0.915343
O-013-03-INF-NPS	Corynebacterium	COR	0.915213
O-032-12-INF-NPS	Streptococcus	STR	0.914623
O-058-04-INF-NPS	Moraxella	MOR	0.913423
L-026-03-INF-NPS	Streptococcus	STR	0.912958
M-043-02-INF-NPS	Streptococcus	STR	0.912953
M-036-10-INF-NPS	Corynebacterium	COR	0.912106
O-059-12-INF-NPS	Moraxella	MOR	0.910084
L-129-06-INF-NPS	Streptococcus	STR	0.909698
L-023-06-INF-NPS	Moraxella	MOR	0.909568
M-035-02-INF-NPS	Staphylococcus	STA	0.909499
L-141-05-INF-NPS	Staphylococcus	STA	0.909393
L-050-03-INF-NPS	Corynebacterium	COR	0.909371
L-029-02-INF-NPS	Corynebacterium	COR	0.909224
M-022-06-INF-NPS	Moraxella	MOR	0.909176
L-113-08-INF-NPS	Staphylococcus	STA	0.908471
M-019-05-INF-NPS	Moraxella	MOR	0.908404
L-033-05-INF-NPS	Moraxella	MOR	0.908124
O-024-04-INF-NPS	Corynebacterium	COR	0.907834
O-012-03-INF-NPS	Moraxella	MOR	0.907491
L-145-05-INF-NPS	Staphylococcus	STA	0.907376
L-040-02-INF-NPS	Haemophilus	HAE	0.907045
O-061-03-INF-NPS	Streptococcus	STR	0.906887
L-036-02-INF-NPS	Corynebacterium	COR	0.906695
M-031-06-INF-NPS	Staphylococcus	STA	0.906287
O-020-01-INF-NPS	Moraxella	MOR	0.905383
M-034-10-INF-NPS	Moraxella	MOR	0.904913
L-046-02-INF-NPS	Moraxella	MOR	0.904411
L-076-02-INF-NPS	Staphylococcus	STA	0.90412
L-136-01-INF-NPS	Staphylococcus	STA	0.904116
M-053-10-INF-NPS	Moraxella	MOR	0.904055
O-068-10-INF-NPS	Haemophilus	HAE	0.903227
L-029-12-INF-NPS	Moraxella	MOR	0.903006
L-147-02-INF-NPS	Staphylococcus	STA	0.902849
L-037-08-INF-NPS	Streptococcus	STR	0.902139
O-049-01-INF-NPS	Staphylococcus	STA	0.901833
L-126-01-INF-NPS	Staphylococcus	STA	0.900762
L-132-01-INF-NPS	Staphylococcus	STA	0.899085
L-040-01-INF-NPS	Haemophilus	HAE	0.898592
M-013-01-INF-NPS	Moraxella	MOR	0.898285
L-044-10-INF-NPS	Moraxella	MOR	0.898071
M-036-03-INF-NPS	Corynebacterium	COR	0.897834
O-015-00-INF-NPS	Moraxella	MOR	0.897817
O-067-02-INF-NPS	Corynebacterium	COR	0.897659
M-005-06-INF-NPS	Staphylococcus	STA	0.897238
M-012-12-INF-NPS	Moraxella	MOR	0.896871
O-058-02-INF-NPS	Moraxella	MOR	0.896635
M-036-01-INF-NPS	Corynebacterium	COR	0.895492
O-006-02-INF-NPS	Staphylococcus	STA	0.895443
L-048-04-INF-NPS	Corynebacterium	COR	0.895417
L-065-04-INF-NPS	Dolosigranulum	CD	0.894864
M-026-01-INF-NPS	Staphylococcus	STA	0.894863
M-026-00-INF-NPS	Lactobacillus	OTH	0.894493
M-005-04-INF-NPS	Staphylococcus	STA	0.893894
L-025-03-INF-NPS	Moraxella	MOR	0.893885
L-011-00-INF-NPS	Lactobacillus	OTH	0.89325
O-057-02-INF-NPS	Dolosigranulum	CD	0.893222
L-153-02-INF-NPS	Staphylococcus	STA	0.891528
M-044-05-INF-NPS	Haemophilus	HAE	0.891524
O-061-02-INF-NPS	Streptococcus	STR	0.889975
L-105-01-INF-NPS	Corynebacterium	COR	0.888832
L-056-01-INF-NPS	Corynebacterium	COR	0.888454
L-020-05-INF-NPS	Streptococcus	STR	0.888067
O-063-05-INF-NPS	Moraxella	MOR	0.887684
O-088-00-INF-NPS	Staphylococcus	STA	0.887257
L-036-04-INF-NPS	Streptococcus	STR	0.886844
L-139-01-INF-NPS	Staphylococcus	STA	0.886737
L-001-10-INF-NPS	Streptococcus	STR	0.886426
M-006-01-INF-NPS	Staphylococcus	STA	0.885754
L-047-04-INF-NPS	Corynebacterium	COR	0.885282
L-014-01-INF-NPS	Moraxella	MOR	0.883042
M-019-03-INF-NPS	Corynebacterium	COR	0.882359
L-115-03-INF-NPS	Moraxella	MOR	0.880299
L-089-01-INF-NPS	Corynebacterium	COR	0.880001
L-043-12-INF-NPS	Moraxella	MOR	0.879681
L-147-08-INF-NPS	Dolosigranulum	CD	0.87957
O-025-01-INF-NPS	Staphylococcus	STA	0.879004
O-011-04-INF-NPS	Haemophilus	HAE	0.8787
L-039-08-INF-NPS	Haemophilus	HAE	0.877799
L-096-10-INF-NPS	Streptococcus	STR	0.877443
L-066-08-INF-NPS	Haemophilus	HAE	0.877284
L-062-00-INF-NPS	Dolosigranulum	CD	0.876752
O-016-04-INF-NPS	Moraxella	MOR	0.876485
L-138-02-INF-NPS	Moraxella	MOR	0.876166
M-026-04-INF-NPS	Moraxella	MOR	0.875803
O-045-08-INF-NPS	Moraxella	MOR	0.875445
O-056-02-INF-NPS	Streptococcus	STR	0.875413
L-012-10-INF-NPS	Moraxella	MOR	0.875354
L-152-02-INF-NPS	Staphylococcus	STA	0.874532
O-025-08-INF-NPS	Moraxella	MOR	0.87423
L-003-10-INF-NPS	Moraxella	MOR	0.874202
M-022-01-INF-NPS	Staphylococcus	STA	0.87284
O-013-04-INF-NPS	Moraxella	MOR	0.871513
L-029-04-INF-NPS	Corynebacterium	COR	0.871075
L-031-06-INF-NPS	Corynebacterium	COR	0.87097
L-041-10-INF-NPS	Moraxella	MOR	0.870614
L-138-04-INF-NPS	Moraxella	MOR	0.8706
O-067-05-INF-NPS	Moraxella	MOR	0.870512
L-044-04-INF-NPS	Corynebacterium	COR	0.870254
L-113-03-INF-NPS	Staphylococcus	STA	0.870227
L-028-02-INF-NPS	Moraxella	MOR	0.870118
O-021-12-INF-NPS	Moraxella	MOR	0.868975
L-030-04-INF-NPS	Moraxella	MOR	0.868385
L-135-00-INF-NPS	Staphylococcus	STA	0.868189
O-017-12-INF-NPS	Moraxella	MOR	0.867848
L-136-02-INF-NPS	Moraxella	MOR	0.86745
L-055-08-INF-NPS	Moraxella	MOR	0.866491
L-057-03-INF-NPS	Pseudomonas	STA	0.866324
L-095-01-INF-NPS	Staphylococcus	STA	0.866256
L-114-08-INF-NPS	Moraxella	MOR	0.864411
O-086-03-INF-NPS	Corynebacterium	COR	0.863403
O-020-05-INF-NPS	Moraxella	MOR	0.862581
L-065-06-INF-NPS	Moraxella	MOR	0.860582
O-041-01-INF-NPS	Staphylococcus	STA	0.860326
O-015-05-INF-NPS	Corynebacterium	COR	0.857656
M-039-02-INF-NPS	Moraxella	MOR	0.857072
O-005-06-INF-NPS	Haemophilus	HAE	0.856738
O-022-03-INF-NPS	Corynebacterium	COR	0.856491
M-038-10-INF-NPS	Streptococcus	STR	0.855918
L-075-04-INF-NPS	Corynebacterium	COR	0.855916
L-025-06-INF-NPS	Moraxella	MOR	0.855563
O-015-10-INF-NPS	Corynebacterium	COR	0.854945
M-005-10-INF-NPS	Staphylococcus	STA	0.854614
O-073-04-INF-NPS	Corynebacterium	COR	0.854595
M-054-06-INF-NPS	Moraxella	MOR	0.853296
M-032-00-INF-NPS	Staphylococcus	STA	0.851521
M-039-01-INF-NPS	Staphylococcus	STA	0.850636
L-145-04-INF-NPS	Staphylococcus	STA	0.850168
O-013-05-INF-NPS	Moraxella	MOR	0.849978
O-072-08-INF-NPS	Streptococcus	STR	0.849708
M-005-01-INF-NPS	Staphylococcus	STA	0.849674
O-077-01-INF-NPS	Corynebacterium	COR	0.84928
O-005-00-INF-NPS	Staphylococcus	STA	0.849096
L-004-01-INF-NPS	Staphylococcus	STA	0.848506
O-075-01-INF-NPS	Staphylococcus	STA	0.84834
L-096-01-INF-NPS	Staphylococcus	STA	0.847268
O-039-01-INF-NPS	Staphylococcus	STA	0.847112
O-052-01-INF-NPS	Staphylococcus	STA	0.844862
M-035-05-INF-NPS	Corynebacterium	COR	0.844627
L-033-08-INF-NPS	Moraxella	MOR	0.84453
L-079-02-INF-NPS	Moraxella	MOR	0.844314
O-065-04-INF-NPS	Streptococcus	STR	0.842882
L-128-01-INF-NPS	Staphylococcus	STA	0.842407
L-141-04-INF-NPS	Moraxella	MOR	0.842316
M-004-03-INF-NPS	Haemophilus	HAE	0.842101
L-030-06-INF-NPS	Streptococcus	STR	0.839107
O-086-01-INF-NPS	Staphylococcus	STA	0.838681
O-019-01-INF-NPS	Staphylococcus	STA	0.837556
L-031-02-INF-NPS	Corynebacterium	COR	0.837553
M-043-01-INF-NPS	Dolosigranulum	CD	0.837168
L-103-01-INF-NPS	Staphylococcus	STA	0.836662
L-061-02-INF-NPS	Corynebacterium	COR	0.836262
L-113-00-INF-NPS	Other	OTH	0.835689
L-051-03-INF-NPS	Corynebacterium	COR	0.834463
L-015-04-INF-NPS	Moraxella	MOR	0.8344
M-014-01-INF-NPS	Staphylococcus	STA	0.834361
O-063-01-INF-NPS	Other	STA	0.833101
M-006-05-INF-NPS	Haemophilus	HAE	0.832518
O-063-00-INF-NPS	Staphylococcus	STA	0.831953
L-057-04-INF-NPS	Moraxella	MOR	0.831898
O-025-10-INF-NPS	Moraxella	MOR	0.831763
L-110-06-INF-NPS	Haemophilus	HAE	0.831346
L-127-00-INF-NPS	Lactobacillus	OTH	0.831224
O-027-03-INF-NPS	Haemophilus	HAE	0.830064
L-111-03-INF-NPS	Moraxella	MOR	0.829969
L-049-02-INF-NPS	Streptococcus	STR	0.829819
L-033-01-INF-NPS	Moraxella	MOR	0.829563
L-103-05-INF-NPS	Corynebacterium	COR	0.828581
L-075-10-INF-NPS	Moraxella	MOR	0.828557
L-047-01-INF-NPS	Staphylococcus	STA	0.828546
O-006-08-INF-NPS	Moraxella	MOR	0.827715
L-122-04-INF-NPS	Corynebacterium	COR	0.826699
O-084-04-INF-NPS	Corynebacterium	COR	0.826418
L-026-10-INF-NPS	Moraxella	MOR	0.825898
L-016-12-INF-NPS	Dolosigranulum	CD	0.825153
L-147-04-INF-NPS	Corynebacterium	COR	0.823515
L-154-08-INF-NPS	Corynebacterium	COR	0.82339
O-010-08-INF-NPS	Moraxella	MOR	0.823301
L-046-05-INF-NPS	Haemophilus	HAE	0.823257
L-050-12-INF-NPS	Moraxella	MOR	0.823015
L-046-01-INF-NPS	Staphylococcus	STA	0.822398
L-117-00-INF-NPS	Staphylococcus	STA	0.821761
L-071-01-INF-NPS	Dolosigranulum	CD	0.820856
L-044-01-INF-NPS	Streptococcus	STR	0.820389
O-061-06-INF-NPS	Moraxella	MOR	0.819561
L-148-02-INF-NPS	Haemophilus	HAE	0.819267
M-034-01-INF-NPS	Staphylococcus	STA	0.818738
L-004-08-INF-NPS	Moraxella	MOR	0.818679
O-013-12-INF-NPS	Haemophilus	HAE	0.818104
O-015-03-INF-NPS	Streptococcus	STR	0.817956
O-073-05-INF-NPS	Staphylococcus	STA	0.81794
O-068-03-INF-NPS	Streptococcus	STR	0.817499
M-010-01-INF-NPS	Corynebacterium	COR	0.81724
O-084-08-INF-NPS	Moraxella	MOR	0.816938
L-145-02-INF-NPS	Corynebacterium	COR	0.816733
M-054-05-INF-NPS	Moraxella	MOR	0.816027
M-021-02-INF-NPS	Corynebacterium	COR	0.815234
L-132-00-INF-NPS	Streptococcus	STR	0.814634
L-073-04-INF-NPS	Staphylococcus	STA	0.814609
L-129-03-INF-NPS	Moraxella	MOR	0.814167
L-097-05-INF-NPS	Staphylococcus	STA	0.813907
L-024-05-INF-NPS	Moraxella	MOR	0.813811
L-035-01-INF-NPS	Moraxella	MOR	0.813375
M-036-05-INF-NPS	Corynebacterium	COR	0.812392
L-139-05-INF-NPS	Staphylococcus	STA	0.811974
L-124-00-INF-NPS	Staphylococcus	STA	0.811934
L-041-03-INF-NPS	Moraxella	MOR	0.811724
L-024-01-INF-NPS	Streptococcus	STR	0.81166
O-026-02-INF-NPS	Corynebacterium	COR	0.811619
L-158-10-INF-NPS	Streptococcus	STR	0.811504
L-048-06-INF-NPS	Haemophilus	HAE	0.811467
M-013-08-INF-NPS	Streptococcus	STR	0.810091
O-028-01-INF-NPS	Staphylococcus	STA	0.809773
L-140-02-INF-NPS	Staphylococcus	STA	0.809221
L-035-02-INF-NPS	Moraxella	MOR	0.809077
L-114-01-INF-NPS	Staphylococcus	STA	0.808869
O-008-03-INF-NPS	Haemophilus	HAE	0.807858
L-153-10-INF-NPS	Dolosigranulum	CD	0.807211
O-049-03-INF-NPS	Staphylococcus	STA	0.806809
M-043-08-INF-NPS	Moraxella	MOR	0.806518
O-022-02-INF-NPS	Corynebacterium	COR	0.805868
O-034-04-INF-NPS	Corynebacterium	COR	0.805418
O-081-00-INF-NPS	Staphylococcus	STA	0.804693
L-028-04-INF-NPS	Streptococcus	STR	0.804362
O-018-05-INF-NPS	Moraxella	MOR	0.804094
L-001-02-INF-NPS	Corynebacterium	COR	0.803889
M-018-02-INF-NPS	Dolosigranulum	CD	0.80099
O-006-01-INF-NPS	Staphylococcus	STA	0.800943
O-072-00-INF-NPS	Streptococcus	STR	0.800659
O-058-01-INF-NPS	Staphylococcus	STA	0.80059
M-020-01-INF-NPS	Corynebacterium	COR	0.800075
O-066-02-INF-NPS	Pseudomonas	STA	0.798989
M-027-01-INF-NPS	Corynebacterium	COR	0.798893
L-019-03-INF-NPS	Haemophilus	HAE	0.798358
L-097-06-INF-NPS	Staphylococcus	STA	0.797118
O-046-01-INF-NPS	Moraxella	MOR	0.796722
O-042-00-INF-NPS	Staphylococcus	STA	0.796454
O-026-01-INF-NPS	Streptococcus	STR	0.796289
L-152-05-INF-NPS	Corynebacterium	COR	0.795609
L-041-02-INF-NPS	Streptococcus	STR	0.795592
L-120-12-INF-NPS	Haemophilus	HAE	0.795528
L-011-10-INF-NPS	Moraxella	MOR	0.795136
L-104-05-INF-NPS	Moraxella	MOR	0.795066
L-148-03-INF-NPS	Streptococcus	STR	0.79495
M-044-06-INF-NPS	Haemophilus	HAE	0.793906
L-050-01-INF-NPS	Corynebacterium	COR	0.793171
L-053-01-INF-NPS	Staphylococcus	STA	0.793168
O-028-10-INF-NPS	Moraxella	MOR	0.793069
L-070-02-INF-NPS	Moraxella	MOR	0.792702
O-017-02-INF-NPS	Staphylococcus	STA	0.792185
O-074-01-INF-NPS	Staphylococcus	STA	0.791948
O-024-02-INF-NPS	Corynebacterium	COR	0.791928
L-029-06-INF-NPS	Corynebacterium	COR	0.790372
O-044-01-INF-NPS	Staphylococcus	STA	0.790039
L-059-06-INF-NPS	Moraxella	MOR	0.789994
O-018-02-INF-NPS	Corynebacterium	COR	0.789924
L-044-03-INF-NPS	Corynebacterium	COR	0.789491
M-013-06-INF-NPS	Staphylococcus	STA	0.789339
O-085-10-INF-NPS	Streptococcus	STR	0.788264
M-023-05-INF-NPS	Haemophilus	HAE	0.787905
L-034-10-INF-NPS	Moraxella	MOR	0.787349
L-054-05-INF-NPS	Haemophilus	HAE	0.786292
O-047-06-INF-NPS	Moraxella	MOR	0.785729
L-040-05-INF-NPS	Streptococcus	STR	0.785581
L-108-01-INF-NPS	Corynebacterium	COR	0.785351
M-026-06-INF-NPS	Moraxella	MOR	0.785253
O-009-10-INF-NPS	Moraxella	MOR	0.784752
O-064-01-INF-NPS	Staphylococcus	STA	0.784333
L-091-03-INF-NPS	Streptococcus	STR	0.783932
L-133-04-INF-NPS	Corynebacterium	COR	0.783696
L-006-03-INF-NPS	Moraxella	MOR	0.78364
M-049-03-INF-NPS	Haemophilus	HAE	0.783451
O-003-01-INF-NPS	Streptococcus	STR	0.782643
O-055-05-INF-NPS	Moraxella	MOR	0.782582
L-120-03-INF-NPS	Corynebacterium	COR	0.782332
L-089-08-INF-NPS	Haemophilus	HAE	0.781978
O-021-02-INF-NPS	Corynebacterium	COR	0.781566
L-083-05-INF-NPS	Moraxella	MOR	0.781179
O-067-12-INF-NPS	Moraxella	MOR	0.781
L-050-04-INF-NPS	Corynebacterium	COR	0.780456
L-090-01-INF-NPS	Staphylococcus	STA	0.779644
L-110-01-INF-NPS	Dolosigranulum	CD	0.778917
O-025-04-INF-NPS	Moraxella	MOR	0.778834
L-041-01-INF-NPS	Streptococcus	STR	0.778714
O-058-05-INF-NPS	Moraxella	MOR	0.778026
L-124-01-INF-NPS	Dolosigranulum	CD	0.777203
L-073-05-INF-NPS	Dolosigranulum	CD	0.776448
L-121-04-INF-NPS	Corynebacterium	COR	0.776259
L-026-05-INF-NPS	Moraxella	MOR	0.775869
M-040-06-INF-NPS	Moraxella	MOR	0.775093
O-087-04-INF-NPS	Moraxella	MOR	0.774966
L-033-02-INF-NPS	Haemophilus	HAE	0.77432
L-110-08-INF-NPS	Moraxella	MOR	0.773962
L-087-02-INF-NPS	Corynebacterium	COR	0.773838
L-146-05-INF-NPS	Moraxella	MOR	0.773837
M-041-08-INF-NPS	Dolosigranulum	CD	0.773806
L-003-02-INF-NPS	Staphylococcus	STA	0.772951
L-137-02-INF-NPS	Corynebacterium	COR	0.772744
L-149-01-INF-NPS	Streptococcus	STR	0.772601
O-067-03-INF-NPS	Corynebacterium	COR	0.772431
L-101-01-INF-NPS	Staphylococcus	STA	0.772187
L-043-10-INF-NPS	Haemophilus	HAE	0.770488
M-007-08-INF-NPS	Staphylococcus	STA	0.76993
O-060-01-INF-NPS	Staphylococcus	STA	0.769809
L-086-10-INF-NPS	Moraxella	MOR	0.768916
L-104-03-INF-NPS	Streptococcus	STR	0.766928
O-060-12-INF-NPS	Moraxella	MOR	0.766606
M-053-01-INF-NPS	Corynebacterium	COR	0.766513
O-005-08-INF-NPS	Streptococcus	STR	0.765291
L-124-10-INF-NPS	Moraxella	MOR	0.763425
O-056-03-INF-NPS	Staphylococcus	STA	0.7633
L-053-10-INF-NPS	Moraxella	MOR	0.76324
L-094-01-INF-NPS	Haemophilus	HAE	0.762879
L-086-12-INF-NPS	Haemophilus	HAE	0.762783
L-076-04-INF-NPS	Staphylococcus	STA	0.761105
L-071-02-INF-NPS	Streptococcus	STR	0.761089
L-098-01-INF-NPS	Staphylococcus	STA	0.760343
M-027-12-INF-NPS	Moraxella	MOR	0.760043
O-019-10-INF-NPS	Moraxella	MOR	0.759974
M-010-03-INF-NPS	Staphylococcus	STA	0.759936
O-032-04-INF-NPS	Moraxella	MOR	0.759892
M-050-05-INF-NPS	Moraxella	MOR	0.759601
M-010-05-INF-NPS	Dolosigranulum	CD	0.759183
O-075-03-INF-NPS	Moraxella	MOR	0.759083
O-042-12-INF-NPS	Moraxella	MOR	0.758838
L-135-12-INF-NPS	Moraxella	MOR	0.758682
L-127-02-INF-NPS	Staphylococcus	STA	0.75828
O-016-10-INF-NPS	Haemophilus	HAE	0.758065
L-004-03-INF-NPS	Dolosigranulum	CD	0.757978
L-147-01-INF-NPS	Staphylococcus	STA	0.75792
L-045-06-INF-NPS	Moraxella	MOR	0.757674
M-028-02-INF-NPS	Staphylococcus	STA	0.757536
L-100-05-INF-NPS	Moraxella	MOR	0.755834
L-057-00-INF-NPS	Other	OTH	0.755792
L-068-04-INF-NPS	Streptococcus	STR	0.755524
L-117-01-INF-NPS	Staphylococcus	STA	0.755517
O-029-00-INF-NPS	Streptococcus	STR	0.755212
O-007-06-INF-NPS	Corynebacterium	COR	0.752993
O-012-01-INF-NPS	Moraxella	MOR	0.75281
L-040-10-INF-NPS	Moraxella	MOR	0.751518
O-041-08-INF-NPS	Streptococcus	STR	0.751206
L-119-00-INF-NPS	Lactobacillus	OTH	0.750856
L-099-02-INF-NPS	Moraxella	MOR	0.750121
O-078-00-INF-NPS	Other	OTH	0.748858
L-006-01-INF-NPS	Staphylococcus	STA	0.7487
L-134-10-INF-NPS	Moraxella	MOR	0.748608
M-016-12-INF-NPS	Moraxella	MOR	0.747727
L-035-08-INF-NPS	Moraxella	MOR	0.747406
L-077-00-INF-NPS	Streptococcus	STR	0.747327
O-072-02-INF-NPS	Corynebacterium	COR	0.747192
O-087-01-INF-NPS	Corynebacterium	COR	0.747014
L-020-06-INF-NPS	Streptococcus	STR	0.74698
O-013-02-INF-NPS	Corynebacterium	COR	0.746034
O-036-10-INF-NPS	Streptococcus	STR	0.745797
L-048-05-INF-NPS	Haemophilus	HAE	0.745752
L-111-04-INF-NPS	Corynebacterium	COR	0.745366
L-154-04-INF-NPS	Staphylococcus	STA	0.745346
L-055-10-INF-NPS	Moraxella	MOR	0.744665
O-073-02-INF-NPS	Corynebacterium	COR	0.742358
L-021-01-INF-NPS	Staphylococcus	STA	0.741784
L-015-02-INF-NPS	Haemophilus	HAE	0.741099
L-029-08-INF-NPS	Moraxella	MOR	0.740709
L-023-12-INF-NPS	Moraxella	MOR	0.73957
L-027-03-INF-NPS	Haemophilus	HAE	0.739508
M-039-10-INF-NPS	Moraxella	MOR	0.739487
L-053-04-INF-NPS	Corynebacterium	COR	0.739056
O-068-06-INF-NPS	Moraxella	MOR	0.739009
L-022-10-INF-NPS	Other	STA	0.738763
O-051-03-INF-NPS	Moraxella	MOR	0.738606
L-075-02-INF-NPS	Staphylococcus	STA	0.738508
O-056-00-INF-NPS	Other	STR	0.737412
O-027-08-INF-NPS	Moraxella	MOR	0.737194
L-090-12-INF-NPS	Haemophilus	HAE	0.736797
M-026-02-INF-NPS	Staphylococcus	STA	0.736598
O-016-02-INF-NPS	Moraxella	MOR	0.736558
M-027-00-INF-NPS	Streptococcus	STR	0.736426
L-146-12-INF-NPS	Moraxella	MOR	0.736361
O-083-04-INF-NPS	Corynebacterium	COR	0.736274
L-111-05-INF-NPS	Corynebacterium	COR	0.735618
L-121-05-INF-NPS	Moraxella	MOR	0.735322
M-051-00-INF-NPS	Streptococcus	STR	0.734947
L-102-02-INF-NPS	Streptococcus	STR	0.734648
L-048-12-INF-NPS	Streptococcus	STR	0.734559
M-021-01-INF-NPS	Staphylococcus	STA	0.734526
L-154-01-INF-NPS	Staphylococcus	STA	0.734447
O-069-05-INF-NPS	Streptococcus	STR	0.733974
L-037-02-INF-NPS	Moraxella	MOR	0.733951
L-101-04-INF-NPS	Corynebacterium	COR	0.733795
L-139-02-INF-NPS	Staphylococcus	STA	0.73357
L-025-08-INF-NPS	Moraxella	MOR	0.732942
M-044-12-INF-NPS	Dolosigranulum	CD	0.732686
O-006-10-INF-NPS	Streptococcus	STR	0.732551
L-119-06-INF-NPS	Dolosigranulum	CD	0.732491
L-129-08-INF-NPS	Corynebacterium	COR	0.731918
O-004-01-INF-NPS	Moraxella	MOR	0.731396
O-010-04-INF-NPS	Dolosigranulum	CD	0.730996
L-105-05-INF-NPS	Corynebacterium	COR	0.730983
M-042-01-INF-NPS	Moraxella	MOR	0.730669
L-023-10-INF-NPS	Streptococcus	STR	0.730438
O-027-12-INF-NPS	Moraxella	MOR	0.730144
L-138-12-INF-NPS	Moraxella	MOR	0.729708
L-068-00-INF-NPS	Streptococcus	STR	0.729609
L-146-02-INF-NPS	Corynebacterium	COR	0.729207
L-137-03-INF-NPS	Streptococcus	STR	0.729191
O-010-10-INF-NPS	Moraxella	MOR	0.728904
O-018-12-INF-NPS	Moraxella	MOR	0.728131
O-068-05-INF-NPS	Dolosigranulum	CDM	0.727176
L-027-02-INF-NPS	Streptococcus	STR	0.726252
L-087-01-INF-NPS	Corynebacterium	COR	0.726205
O-048-03-INF-NPS	Staphylococcus	STA	0.726101
M-030-06-INF-NPS	Moraxella	MOR	0.725727
L-031-12-INF-NPS	Moraxella	MOR	0.724756
L-101-03-INF-NPS	Corynebacterium	CD	0.724465
O-015-12-INF-NPS	Corynebacterium	COR	0.724111
L-070-12-INF-NPS	Moraxella	MOR	0.72348
L-106-02-INF-NPS	Corynebacterium	COR	0.723462
L-099-10-INF-NPS	Moraxella	MOR	0.723169
L-027-12-INF-NPS	Moraxella	MOR	0.723122
L-057-05-INF-NPS	Moraxella	MOR	0.722784
L-018-10-INF-NPS	Moraxella	MOR	0.722414
O-005-10-INF-NPS	Corynebacterium	COR	0.722316
O-010-06-INF-NPS	Moraxella	MOR	0.721737
O-073-06-INF-NPS	Staphylococcus	STA	0.721371
M-030-12-INF-NPS	Moraxella	MOR	0.720949
L-134-04-INF-NPS	Streptococcus	STR	0.720559
L-106-10-INF-NPS	Dolosigranulum	CD	0.719756
O-065-12-INF-NPS	Haemophilus	HAE	0.719747
O-042-01-INF-NPS	Corynebacterium	COR	0.719657
L-108-03-INF-NPS	Corynebacterium	COR	0.719229
O-006-00-INF-NPS	Lactobacillus	OTH	0.719156
L-018-02-INF-NPS	Staphylococcus	STA	0.718607
L-065-03-INF-NPS	Corynebacterium	COR	0.71819
L-115-12-INF-NPS	Moraxella	MOR	0.7164
L-089-03-INF-NPS	Corynebacterium	CD	0.716224
L-039-02-INF-NPS	Other	CD	0.71564
O-021-08-INF-NPS	Moraxella	MOR	0.715246
O-024-12-INF-NPS	Streptococcus	STR	0.715226
L-046-08-INF-NPS	Moraxella	MOR	0.714651
L-034-06-INF-NPS	Moraxella	MOR	0.714624
L-066-03-INF-NPS	Moraxella	MOR	0.714225
M-021-04-INF-NPS	Staphylococcus	STA	0.713939
L-041-04-INF-NPS	Corynebacterium	CD	0.713431
M-028-03-INF-NPS	Staphylococcus	STA	0.713097
M-026-03-INF-NPS	Moraxella	MOR	0.712781
L-035-10-INF-NPS	Haemophilus	HAE	0.712704
O-051-02-INF-NPS	Staphylococcus	STA	0.712505
L-111-06-INF-NPS	Other	CDM	0.712197
L-001-01-INF-NPS	Corynebacterium	COR	0.712072
O-047-10-INF-NPS	Streptococcus	STR	0.711641
M-048-06-INF-NPS	Corynebacterium	COR	0.710271
L-134-06-INF-NPS	Haemophilus	HAE	0.709974
L-095-04-INF-NPS	Streptococcus	STR	0.709299
M-016-02-INF-NPS	Dolosigranulum	CD	0.709059
L-117-08-INF-NPS	Moraxella	MOR	0.708837
O-075-05-INF-NPS	Moraxella	MOR	0.707809
L-078-00-INF-NPS	Staphylococcus	STA	0.70767
L-047-05-INF-NPS	Moraxella	MOR	0.707654
O-040-12-INF-NPS	Moraxella	MOR	0.70756
L-121-12-INF-NPS	Moraxella	MOR	0.707486
O-054-02-INF-NPS	Moraxella	MOR	0.707059
M-027-03-INF-NPS	Corynebacterium	COR	0.706948
L-115-10-INF-NPS	Moraxella	MOR	0.706571
M-027-04-INF-NPS	Staphylococcus	STA	0.706356
O-009-02-INF-NPS	Dolosigranulum	CD	0.705658
L-128-10-INF-NPS	Haemophilus	HAE	0.705503
L-054-02-INF-NPS	Staphylococcus	STA	0.705279
O-088-08-INF-NPS	Streptococcus	STR	0.705227
O-057-05-INF-NPS	Streptococcus	STR	0.705187
L-105-02-INF-NPS	Corynebacterium	CD	0.705002
M-044-03-INF-NPS	Haemophilus	HAE	0.704676
M-006-12-INF-NPS	Moraxella	MOR	0.704393
L-153-04-INF-NPS	Moraxella	MOR	0.703697
L-026-12-INF-NPS	Moraxella	MOR	0.703681
L-079-00-INF-NPS	Streptococcus	STR	0.703668
M-032-03-INF-NPS	Staphylococcus	STA	0.703476
L-105-03-INF-NPS	Corynebacterium	CD	0.70334
L-011-12-INF-NPS	Moraxella	MOR	0.702846
M-008-02-INF-NPS	Haemophilus	HAE	0.702675
O-072-04-INF-NPS	Corynebacterium	CD	0.702017
L-073-06-INF-NPS	Moraxella	MOR	0.701655
O-063-12-INF-NPS	Dolosigranulum	CDM	0.701507
M-006-08-INF-NPS	Streptococcus	STR	0.701343
O-083-01-INF-NPS	Staphylococcus	STA	0.701004
L-145-06-INF-NPS	Staphylococcus	STA	0.700977
O-028-00-INF-NPS	Streptococcus	STR	0.700925
L-088-01-INF-NPS	Staphylococcus	STA	0.700639
M-005-02-INF-NPS	Staphylococcus	STA	0.69983
O-066-04-INF-NPS	Streptococcus	STR	0.699713
L-025-02-INF-NPS	Moraxella	MOR	0.699329
M-041-01-INF-NPS	Moraxella	MOR	0.69899
L-005-01-INF-NPS	Staphylococcus	STA	0.69823
O-066-05-INF-NPS	Streptococcus	STR	0.698058
L-044-02-INF-NPS	Corynebacterium	COR	0.69681
O-068-08-INF-NPS	Streptococcus	STR	0.696524
O-048-08-INF-NPS	Streptococcus	STR	0.695671
L-108-02-INF-NPS	Corynebacterium	CD	0.695528
O-066-01-INF-NPS	Moraxella	MOR	0.69472
O-043-12-INF-NPS	Moraxella	MOR	0.694649
M-021-08-INF-NPS	Moraxella	MOR	0.693706
L-019-01-INF-NPS	Moraxella	MOR	0.693437
L-127-01-INF-NPS	Staphylococcus	STA	0.692905
O-008-12-INF-NPS	Haemophilus	HAE	0.692811
M-013-03-INF-NPS	Streptococcus	STR	0.692671
L-047-12-INF-NPS	Haemophilus	HAE	0.692559
O-087-03-INF-NPS	Streptococcus	STR	0.692378
M-014-00-INF-NPS	Streptococcus	STR	0.691974
L-088-02-INF-NPS	Corynebacterium	COR	0.690662
O-074-02-INF-NPS	Corynebacterium	COR	0.690611
L-096-12-INF-NPS	Dolosigranulum	CD	0.690456
O-068-02-INF-NPS	Corynebacterium	COR	0.69038
L-073-01-INF-NPS	Staphylococcus	STA	0.689865
L-110-12-INF-NPS	Moraxella	MOR	0.689744
L-004-10-INF-NPS	Moraxella	MOR	0.689632
O-030-03-INF-NPS	Haemophilus	HAE	0.68937
L-126-02-INF-NPS	Staphylococcus	STA	0.688738
O-035-01-INF-NPS	Moraxella	MOR	0.6882
L-025-10-INF-NPS	Moraxella	MOR	0.687878
L-146-01-INF-NPS	Corynebacterium	COR	0.687307
L-134-01-INF-NPS	Corynebacterium	CD	0.686777
L-156-05-INF-NPS	Moraxella	MOR	0.686481
M-026-05-INF-NPS	Moraxella	MOR	0.685277
M-047-08-INF-NPS	Dolosigranulum	CD	0.685199
L-034-12-INF-NPS	Moraxella	MOR	0.68371
L-141-01-INF-NPS	Corynebacterium	COR	0.683535
O-055-06-INF-NPS	Moraxella	MOR	0.683394
O-006-04-INF-NPS	Moraxella	MOR	0.683076
O-078-02-INF-NPS	Corynebacterium	CD	0.682922
M-047-06-INF-NPS	Dolosigranulum	CD	0.682516
L-068-02-INF-NPS	Staphylococcus	STA	0.682335
L-091-02-INF-NPS	Moraxella	MOR	0.68232
O-019-02-INF-NPS	Moraxella	MOR	0.681434
L-115-08-INF-NPS	Moraxella	MOR	0.681328
L-024-06-INF-NPS	Moraxella	MOR	0.680975
L-106-08-INF-NPS	Dolosigranulum	CD	0.680631
L-134-12-INF-NPS	Haemophilus	HAE	0.680468
O-025-12-INF-NPS	Moraxella	MOR	0.68033
L-148-12-INF-NPS	Moraxella	MOR	0.680007
L-034-04-INF-NPS	Corynebacterium	CD	0.679831
L-139-12-INF-NPS	Other	OTH	0.6797
L-060-03-INF-NPS	Haemophilus	HAE	0.678955
L-063-06-INF-NPS	Haemophilus	HAE	0.678453
O-034-06-INF-NPS	Corynebacterium	COR	0.678442
O-017-03-INF-NPS	Staphylococcus	STA	0.678228
L-080-12-INF-NPS	Moraxella	MOR	0.677497
O-017-04-INF-NPS	Corynebacterium	COR	0.677277
O-084-01-INF-NPS	Corynebacterium	CD	0.677046
O-070-08-INF-NPS	Dolosigranulum	CD	0.675917
L-100-01-INF-NPS	Staphylococcus	STA	0.675426
M-025-04-INF-NPS	Haemophilus	HAE	0.675255
O-030-06-INF-NPS	Haemophilus	HAE	0.675123
L-086-00-INF-NPS	Other	OTH	0.675004
L-132-04-INF-NPS	Moraxella	MOR	0.674722
O-040-06-INF-NPS	Moraxella	MOR	0.674602
L-093-03-INF-NPS	Moraxella	MOR	0.674428
O-057-10-INF-NPS	Moraxella	MOR	0.673494
L-044-06-INF-NPS	Corynebacterium	COR	0.673467
L-153-12-INF-NPS	Moraxella	MOR	0.673401
O-015-02-INF-NPS	Staphylococcus	STA	0.673311
L-022-03-INF-NPS	Dolosigranulum	CD	0.673043
L-113-10-INF-NPS	Moraxella	MOR	0.672736
L-014-08-INF-NPS	Moraxella	MOR	0.672488
L-144-12-INF-NPS	Moraxella	MOR	0.670539
O-085-03-INF-NPS	Corynebacterium	CD	0.670448
M-022-10-INF-NPS	Moraxella	MOR	0.670103
L-056-02-INF-NPS	Dolosigranulum	CD	0.669939
L-153-03-INF-NPS	Corynebacterium	COR	0.669462
L-092-04-INF-NPS	Streptococcus	STR	0.669441
O-083-03-INF-NPS	Staphylococcus	STA	0.669434
L-095-05-INF-NPS	Streptococcus	STR	0.668928
O-016-06-INF-NPS	Moraxella	MOR	0.668428
L-057-12-INF-NPS	Moraxella	MOR	0.668365
L-107-10-INF-NPS	Streptococcus	STR	0.668262
O-068-00-INF-NPS	Streptococcus	STR	0.667427
M-014-02-INF-NPS	Staphylococcus	STA	0.667273
L-063-08-INF-NPS	Haemophilus	HAE	0.66712
L-023-08-INF-NPS	Streptococcus	STR	0.666936
O-032-03-INF-NPS	Corynebacterium	COR	0.666344
L-030-00-INF-NPS	Streptococcus	STR	0.666273
M-029-02-INF-NPS	Corynebacterium	CD	0.665732
O-049-02-INF-NPS	Streptococcus	STR	0.665647
L-093-06-INF-NPS	Moraxella	MOR	0.665561
M-019-00-INF-NPS	Corynebacterium	COR	0.665503
L-050-05-INF-NPS	Moraxella	MOR	0.665135
M-006-02-INF-NPS	Corynebacterium	COR	0.664727
L-128-08-INF-NPS	Dolosigranulum	CD	0.664408
L-029-01-INF-NPS	Streptococcus	STR	0.663953
L-090-03-INF-NPS	Corynebacterium	CD	0.66378
L-125-08-INF-NPS	Moraxella	MOR	0.662272
L-104-01-INF-NPS	Moraxella	MOR	0.661866
L-020-10-INF-NPS	Dolosigranulum	CD	0.661471
L-064-06-INF-NPS	Staphylococcus	STA	0.661389
O-036-03-INF-NPS	Dolosigranulum	CD	0.661314
O-028-12-INF-NPS	Moraxella	MOR	0.660878
O-067-00-INF-NPS	Staphylococcus	STA	0.659761
O-049-05-INF-NPS	Moraxella	MOR	0.659743
L-018-01-INF-NPS	Staphylococcus	STA	0.659319
M-032-12-INF-NPS	Moraxella	MOR	0.659122
O-086-02-INF-NPS	Corynebacterium	COR	0.65899
O-025-06-INF-NPS	Moraxella	MOR	0.657837
M-051-01-INF-NPS	Corynebacterium	COR	0.657531
L-125-06-INF-NPS	Moraxella	MOR	0.656579
L-026-01-INF-NPS	Staphylococcus	STA	0.655963
M-030-08-INF-NPS	Moraxella	MOR	0.655948
L-058-02-INF-NPS	Corynebacterium	COR	0.655844
O-052-04-INF-NPS	Haemophilus	HAE	0.655726
L-037-05-INF-NPS	Corynebacterium	CD	0.655529
O-022-04-INF-NPS	Dolosigranulum	CD	0.654881
L-059-10-INF-NPS	Corynebacterium	COR	0.654627
L-043-00-INF-NPS	Streptococcus	STR	0.653637
M-003-00-INF-NPS	Staphylococcus	STA	0.653599
L-045-02-INF-NPS	Moraxella	MOR	0.652778
O-008-05-INF-NPS	Haemophilus	HAE	0.652523
L-093-00-INF-NPS	Staphylococcus	STA	0.652309
O-079-02-INF-NPS	Staphylococcus	STA	0.652114
L-059-03-INF-NPS	Corynebacterium	CD	0.652055
L-080-08-INF-NPS	Moraxella	MOR	0.652
O-020-10-INF-NPS	Moraxella	MOR	0.651915
L-007-01-INF-NPS	Corynebacterium	COR	0.651116
L-134-03-INF-NPS	Corynebacterium	COR	0.651108
L-120-02-INF-NPS	Corynebacterium	COR	0.650963
L-158-01-INF-NPS	Corynebacterium	COR	0.650875
L-041-12-INF-NPS	Moraxella	MOR	0.650519
L-022-05-INF-NPS	Streptococcus	STR	0.650441
M-027-02-INF-NPS	Staphylococcus	STA	0.65025
O-047-05-INF-NPS	Moraxella	MOR	0.64992
L-044-00-INF-NPS	Lactobacillus	OTH	0.649687
L-149-02-INF-NPS	Staphylococcus	STA	0.649408
L-066-01-INF-NPS	Moraxella	MOR	0.648851
O-057-12-INF-NPS	Dolosigranulum	CDM	0.648809
O-043-06-INF-NPS	Haemophilus	HAE	0.648716
O-027-05-INF-NPS	Haemophilus	HAE	0.648299
L-093-05-INF-NPS	Moraxella	MOR	0.648179
O-052-06-INF-NPS	Dolosigranulum	CD	0.647854
L-141-12-INF-NPS	Corynebacterium	CD	0.647414
O-064-12-INF-NPS	Moraxella	MOR	0.646522
L-083-12-INF-NPS	Moraxella	MOR	0.64646
O-085-01-INF-NPS	Corynebacterium	COR	0.646309
O-088-01-INF-NPS	Staphylococcus	STA	0.646228
O-039-02-INF-NPS	Staphylococcus	STA	0.646113
L-043-06-INF-NPS	Haemophilus	HAE	0.645688
L-082-02-INF-NPS	Corynebacterium	COR	0.645539
O-078-06-INF-NPS	Streptococcus	STR	0.645325
L-018-12-INF-NPS	Dolosigranulum	CD	0.644911
M-020-02-INF-NPS	Corynebacterium	COR	0.644003
O-072-03-INF-NPS	Corynebacterium	CD	0.643821
L-114-03-INF-NPS	Corynebacterium	COR	0.643046
L-098-02-INF-NPS	Moraxella	MOR	0.642217
L-114-05-INF-NPS	Dolosigranulum	CDM	0.642215
M-008-05-INF-NPS	Moraxella	MOR	0.642
L-004-12-INF-NPS	Moraxella	MOR	0.641752
O-063-08-INF-NPS	Haemophilus	HAE	0.641164
O-080-08-INF-NPS	Corynebacterium	COR	0.641155
M-045-04-INF-NPS	Moraxella	MOR	0.640963
L-147-10-INF-NPS	Dolosigranulum	CD	0.640734
L-014-05-INF-NPS	Moraxella	MOR	0.640554
L-049-04-INF-NPS	Staphylococcus	STA	0.639302
O-070-01-INF-NPS	Corynebacterium	CD	0.638909
L-047-10-INF-NPS	Moraxella	MOR	0.638826
L-055-06-INF-NPS	Moraxella	MOR	0.638598
O-052-12-INF-NPS	Moraxella	MOR	0.637411
O-039-06-INF-NPS	Moraxella	MOR	0.63707
O-041-12-INF-NPS	Moraxella	MOR	0.636803
L-010-08-INF-NPS	Streptococcus	STR	0.63624
O-022-05-INF-NPS	Corynebacterium	CD	0.636042
O-087-12-INF-NPS	Moraxella	MOR	0.63566
L-001-04-INF-NPS	Corynebacterium	COR	0.635055
L-040-06-INF-NPS	Moraxella	MOR	0.634939
M-026-10-INF-NPS	Haemophilus	HAE	0.63488
L-065-08-INF-NPS	Dolosigranulum	CD	0.634863
L-019-06-INF-NPS	Moraxella	MOR	0.634795
M-035-06-INF-NPS	Corynebacterium	CD	0.634795
M-035-10-INF-NPS	Dolosigranulum	CD	0.634792
O-049-10-INF-NPS	Moraxella	MOR	0.634597
L-003-08-INF-NPS	Moraxella	MOR	0.634474
M-004-01-INF-NPS	Moraxella	MOR	0.634233
L-080-06-INF-NPS	Moraxella	MOR	0.63348
M-008-01-INF-NPS	Corynebacterium	CD	0.632973
L-014-12-INF-NPS	Moraxella	MOR	0.632911
O-043-08-INF-NPS	Moraxella	MOR	0.63278
O-028-05-INF-NPS	Haemophilus	HAE	0.632536
L-137-05-INF-NPS	Moraxella	MOR	0.632119
L-097-03-INF-NPS	Haemophilus	HAE	0.632114
O-013-10-INF-NPS	Moraxella	MOR	0.632013
O-085-12-INF-NPS	Corynebacterium	CD	0.63182
L-153-08-INF-NPS	Moraxella	MOR	0.631778
O-005-05-INF-NPS	Moraxella	MOR	0.631566
O-057-08-INF-NPS	Moraxella	MOR	0.631552
L-080-01-INF-NPS	Staphylococcus	STA	0.631509
L-107-04-INF-NPS	Moraxella	MOR	0.631033
L-143-00-INF-NPS	Streptococcus	STR	0.630925
M-045-00-INF-NPS	Micrococcus	OTH	0.630887
L-099-12-INF-NPS	Moraxella	MOR	0.630692
L-006-02-INF-NPS	Streptococcus	STR	0.630456
L-016-03-INF-NPS	Corynebacterium	COR	0.629401
M-038-05-INF-NPS	Corynebacterium	CD	0.629322
O-027-02-INF-NPS	Staphylococcus	STA	0.629242
L-145-08-INF-NPS	Dolosigranulum	CDM	0.629204
L-068-08-INF-NPS	Dolosigranulum	CD	0.628793
M-034-02-INF-NPS	Moraxella	MOR	0.628509
L-036-03-INF-NPS	Moraxella	MOR	0.628452
O-072-01-INF-NPS	Corynebacterium	COR	0.627835
L-156-12-INF-NPS	Dolosigranulum	CDM	0.627786
L-035-04-INF-NPS	Haemophilus	HAE	0.627661
O-060-02-INF-NPS	Streptococcus	STR	0.627381
L-006-08-INF-NPS	Moraxella	MOR	0.627145
O-064-08-INF-NPS	Moraxella	MOR	0.627022
L-113-05-INF-NPS	Corynebacterium	COR	0.626839
O-057-04-INF-NPS	Dolosigranulum	CD	0.626757
L-075-12-INF-NPS	Moraxella	MOR	0.626
L-019-12-INF-NPS	Moraxella	MOR	0.625904
L-043-03-INF-NPS	Corynebacterium	COR	0.625688
L-117-02-INF-NPS	Staphylococcus	STA	0.625639
L-155-01-INF-NPS	Corynebacterium	CD	0.625415
O-015-04-INF-NPS	Pseudomonas	COR	0.624234
M-038-03-INF-NPS	Dolosigranulum	CD	0.624088
M-007-02-INF-NPS	Moraxella	MOR	0.623621
L-158-12-INF-NPS	Moraxella	MOR	0.623186
L-128-02-INF-NPS	Corynebacterium	CD	0.622412
L-143-03-INF-NPS	Moraxella	MOR	0.622026
O-058-10-INF-NPS	Moraxella	MOR	0.621523
L-107-02-INF-NPS	Staphylococcus	STA	0.621337
O-088-10-INF-NPS	Dolosigranulum	CD	0.621066
O-067-10-INF-NPS	Moraxella	MOR	0.620736
O-024-01-INF-NPS	Streptococcus	STR	0.620491
L-057-10-INF-NPS	Moraxella	MOR	0.620095
M-028-08-INF-NPS	Streptococcus	STR	0.619789
L-080-05-INF-NPS	Haemophilus	HAE	0.6191
L-095-03-INF-NPS	Moraxella	MOR	0.619098
O-064-02-INF-NPS	Staphylococcus	STA	0.618455
M-034-08-INF-NPS	Moraxella	MOR	0.618244
O-088-05-INF-NPS	Dolosigranulum	CD	0.617846
L-133-05-INF-NPS	Dolosigranulum	CD	0.617802
L-060-06-INF-NPS	Moraxella	MOR	0.617172
L-033-06-INF-NPS	Haemophilus	HAE	0.616641
M-005-05-INF-NPS	Staphylococcus	STA	0.616313
O-004-06-INF-NPS	Haemophilus	HAE	0.616138
M-025-05-INF-NPS	Haemophilus	HAE	0.615756
L-068-05-INF-NPS	Corynebacterium	COR	0.615654
O-006-12-INF-NPS	Moraxella	MOR	0.615541
O-005-02-INF-NPS	Staphylococcus	STA	0.615215
O-042-08-INF-NPS	Moraxella	MOR	0.615164
L-125-10-INF-NPS	Moraxella	MOR	0.61511
L-142-01-INF-NPS	Staphylococcus	STA	0.614815
L-139-04-INF-NPS	Dolosigranulum	CD	0.614739
L-074-00-INF-NPS	Staphylococcus	STA	0.614626
L-104-04-INF-NPS	Streptococcus	STR	0.614173
L-015-01-INF-NPS	Dolosigranulum	CD	0.613913
L-018-04-INF-NPS	Staphylococcus	STA	0.613883
L-092-03-INF-NPS	Corynebacterium	COR	0.613596
O-054-08-INF-NPS	Moraxella	MOR	0.61357
L-045-10-INF-NPS	Moraxella	MOR	0.613148
L-053-05-INF-NPS	Haemophilus	HAE	0.612477
O-022-12-INF-NPS	Streptococcus	STR	0.611682
O-018-03-INF-NPS	Streptococcus	STR	0.611555
L-113-06-INF-NPS	Staphylococcus	STA	0.611493
L-024-03-INF-NPS	Corynebacterium	COR	0.611313
M-001-00-INF-NPS	Staphylococcus	STA	0.611267
M-032-05-INF-NPS	Moraxella	MOR	0.611218
L-091-01-INF-NPS	Staphylococcus	STA	0.611132
M-042-08-INF-NPS	Moraxella	MOR	0.611079
M-023-01-INF-NPS	Moraxella	CDM	0.611066
O-003-03-INF-NPS	Moraxella	CDM	0.610828
L-130-01-INF-NPS	Staphylococcus	STA	0.610756
M-040-12-INF-NPS	Dolosigranulum	CD	0.610648
L-157-00-INF-NPS	Streptococcus	STR	0.610495
L-062-01-INF-NPS	Other	STA	0.610452
L-120-04-INF-NPS	Corynebacterium	COR	0.610302
O-065-03-INF-NPS	Corynebacterium	CD	0.610139
L-110-04-INF-NPS	Moraxella	MOR	0.609598
M-047-03-INF-NPS	Corynebacterium	CD	0.609058
O-031-05-INF-NPS	Haemophilus	HAE	0.608959
L-083-01-INF-NPS	Moraxella	MOR	0.608675
O-046-05-INF-NPS	Streptococcus	STR	0.60815
L-056-12-INF-NPS	Moraxella	MOR	0.608078
L-157-08-INF-NPS	Dolosigranulum	CD	0.607714
M-010-02-INF-NPS	Corynebacterium	COR	0.607658
O-041-10-INF-NPS	Staphylococcus	STA	0.607438
L-024-08-INF-NPS	Moraxella	MOR	0.607152
L-058-06-INF-NPS	Corynebacterium	COR	0.60608
L-046-12-INF-NPS	Moraxella	MOR	0.605371
O-022-01-INF-NPS	Corynebacterium	COR	0.604648
L-057-08-INF-NPS	Moraxella	MOR	0.604233
M-038-02-INF-NPS	Corynebacterium	CD	0.604118
L-095-02-INF-NPS	Moraxella	CDM	0.604034
O-060-08-INF-NPS	Moraxella	MOR	0.603847
M-036-12-INF-NPS	Dolosigranulum	CDM	0.603796
L-034-02-INF-NPS	Moraxella	MOR	0.603537
M-028-05-INF-NPS	Moraxella	MOR	0.603461
O-068-04-INF-NPS	Streptococcus	STR	0.603231
L-048-01-INF-NPS	Corynebacterium	COR	0.603042
L-157-12-INF-NPS	Dolosigranulum	CD	0.602829
M-038-12-INF-NPS	Dolosigranulum	CD	0.602202
L-125-12-INF-NPS	Haemophilus	HAE	0.601706
L-037-01-INF-NPS	Corynebacterium	COR	0.601684
O-085-08-INF-NPS	Dolosigranulum	CD	0.601644
L-135-01-INF-NPS	Pseudomonas	STA	0.6013
L-146-08-INF-NPS	Moraxella	CDM	0.601074
O-027-01-INF-NPS	Corynebacterium	COR	0.600578
M-049-08-INF-NPS	Dolosigranulum	CDM	0.600554
L-054-00-INF-NPS	Streptococcus	STR	0.600329
O-019-08-INF-NPS	Other	CDM	0.600271
M-021-12-INF-NPS	Moraxella	MOR	0.600197
L-126-05-INF-NPS	Moraxella	CDM	0.60011
L-130-04-INF-NPS	Dolosigranulum	CD	0.600037
O-075-00-INF-NPS	Staphylococcus	STA	0.599925
O-065-06-INF-NPS	Corynebacterium	CD	0.599273
L-017-06-INF-NPS	Haemophilus	HAE	0.598736
L-047-02-INF-NPS	Staphylococcus	STA	0.598556
L-067-00-INF-NPS	Staphylococcus	STA	0.598442
L-024-02-INF-NPS	Corynebacterium	COR	0.59834
L-111-02-INF-NPS	Staphylococcus	STA	0.597975
L-060-12-INF-NPS	Moraxella	MOR	0.597837
L-009-01-INF-NPS	Streptococcus	STR	0.597106
O-023-02-INF-NPS	Moraxella	MOR	0.59688
L-061-12-INF-NPS	Moraxella	MOR	0.596818
L-099-05-INF-NPS	Moraxella	MOR	0.596542
L-023-04-INF-NPS	Corynebacterium	COR	0.59615
L-132-08-INF-NPS	Haemophilus	HAE	0.59539
O-025-03-INF-NPS	Corynebacterium	COR	0.595078
L-086-08-INF-NPS	Moraxella	MOR	0.5948
L-036-12-INF-NPS	Haemophilus	HAE	0.594605
L-025-12-INF-NPS	Dolosigranulum	CDM	0.594595
L-050-08-INF-NPS	Moraxella	CDM	0.594506
M-005-12-INF-NPS	Dolosigranulum	CD	0.594499
L-146-04-INF-NPS	Moraxella	CDM	0.594475
O-039-10-INF-NPS	Moraxella	CDM	0.594398
L-023-03-INF-NPS	Corynebacterium	CDM	0.594198
L-142-08-INF-NPS	Moraxella	MOR	0.594102
O-057-03-INF-NPS	Haemophilus	HAE	0.594064
L-049-06-INF-NPS	Corynebacterium	CDM	0.593998
L-130-12-INF-NPS	Moraxella	CDM	0.59393
L-005-05-INF-NPS	Dolosigranulum	CDM	0.593903
O-078-05-INF-NPS	Dolosigranulum	CD	0.593671
L-094-08-INF-NPS	Staphylococcus	STA	0.593576
L-065-02-INF-NPS	Streptococcus	STR	0.593316
O-073-08-INF-NPS	Corynebacterium	COR	0.593283
L-035-03-INF-NPS	Haemophilus	HAE	0.592497
M-004-02-INF-NPS	Corynebacterium	CD	0.59199
L-121-01-INF-NPS	Staphylococcus	STA	0.591911
L-008-00-INF-NPS	Staphylococcus	STA	0.591857
O-030-00-INF-NPS	Moraxella	MOR	0.591856
O-027-06-INF-NPS	Moraxella	CDM	0.591731
M-028-12-INF-NPS	Haemophilus	HAE	0.591619
O-006-03-INF-NPS	Moraxella	MOR	0.591595
L-122-08-INF-NPS	Corynebacterium	CD	0.591497
O-087-05-INF-NPS	Moraxella	CDM	0.591165
L-056-08-INF-NPS	Haemophilus	HAE	0.590782
L-099-04-INF-NPS	Moraxella	MOR	0.590759
L-126-04-INF-NPS	Dolosigranulum	CDM	0.590461
L-120-01-INF-NPS	Corynebacterium	COR	0.590441
L-150-02-INF-NPS	Moraxella	MOR	0.590259
O-004-02-INF-NPS	Moraxella	CDM	0.589918
O-059-02-INF-NPS	Staphylococcus	STA	0.589661
L-068-10-INF-NPS	Dolosigranulum	CD	0.589519
O-078-12-INF-NPS	Corynebacterium	CD	0.58912
O-034-02-INF-NPS	Staphylococcus	STA	0.588978
M-048-01-INF-NPS	Moraxella	MOR	0.588696
L-042-08-INF-NPS	Moraxella	MOR	0.58865
M-017-10-INF-NPS	Haemophilus	HAE	0.588298
L-075-08-INF-NPS	Moraxella	MOR	0.588135
L-107-12-INF-NPS	Moraxella	CDM	0.587768
L-046-03-INF-NPS	Corynebacterium	COR	0.587767
O-028-08-INF-NPS	Haemophilus	HAE	0.587444
O-073-10-INF-NPS	Corynebacterium	COR	0.587325
L-134-02-INF-NPS	Moraxella	CDM	0.587117
L-027-01-INF-NPS	Corynebacterium	COR	0.58682
L-054-06-INF-NPS	Haemophilus	HAE	0.586753
O-055-04-INF-NPS	Haemophilus	HAE	0.586699
O-040-01-INF-NPS	Moraxella	MOR	0.586601
L-142-12-INF-NPS	Moraxella	MOR	0.586493
M-050-04-INF-NPS	Dolosigranulum	CD	0.586267
L-108-08-INF-NPS	Moraxella	MOR	0.586213
L-045-05-INF-NPS	Moraxella	MOR	0.586012
O-001-04-INF-NPS	Dolosigranulum	CDM	0.585692
M-034-03-INF-NPS	Corynebacterium	CD	0.585538
M-050-12-INF-NPS	Moraxella	MOR	0.585535
L-125-01-INF-NPS	Corynebacterium	COR	0.585266
O-011-01-INF-NPS	Corynebacterium	CD	0.584776
L-130-02-INF-NPS	Corynebacterium	CD	0.584563
L-005-03-INF-NPS	Moraxella	MOR	0.584182
M-041-00-INF-NPS	Prevotella	OTH	0.58381
L-012-08-INF-NPS	Moraxella	MOR	0.583564
O-007-02-INF-NPS	Dolosigranulum	CD	0.58339
O-070-02-INF-NPS	Dolosigranulum	CD	0.582828
M-047-05-INF-NPS	Corynebacterium	CD	0.582539
L-089-12-INF-NPS	Moraxella	MOR	0.582367
M-027-10-INF-NPS	Dolosigranulum	CD	0.582358
L-088-03-INF-NPS	Corynebacterium	CDM	0.582348
L-147-12-INF-NPS	Moraxella	MOR	0.58234
M-019-06-INF-NPS	Moraxella	MOR	0.582312
O-051-01-INF-NPS	Staphylococcus	STA	0.581953
L-150-08-INF-NPS	Moraxella	MOR	0.58194
L-107-06-INF-NPS	Corynebacterium	CD	0.581529
O-023-03-INF-NPS	Moraxella	MOR	0.581493
L-158-02-INF-NPS	Streptococcus	STR	0.581492
O-017-01-INF-NPS	Streptococcus	STR	0.580453
M-016-05-INF-NPS	Corynebacterium	CD	0.580057
L-017-03-INF-NPS	Haemophilus	HAE	0.579915
O-069-03-INF-NPS	Moraxella	MOR	0.579914
L-104-12-INF-NPS	Moraxella	MOR	0.579411
M-044-08-INF-NPS	Corynebacterium	CD	0.578919
L-120-05-INF-NPS	Corynebacterium	CD	0.578093
O-034-01-INF-NPS	Corynebacterium	COR	0.57808
O-079-10-INF-NPS	Other	OTH	0.578012
O-045-03-INF-NPS	Dolosigranulum	CD	0.57793
M-036-06-INF-NPS	Dolosigranulum	CD	0.577849
L-076-08-INF-NPS	Corynebacterium	CD	0.5778
L-120-10-INF-NPS	Dolosigranulum	CD	0.57778
L-059-00-INF-NPS	Staphylococcus	STA	0.577752
M-031-08-INF-NPS	Staphylococcus	STA	0.577643
L-094-02-INF-NPS	Dolosigranulum	CDM	0.577515
L-129-01-INF-NPS	Moraxella	MOR	0.577382
L-148-10-INF-NPS	Moraxella	CDM	0.577344
L-068-06-INF-NPS	Moraxella	MOR	0.577069
L-131-00-INF-NPS	Haemophilus	HAE	0.576882
M-016-10-INF-NPS	Haemophilus	HAE	0.576815
L-110-10-INF-NPS	Moraxella	CDM	0.57656
M-032-02-INF-NPS	Staphylococcus	STA	0.576509
O-064-00-INF-NPS	Streptococcus	STR	0.576473
L-090-02-INF-NPS	Streptococcus	STR	0.576258
L-124-02-INF-NPS	Staphylococcus	STA	0.576192
L-117-10-INF-NPS	Streptococcus	STR	0.57617
O-070-12-INF-NPS	Corynebacterium	CD	0.575918
L-093-01-INF-NPS	Corynebacterium	CD	0.575691
O-056-01-INF-NPS	Moraxella	MOR	0.575628
M-042-04-INF-NPS	Corynebacterium	CD	0.575582
O-001-02-INF-NPS	Moraxella	CDM	0.57543
L-018-05-INF-NPS	Corynebacterium	COR	0.575302
O-085-04-INF-NPS	Corynebacterium	CD	0.575222
L-129-05-INF-NPS	Streptococcus	STR	0.575208
L-037-12-INF-NPS	Streptococcus	STR	0.574932
O-044-02-INF-NPS	Staphylococcus	STA	0.574545
L-040-12-INF-NPS	Moraxella	MOR	0.574365
L-126-00-INF-NPS	Lactobacillus	OTH	0.574268
M-049-04-INF-NPS	Moraxella	CDM	0.573554
M-031-03-INF-NPS	Staphylococcus	STA	0.573154
O-059-10-INF-NPS	Haemophilus	HAE	0.572967
O-019-03-INF-NPS	Streptococcus	STR	0.572598
L-021-06-INF-NPS	Streptococcus	STR	0.572221
M-013-12-INF-NPS	Moraxella	MOR	0.57208
L-092-02-INF-NPS	Corynebacterium	CD	0.571858
L-034-00-INF-NPS	Lactobacillus	OTH	0.571736
O-011-10-INF-NPS	Haemophilus	HAE	0.57154
L-044-08-INF-NPS	Moraxella	MOR	0.571468
L-031-10-INF-NPS	Corynebacterium	COR	0.571292
L-143-06-INF-NPS	Moraxella	MOR	0.571013
O-006-06-INF-NPS	Moraxella	MOR	0.570975
L-106-01-INF-NPS	Staphylococcus	STA	0.570859
O-069-08-INF-NPS	Dolosigranulum	CDM	0.57082
L-059-01-INF-NPS	Corynebacterium	COR	0.570815
O-063-04-INF-NPS	Streptococcus	STR	0.570536
O-084-00-INF-NPS	Lactobacillus	OTH	0.570401
L-041-05-INF-NPS	Corynebacterium	CD	0.570238
L-117-12-INF-NPS	Dolosigranulum	CDM	0.570227
O-045-02-INF-NPS	Corynebacterium	CD	0.570089
L-014-03-INF-NPS	Streptococcus	STR	0.570035
L-042-03-INF-NPS	Moraxella	MOR	0.569916
O-001-10-INF-NPS	Streptococcus	STR	0.569746
L-121-02-INF-NPS	Corynebacterium	COR	0.569478
L-154-02-INF-NPS	Staphylococcus	STA	0.56935
O-065-02-INF-NPS	Corynebacterium	CD	0.569305
L-027-06-INF-NPS	Moraxella	MOR	0.569273
O-021-03-INF-NPS	Neisseria	STA	0.569231
L-024-12-INF-NPS	Moraxella	MOR	0.569221
O-034-03-INF-NPS	Streptococcus	STR	0.568864
L-014-02-INF-NPS	Streptococcus	STR	0.568762
M-053-02-INF-NPS	Streptococcus	STR	0.568708
L-129-04-INF-NPS	Corynebacterium	CD	0.568652
L-132-03-INF-NPS	Moraxella	MOR	0.568646
L-066-00-INF-NPS	Staphylococcus	STA	0.568052
O-045-01-INF-NPS	Corynebacterium	CDM	0.567705
M-028-01-INF-NPS	Corynebacterium	COR	0.567549
O-054-01-INF-NPS	Staphylococcus	STA	0.567285
M-047-04-INF-NPS	Corynebacterium	CD	0.567276
O-087-02-INF-NPS	Corynebacterium	COR	0.567177
M-049-02-INF-NPS	Staphylococcus	STA	0.567136
L-028-10-INF-NPS	Moraxella	MOR	0.567112
M-040-10-INF-NPS	Dolosigranulum	CD	0.567051
O-010-03-INF-NPS	Dolosigranulum	CD	0.566387
O-054-10-INF-NPS	Haemophilus	HAE	0.566334
M-044-00-INF-NPS	Streptococcus	STR	0.565961
L-144-10-INF-NPS	Moraxella	MOR	0.565877
M-050-03-INF-NPS	Corynebacterium	CD	0.56582
M-006-10-INF-NPS	Dolosigranulum	CD	0.565396
L-048-03-INF-NPS	Streptococcus	HAE	0.565387
O-016-03-INF-NPS	Haemophilus	HAE	0.565111
L-114-02-INF-NPS	Corynebacterium	COR	0.565012
O-058-08-INF-NPS	Moraxella	CDM	0.564893
L-033-10-INF-NPS	Haemophilus	HAE	0.56429
L-089-02-INF-NPS	Corynebacterium	CDM	0.56387
L-011-05-INF-NPS	Moraxella	MOR	0.56375
L-042-06-INF-NPS	Moraxella	CDM	0.563511
O-061-04-INF-NPS	Corynebacterium	CD	0.562872
L-020-03-INF-NPS	Dolosigranulum	CD	0.562709
O-070-06-INF-NPS	Veillonella	STR	0.562073
M-029-10-INF-NPS	Dolosigranulum	CDM	0.562059
L-094-03-INF-NPS	Haemophilus	HAE	0.561759
L-027-10-INF-NPS	Moraxella	MOR	0.561597
L-143-10-INF-NPS	Streptococcus	STR	0.561524
M-039-08-INF-NPS	Dolosigranulum	CDM	0.561174
L-105-06-INF-NPS	Dolosigranulum	CD	0.561069
L-088-06-INF-NPS	Moraxella	MOR	0.560796
O-066-12-INF-NPS	Moraxella	MOR	0.559654
L-114-00-INF-NPS	Streptococcus	STR	0.559393
L-086-01-INF-NPS	Staphylococcus	STA	0.558907
O-036-05-INF-NPS	Corynebacterium	CD	0.558628
O-065-01-INF-NPS	Corynebacterium	CD	0.558527
L-110-05-INF-NPS	Moraxella	MOR	0.558351
L-124-08-INF-NPS	Moraxella	MOR	0.55835
L-133-02-INF-NPS	Corynebacterium	COR	0.558186
L-011-06-INF-NPS	Moraxella	MOR	0.5579
L-034-05-INF-NPS	Streptococcus	STR	0.557788
M-039-04-INF-NPS	Corynebacterium	CD	0.557518
M-029-08-INF-NPS	Dolosigranulum	CDM	0.557394
M-048-00-INF-NPS	Staphylococcus	STA	0.55722
L-037-04-INF-NPS	Corynebacterium	COR	0.557211
L-026-06-INF-NPS	Moraxella	CDM	0.557195
L-074-01-INF-NPS	Corynebacterium	COR	0.556884
L-157-05-INF-NPS	Dolosigranulum	CD	0.556209
M-032-06-INF-NPS	Moraxella	CDM	0.555843
O-080-03-INF-NPS	Staphylococcus	STA	0.555581
L-022-02-INF-NPS	Dolosigranulum	CD	0.555059
L-093-08-INF-NPS	Moraxella	MOR	0.554958
L-060-10-INF-NPS	Moraxella	MOR	0.554952
O-030-04-INF-NPS	Haemophilus	HAE	0.554909
O-007-05-INF-NPS	Haemophilus	HAE	0.554828
L-146-10-INF-NPS	Moraxella	CDM	0.55479
M-045-03-INF-NPS	Moraxella	MOR	0.554405
L-107-01-INF-NPS	Corynebacterium	COR	0.554184
O-018-08-INF-NPS	Moraxella	MOR	0.554057
O-028-04-INF-NPS	Haemophilus	HAE	0.553814
L-144-05-INF-NPS	Neisseria	HAE	0.553784
O-019-04-INF-NPS	Other	COR	0.553705
L-058-12-INF-NPS	Dolosigranulum	CD	0.553448
L-073-02-INF-NPS	Staphylococcus	STA	0.553346
O-043-10-INF-NPS	Moraxella	MOR	0.553116
O-035-06-INF-NPS	Dolosigranulum	CD	0.553031
M-034-12-INF-NPS	Haemophilus	HAE	0.552593
M-040-01-INF-NPS	Dolosigranulum	CD	0.552577
L-063-03-INF-NPS	Moraxella	MOR	0.552343
L-030-05-INF-NPS	Moraxella	MOR	0.551791
L-022-12-INF-NPS	Dolosigranulum	CD	0.551621
L-124-04-INF-NPS	Corynebacterium	COR	0.551568
L-015-03-INF-NPS	Haemophilus	HAE	0.55153
M-016-00-INF-NPS	Streptococcus	STR	0.5513
L-095-12-INF-NPS	Moraxella	MOR	0.551292
M-043-03-INF-NPS	Haemophilus	HAE	0.550772
M-012-03-INF-NPS	Staphylococcus	STA	0.550674
O-032-00-INF-NPS	Staphylococcus	STA	0.550659
L-120-06-INF-NPS	Dolosigranulum	CD	0.550514
O-053-10-INF-NPS	Corynebacterium	CD	0.550362
L-157-10-INF-NPS	Corynebacterium	CD	0.549924
M-013-04-INF-NPS	Staphylococcus	STA	0.549634
O-075-02-INF-NPS	Corynebacterium	CDM	0.549049
O-086-10-INF-NPS	Dolosigranulum	CD	0.548869
L-070-10-INF-NPS	Moraxella	CDM	0.548187
L-151-02-INF-NPS	Corynebacterium	CD	0.548151
O-019-05-INF-NPS	Corynebacterium	COR	0.547619
M-042-03-INF-NPS	Haemophilus	HAE	0.547253
O-049-04-INF-NPS	Moraxella	MOR	0.546937
L-070-06-INF-NPS	Corynebacterium	CD	0.546837
L-151-10-INF-NPS	Dolosigranulum	CDM	0.546703
L-057-02-INF-NPS	Other	OTH	0.546679
L-068-12-INF-NPS	Dolosigranulum	CD	0.546591
O-028-03-INF-NPS	Moraxella	MOR	0.546558
M-053-03-INF-NPS	Staphylococcus	STA	0.546478
O-010-01-INF-NPS	Staphylococcus	STA	0.546082
L-153-01-INF-NPS	Corynebacterium	COR	0.545667
O-046-02-INF-NPS	Corynebacterium	COR	0.545643
L-156-02-INF-NPS	Haemophilus	HAE	0.545575
L-099-01-INF-NPS	Corynebacterium	CD	0.545573
O-021-04-INF-NPS	Streptococcus	STR	0.545342
L-143-08-INF-NPS	Moraxella	CDM	0.54534
O-030-02-INF-NPS	Staphylococcus	STA	0.54522
L-023-02-INF-NPS	Moraxella	CDM	0.544694
O-083-02-INF-NPS	Streptococcus	STR	0.544276
L-016-08-INF-NPS	Corynebacterium	CD	0.544217
L-003-04-INF-NPS	Corynebacterium	COR	0.544212
M-032-04-INF-NPS	Dolosigranulum	CD	0.544078
M-046-08-INF-NPS	Dolosigranulum	CD	0.543681
O-026-04-INF-NPS	Streptococcus	STR	0.543646
O-025-05-INF-NPS	Streptococcus	STR	0.543579
M-036-04-INF-NPS	Corynebacterium	COR	0.54326
L-117-06-INF-NPS	Dolosigranulum	CD	0.542853
M-005-08-INF-NPS	Moraxella	CDM	0.542801
L-073-12-INF-NPS	Moraxella	CDM	0.542668
O-020-08-INF-NPS	Haemophilus	HAE	0.542457
L-132-02-INF-NPS	Staphylococcus	STA	0.542378
O-053-08-INF-NPS	Dolosigranulum	CD	0.542217
O-032-10-INF-NPS	Corynebacterium	CD	0.541999
L-117-03-INF-NPS	Streptococcus	STR	0.541269
O-078-01-INF-NPS	Corynebacterium	COR	0.541229
M-048-10-INF-NPS	Dolosigranulum	CDM	0.541058
O-084-05-INF-NPS	Prevotella	OTH	0.540853
M-047-02-INF-NPS	Corynebacterium	CD	0.540782
M-054-02-INF-NPS	Streptococcus	STR	0.540529
L-107-03-INF-NPS	Dolosigranulum	CD	0.540355
L-040-00-INF-NPS	Other	OTH	0.540113
O-048-02-INF-NPS	Staphylococcus	STA	0.540035
L-140-03-INF-NPS	Corynebacterium	CD	0.539688
L-138-06-INF-NPS	Moraxella	MOR	0.539618
M-019-10-INF-NPS	Streptococcus	STR	0.539392
L-147-05-INF-NPS	Moraxella	MOR	0.538893
M-035-12-INF-NPS	Corynebacterium	CD	0.538891
L-005-02-INF-NPS	Corynebacterium	COR	0.537399
M-041-04-INF-NPS	Streptococcus	HAE	0.537347
O-036-12-INF-NPS	Corynebacterium	COR	0.537329
L-002-01-INF-NPS	Streptococcus	STR	0.537106
O-079-06-INF-NPS	Dolosigranulum	CDM	0.536672
M-049-05-INF-NPS	Moraxella	CDM	0.536573
L-049-08-INF-NPS	Streptococcus	STR	0.536396
L-011-04-INF-NPS	Dolosigranulum	CDM	0.535805
L-076-03-INF-NPS	Staphylococcus	STA	0.535796
L-150-01-INF-NPS	Haemophilus	HAE	0.535648
O-064-04-INF-NPS	Dolosigranulum	CDM	0.535507
L-111-08-INF-NPS	Streptococcus	STR	0.53534
O-031-04-INF-NPS	Haemophilus	HAE	0.534861
O-047-04-INF-NPS	Corynebacterium	COR	0.534641
L-152-04-INF-NPS	Staphylococcus	STA	0.53453
O-020-12-INF-NPS	Haemophilus	HAE	0.534283
O-030-01-INF-NPS	Moraxella	MOR	0.533992
O-067-08-INF-NPS	Dolosigranulum	CDM	0.533764
L-130-03-INF-NPS	Dolosigranulum	CD	0.533585
O-084-02-INF-NPS	Corynebacterium	CD	0.533187
O-046-04-INF-NPS	Streptococcus	STR	0.533131
L-126-06-INF-NPS	Moraxella	CDM	0.533
L-075-00-INF-NPS	Staphylococcus	STA	0.532773
M-048-03-INF-NPS	Moraxella	MOR	0.532116
O-016-05-INF-NPS	Moraxella	MOR	0.531584
O-053-05-INF-NPS	Corynebacterium	CD	0.531567
L-005-12-INF-NPS	Dolosigranulum	CDM	0.531225
M-040-02-INF-NPS	Dolosigranulum	CD	0.531148
L-054-08-INF-NPS	Moraxella	HAE	0.530785
M-048-08-INF-NPS	Moraxella	MOR	0.530199
L-111-12-INF-NPS	Corynebacterium	CD	0.530128
L-122-06-INF-NPS	Corynebacterium	CD	0.529999
L-117-05-INF-NPS	Streptococcus	STR	0.529937
L-071-05-INF-NPS	Moraxella	MOR	0.52989
M-042-06-INF-NPS	Dolosigranulum	CD	0.52968
O-065-08-INF-NPS	Corynebacterium	CD	0.529121
L-019-10-INF-NPS	Moraxella	CDM	0.529039
L-089-06-INF-NPS	Corynebacterium	CD	0.528831
O-036-08-INF-NPS	Moraxella	MOR	0.528494
O-054-05-INF-NPS	Haemophilus	HAE	0.528448
O-033-04-INF-NPS	Moraxella	MOR	0.528346
O-078-04-INF-NPS	Dolosigranulum	CD	0.528236
M-010-06-INF-NPS	Corynebacterium	CD	0.528169
L-079-03-INF-NPS	Moraxella	MOR	0.528141
L-116-02-INF-NPS	Moraxella	CDM	0.528127
L-087-10-INF-NPS	Corynebacterium	CDM	0.52778
L-096-03-INF-NPS	Moraxella	CDM	0.527494
L-113-02-INF-NPS	Haemophilus	HAE	0.527194
M-004-05-INF-NPS	Dolosigranulum	CDM	0.527194
L-086-02-INF-NPS	Corynebacterium	CD	0.527182
L-134-08-INF-NPS	Corynebacterium	CD	0.527058
L-075-03-INF-NPS	Staphylococcus	STA	0.526772
M-004-12-INF-NPS	Streptococcus	STR	0.526469
L-066-06-INF-NPS	Dolosigranulum	CDM	0.526421
L-012-01-INF-NPS	Staphylococcus	STA	0.526144
L-110-03-INF-NPS	Moraxella	MOR	0.526072
L-137-01-INF-NPS	Staphylococcus	STA	0.52575
O-066-08-INF-NPS	Haemophilus	HAE	0.525726
M-007-03-INF-NPS	Corynebacterium	COR	0.525672
L-151-04-INF-NPS	Moraxella	CDM	0.525604
M-007-10-INF-NPS	Staphylococcus	STA	0.525496
M-025-06-INF-NPS	Dolosigranulum	CDM	0.525179
L-089-04-INF-NPS	Corynebacterium	CD	0.525175
M-034-06-INF-NPS	Moraxella	MOR	0.524997
O-035-04-INF-NPS	Corynebacterium	CD	0.524921
O-079-05-INF-NPS	Streptococcus	STR	0.524755
L-097-10-INF-NPS	Dolosigranulum	CD	0.524306
O-065-05-INF-NPS	Corynebacterium	CD	0.523918
L-006-10-INF-NPS	Moraxella	CDM	0.523874
M-038-00-INF-NPS	Lactobacillus	OTH	0.523645
L-060-01-INF-NPS	Dolosigranulum	CD	0.523563
L-017-10-INF-NPS	Streptococcus	STR	0.523176
L-059-04-INF-NPS	Corynebacterium	CD	0.523156
O-073-01-INF-NPS	Corynebacterium	COR	0.523039
L-097-08-INF-NPS	Dolosigranulum	CD	0.522908
L-029-10-INF-NPS	Moraxella	CDM	0.522598
O-009-04-INF-NPS	Corynebacterium	CD	0.522593
O-088-12-INF-NPS	Corynebacterium	CD	0.522427
M-004-10-INF-NPS	Moraxella	MOR	0.522155
O-064-10-INF-NPS	Moraxella	MOR	0.521575
L-019-02-INF-NPS	Corynebacterium	CD	0.521354
L-141-08-INF-NPS	Moraxella	MOR	0.521334
L-150-12-INF-NPS	Dolosigranulum	CDM	0.521021
O-086-05-INF-NPS	Corynebacterium	CD	0.520959
O-009-01-INF-NPS	Dolosigranulum	CD	0.520853
L-028-03-INF-NPS	Moraxella	MOR	0.520794
M-010-04-INF-NPS	Dolosigranulum	CD	0.520651
O-061-08-INF-NPS	Haemophilus	HAE	0.520528
L-151-03-INF-NPS	Dolosigranulum	CD	0.520145
L-058-04-INF-NPS	Corynebacterium	COR	0.520058
L-129-02-INF-NPS	Corynebacterium	COR	0.519701
M-012-01-INF-NPS	Streptococcus	STR	0.519679
L-132-06-INF-NPS	Moraxella	MOR	0.519524
O-043-05-INF-NPS	Moraxella	MOR	0.519464
O-023-01-INF-NPS	Corynebacterium	COR	0.518953
L-154-05-INF-NPS	Staphylococcus	STA	0.518872
M-042-05-INF-NPS	Moraxella	CDM	0.518511
O-061-10-INF-NPS	Haemophilus	HAE	0.518428
O-001-08-INF-NPS	Streptococcus	HAE	0.518375
O-055-10-INF-NPS	Haemophilus	HAE	0.51833
L-142-05-INF-NPS	Dolosigranulum	CDM	0.517727
L-097-04-INF-NPS	Staphylococcus	STA	0.517706
M-017-02-INF-NPS	Staphylococcus	STA	0.517535
L-014-04-INF-NPS	Moraxella	CDM	0.51724
M-017-03-INF-NPS	Corynebacterium	CD	0.516737
O-004-08-INF-NPS	Moraxella	CDM	0.516691
O-059-08-INF-NPS	Streptococcus	HAE	0.51667
M-038-04-INF-NPS	Corynebacterium	CD	0.516586
L-005-08-INF-NPS	Dolosigranulum	CDM	0.516455
O-070-03-INF-NPS	Dolosigranulum	CD	0.516222
L-151-12-INF-NPS	Dolosigranulum	CDM	0.516173
L-086-06-INF-NPS	Moraxella	CDM	0.51559
O-021-06-INF-NPS	Dolosigranulum	CD	0.515122
L-107-05-INF-NPS	Corynebacterium	CDM	0.515103
M-038-06-INF-NPS	Corynebacterium	CD	0.514821
L-004-06-INF-NPS	Moraxella	CDM	0.514288
L-158-06-INF-NPS	Moraxella	CDM	0.513847
O-005-12-INF-NPS	Corynebacterium	CD	0.513703
O-047-02-INF-NPS	Streptococcus	STR	0.513457
M-023-10-INF-NPS	Moraxella	MOR	0.512732
L-137-12-INF-NPS	Dolosigranulum	CDM	0.512659
L-051-00-INF-NPS	Acinetobacter	STR	0.512608
L-105-12-INF-NPS	Moraxella	CDM	0.512503
L-122-02-INF-NPS	Corynebacterium	CD	0.512496
O-011-12-INF-NPS	Haemophilus	HAE	0.512377
L-143-02-INF-NPS	Staphylococcus	COR	0.51229
L-100-10-INF-NPS	Moraxella	MOR	0.512087
O-007-01-INF-NPS	Streptococcus	HAE	0.51196
O-088-03-INF-NPS	Streptococcus	STR	0.511907
L-080-10-INF-NPS	Haemophilus	HAE	0.51188
L-150-06-INF-NPS	Moraxella	CDM	0.511784
L-099-08-INF-NPS	Dolosigranulum	CD	0.511691
L-045-01-INF-NPS	Moraxella	MOR	0.511488
O-031-03-INF-NPS	Streptococcus	STR	0.511487
O-009-05-INF-NPS	Dolosigranulum	CD	0.511326
L-106-05-INF-NPS	Dolosigranulum	CD	0.511256
L-148-08-INF-NPS	Moraxella	MOR	0.51109
O-019-12-INF-NPS	Moraxella	HAE	0.510849
O-052-10-INF-NPS	Haemophilus	HAE	0.510623
O-052-00-INF-NPS	Staphylococcus	STA	0.510552
L-046-06-INF-NPS	Staphylococcus	STA	0.510365
L-139-08-INF-NPS	Dolosigranulum	CD	0.510295
O-018-06-INF-NPS	Moraxella	MOR	0.509844
O-040-05-INF-NPS	Moraxella	CDM	0.509734
O-080-05-INF-NPS	Staphylococcus	STA	0.509544
M-018-04-INF-NPS	Streptococcus	STR	0.509374
L-027-05-INF-NPS	Moraxella	MOR	0.508651
L-124-12-INF-NPS	Moraxella	MOR	0.508643
O-046-03-INF-NPS	Dolosigranulum	CD	0.508483
L-063-01-INF-NPS	Haemophilus	HAE	0.50814
O-015-06-INF-NPS	Streptococcus	STR	0.508044
O-026-00-INF-NPS	Other	OTH	0.508016
L-128-03-INF-NPS	Dolosigranulum	CDM	0.507887
O-034-05-INF-NPS	Corynebacterium	COR	0.507683
L-006-06-INF-NPS	Streptococcus	HAE	0.507638
L-119-12-INF-NPS	Moraxella	CDM	0.507637
M-022-05-INF-NPS	Streptococcus	STR	0.507515
M-043-05-INF-NPS	Dolosigranulum	CDM	0.507281
L-142-02-INF-NPS	Corynebacterium	CD	0.507252
L-022-04-INF-NPS	Streptococcus	STR	0.507212
L-142-03-INF-NPS	Streptococcus	STR	0.507167
L-106-03-INF-NPS	Dolosigranulum	CD	0.506761
O-067-01-INF-NPS	Corynebacterium	COR	0.506666
M-046-10-INF-NPS	Dolosigranulum	CDM	0.505999
M-046-02-INF-NPS	Haemophilus	HAE	0.505998
O-059-00-INF-NPS	Staphylococcus	STA	0.505938
L-087-06-INF-NPS	Moraxella	CDM	0.50587
L-088-08-INF-NPS	Streptococcus	STR	0.505852
L-043-01-INF-NPS	Moraxella	MOR	0.505567
O-044-04-INF-NPS	Corynebacterium	COR	0.505528
O-017-08-INF-NPS	Dolosigranulum	CDM	0.505449
L-152-10-INF-NPS	Dolosigranulum	CDM	0.505287
L-034-08-INF-NPS	Moraxella	MOR	0.505039
M-038-08-INF-NPS	Dolosigranulum	CD	0.505033
M-016-01-INF-NPS	Corynebacterium	COR	0.504966
L-061-06-INF-NPS	Dolosigranulum	CDM	0.504653
O-001-12-INF-NPS	Moraxella	CDM	0.50446
O-078-08-INF-NPS	Dolosigranulum	CD	0.504321
O-004-05-INF-NPS	Moraxella	MOR	0.504235
O-086-04-INF-NPS	Staphylococcus	STA	0.504213
L-096-06-INF-NPS	Staphylococcus	STA	0.503922
O-028-02-INF-NPS	Haemophilus	HAE	0.503866
O-075-04-INF-NPS	Dolosigranulum	CDM	0.503711
L-151-00-INF-NPS	Other	OTH	0.503289
L-122-01-INF-NPS	Staphylococcus	COR	0.503229
L-116-00-INF-NPS	Streptococcus	STR	0.503226
O-084-06-INF-NPS	Moraxella	CDM	0.502484
L-004-05-INF-NPS	Dolosigranulum	CDM	0.50235
M-029-04-INF-NPS	Corynebacterium	CDM	0.502294
L-140-05-INF-NPS	Dolosigranulum	CD	0.502028
L-083-10-INF-NPS	Moraxella	CDM	0.502
M-025-08-INF-NPS	Haemophilus	HAE	0.50186
O-031-00-INF-NPS	Other	STA	0.501579
M-028-06-INF-NPS	Staphylococcus	STA	0.501273
O-055-08-INF-NPS	Corynebacterium	CD	0.500922
L-016-10-INF-NPS	Corynebacterium	CD	0.500569
M-050-01-INF-NPS	Corynebacterium	CD	0.500046
O-055-03-INF-NPS	Haemophilus	HAE	0.499769
L-079-05-INF-NPS	Moraxella	CDM	0.499279
O-008-10-INF-NPS	Streptococcus	STR	0.499129
L-070-05-INF-NPS	Dolosigranulum	CD	0.499108
M-027-05-INF-NPS	Streptococcus	STR	0.499052
O-017-10-INF-NPS	Moraxella	CDM	0.498766
M-039-06-INF-NPS	Streptococcus	STR	0.498745
L-039-06-INF-NPS	Corynebacterium	CD	0.497909
L-120-08-INF-NPS	Corynebacterium	CD	0.49787
O-014-00-INF-NPS	Other	OTH	0.497359
L-108-12-INF-NPS	Corynebacterium	CDM	0.497338
M-007-04-INF-NPS	Staphylococcus	STA	0.496761
O-068-12-INF-NPS	Haemophilus	HAE	0.496697
L-020-02-INF-NPS	Haemophilus	HAE	0.496588
M-017-01-INF-NPS	Corynebacterium	CD	0.496128
L-027-08-INF-NPS	Moraxella	CDM	0.495774
O-070-10-INF-NPS	Corynebacterium	CD	0.495722
L-095-10-INF-NPS	Streptococcus	STR	0.49551
O-012-04-INF-NPS	Moraxella	MOR	0.495464
M-028-10-INF-NPS	Streptococcus	HAE	0.495305
L-092-01-INF-NPS	Corynebacterium	CD	0.495253
L-010-12-INF-NPS	Dolosigranulum	CD	0.495113
O-025-02-INF-NPS	Staphylococcus	COR	0.494975
O-027-10-INF-NPS	Moraxella	CDM	0.494754
L-004-04-INF-NPS	Moraxella	CDM	0.493983
O-022-10-INF-NPS	Haemophilus	HAE	0.493938
M-029-06-INF-NPS	Dolosigranulum	CD	0.493898
O-079-03-INF-NPS	Corynebacterium	CD	0.493438
L-030-10-INF-NPS	Dolosigranulum	CD	0.493237
M-029-12-INF-NPS	Moraxella	MOR	0.493083
L-035-12-INF-NPS	Haemophilus	HAE	0.492919
M-035-08-INF-NPS	Corynebacterium	CD	0.49286
L-128-05-INF-NPS	Staphylococcus	STA	0.492529
M-019-04-INF-NPS	Corynebacterium	CDM	0.492442
O-060-03-INF-NPS	Moraxella	MOR	0.492286
L-059-05-INF-NPS	Moraxella	CDM	0.492221
L-004-04-INF-NPS	Dolosigranulum	CDM	0.492103
O-075-10-INF-NPS	Dolosigranulum	CDM	0.491788
O-044-03-INF-NPS	Other	OTH	0.491424
O-064-06-INF-NPS	Dolosigranulum	CDM	0.49099
O-011-05-INF-NPS	Moraxella	MOR	0.490772
O-069-04-INF-NPS	Moraxella	CDM	0.490498
M-007-12-INF-NPS	Streptococcus	STR	0.490489
L-119-10-INF-NPS	Moraxella	CDM	0.489594
L-046-04-INF-NPS	Corynebacterium	CD	0.489592
M-016-03-INF-NPS	Moraxella	MOR	0.489363
O-087-06-INF-NPS	Moraxella	CDM	0.48913
O-083-00-INF-NPS	Staphylococcus	STA	0.488987
L-130-05-INF-NPS	Dolosigranulum	CDM	0.488761
L-073-00-INF-NPS	Lactobacillus	OTH	0.488604
L-095-06-INF-NPS	Streptococcus	STR	0.488469
L-039-04-INF-NPS	Neisseria	CDM	0.488465
L-045-04-INF-NPS	Moraxella	MOR	0.488439
L-084-00-INF-NPS	Lactobacillus	OTH	0.488386
L-010-01-INF-NPS	Moraxella	MOR	0.488309
M-004-04-INF-NPS	Haemophilus	HAE	0.488108
L-106-03-INF-NPS	Corynebacterium	CD	0.488047
M-027-06-INF-NPS	Dolosigranulum	CD	0.488029
O-039-03-INF-NPS	Dolosigranulum	CDM	0.488005
O-013-06-INF-NPS	Moraxella	CDM	0.487912
L-128-06-INF-NPS	Dolosigranulum	CDM	0.487579
L-016-06-INF-NPS	Dolosigranulum	CD	0.487433
M-046-06-INF-NPS	Corynebacterium	CD	0.487399
M-029-05-INF-NPS	Dolosigranulum	CDM	0.487179
L-045-08-INF-NPS	Haemophilus	HAE	0.486679
M-040-08-INF-NPS	Haemophilus	HAE	0.486357
L-010-01-INF-NPS	Streptococcus	MOR	0.485977
L-088-12-INF-NPS	Moraxella	MOR	0.485334
L-061-08-INF-NPS	Streptococcus	STR	0.485283
M-030-04-INF-NPS	Streptococcus	STR	0.485213
L-088-00-INF-NPS	Staphylococcus	STA	0.484996
O-069-04-INF-NPS	Dolosigranulum	CDM	0.484922
L-095-08-INF-NPS	Dolosigranulum	CD	0.484907
O-075-12-INF-NPS	Dolosigranulum	CD	0.484907
M-038-06-INF-NPS	Dolosigranulum	CD	0.484905
L-012-03-INF-NPS	Moraxella	CDM	0.484889
O-048-05-INF-NPS	Haemophilus	HAE	0.484772
L-026-08-INF-NPS	Moraxella	CDM	0.484055
M-048-12-INF-NPS	Corynebacterium	CD	0.484052
L-070-01-INF-NPS	Moraxella	MOR	0.483987
L-014-10-INF-NPS	Staphylococcus	STA	0.483936
L-115-06-INF-NPS	Moraxella	CDM	0.483529
O-063-06-INF-NPS	Streptococcus	STR	0.483364
M-021-06-INF-NPS	Dolosigranulum	CD	0.483174
O-069-06-INF-NPS	Dolosigranulum	CDM	0.482544
M-047-12-INF-NPS	Streptococcus	HAE	0.48249
L-150-03-INF-NPS	Corynebacterium	COR	0.481943
O-057-06-INF-NPS	Moraxella	CDM	0.481862
O-058-12-INF-NPS	Moraxella	CDM	0.481561
L-151-05-INF-NPS	Dolosigranulum	CD	0.481361
L-076-12-INF-NPS	Moraxella	MOR	0.481281
M-017-12-INF-NPS	Moraxella	MOR	0.48105
L-046-04-INF-NPS	Dolosigranulum	CD	0.480785
O-080-04-INF-NPS	Corynebacterium	CD	0.480663
L-094-06-INF-NPS	Moraxella	CDM	0.480409
O-009-03-INF-NPS	Streptococcus	STR	0.479985
M-027-08-INF-NPS	Corynebacterium	CD	0.479338
O-067-01-INF-NPS	Staphylococcus	COR	0.479319
L-096-04-INF-NPS	Moraxella	MOR	0.479277
M-032-10-INF-NPS	Haemophilus	HAE	0.479139
O-086-05-INF-NPS	Dolosigranulum	CD	0.478775
M-038-08-INF-NPS	Corynebacterium	CD	0.478718
O-046-12-INF-NPS	Corynebacterium	CD	0.478626
L-106-05-INF-NPS	Corynebacterium	CD	0.478357
L-139-03-INF-NPS	Corynebacterium	COR	0.478337
L-018-00-INF-NPS	Lactobacillus	OTH	0.478132
L-022-08-INF-NPS	Dolosigranulum	CD	0.477602
O-009-05-INF-NPS	Corynebacterium	CD	0.477556
M-011-00-INF-NPS	Corynebacterium	COR	0.477458
L-152-08-INF-NPS	Dolosigranulum	CD	0.476947
L-147-06-INF-NPS	Corynebacterium	CD	0.476707
L-140-08-INF-NPS	Corynebacterium	CD	0.476652
O-035-02-INF-NPS	Corynebacterium	CD	0.476574
M-038-04-INF-NPS	Dolosigranulum	CD	0.476512
L-140-04-INF-NPS	Dolosigranulum	CD	0.476263
O-009-04-INF-NPS	Dolosigranulum	CD	0.476256
O-088-06-INF-NPS	Moraxella	MOR	0.476104
L-020-08-INF-NPS	Dolosigranulum	CD	0.475928
O-010-12-INF-NPS	Moraxella	MOR	0.475876
O-070-10-INF-NPS	Dolosigranulum	CD	0.475697
L-033-03-INF-NPS	Moraxella	MOR	0.475688
L-071-08-INF-NPS	Dolosigranulum	CDM	0.475643
L-045-04-INF-NPS	Streptococcus	MOR	0.4756
L-100-12-INF-NPS	Moraxella	CDM	0.475452
M-025-03-INF-NPS	Dolosigranulum	CD	0.475154
M-029-01-INF-NPS	Corynebacterium	CD	0.475012
L-152-06-INF-NPS	Dolosigranulum	CD	0.474924
L-087-08-INF-NPS	Dolosigranulum	CDM	0.474913
O-043-03-INF-NPS	Haemophilus	HAE	0.47472
L-048-10-INF-NPS	Moraxella	CDM	0.474717
O-073-01-INF-NPS	Staphylococcus	COR	0.474665
L-135-06-INF-NPS	Haemophilus	HAE	0.474607
L-041-06-INF-NPS	Moraxella	CDM	0.474344
M-022-08-INF-NPS	Dolosigranulum	CDM	0.473889
L-106-06-INF-NPS	Corynebacterium	CD	0.473635
L-139-03-INF-NPS	Staphylococcus	COR	0.473445
L-063-02-INF-NPS	Moraxella	CDM	0.473366
M-006-03-INF-NPS	Streptococcus	STR	0.473213
M-043-06-INF-NPS	Haemophilus	HAE	0.47313
L-120-08-INF-NPS	Dolosigranulum	CD	0.473114
M-046-06-INF-NPS	Dolosigranulum	CD	0.473024
L-104-02-INF-NPS	Staphylococcus	STA	0.47284
M-032-10-INF-NPS	Streptococcus	HAE	0.472802
L-068-03-INF-NPS	Staphylococcus	COR	0.472626
O-040-08-INF-NPS	Moraxella	CDM	0.472588
L-030-02-INF-NPS	Dolosigranulum	CDM	0.472419
M-004-04-INF-NPS	Corynebacterium	HAE	0.472268
O-033-02-INF-NPS	Corynebacterium	COR	0.472178
L-076-05-INF-NPS	Dolosigranulum	CD	0.472025
O-045-05-INF-NPS	Moraxella	CDM	0.471734
O-066-06-INF-NPS	Haemophilus	HAE	0.471434
O-054-03-INF-NPS	Corynebacterium	COR	0.471125
L-029-00-INF-NPS	Staphylococcus	STA	0.470386
O-061-10-INF-NPS	Streptococcus	HAE	0.470359
L-114-04-INF-NPS	Moraxella	CDM	0.470341
O-070-04-INF-NPS	Corynebacterium	CD	0.469961
L-066-04-INF-NPS	Haemophilus	HAE	0.46981
L-143-02-INF-NPS	Corynebacterium	COR	0.469746
L-078-04-INF-NPS	Moraxella	CDM	0.469619
O-009-01-INF-NPS	Corynebacterium	CD	0.469511
M-036-02-INF-NPS	Staphylococcus	STA	0.469419
L-012-04-INF-NPS	Moraxella	CDM	0.469392
L-068-03-INF-NPS	Corynebacterium	COR	0.469382
O-083-10-INF-NPS	Moraxella	CDM	0.469153
O-084-03-INF-NPS	Corynebacterium	CD	0.469035
M-012-02-INF-NPS	Haemophilus	HAE	0.469017
M-008-10-INF-NPS	Streptococcus	STR	0.46852
M-047-12-INF-NPS	Haemophilus	HAE	0.468153
M-044-10-INF-NPS	Haemophilus	HAE	0.467896
L-075-03-INF-NPS	Corynebacterium	STA	0.467893
L-071-03-INF-NPS	Haemophilus	HAE	0.467454
L-133-06-INF-NPS	Dolosigranulum	CDM	0.467421
O-021-06-INF-NPS	Corynebacterium	CD	0.467354
L-088-10-INF-NPS	Moraxella	HAE	0.467342
O-022-10-INF-NPS	Streptococcus	HAE	0.467197
O-045-06-INF-NPS	Dolosigranulum	CDM	0.467122
L-083-02-INF-NPS	Moraxella	CDM	0.466856
L-016-05-INF-NPS	Dolosigranulum	CDM	0.466609
O-025-02-INF-NPS	Corynebacterium	COR	0.466499
L-041-08-INF-NPS	Haemophilus	HAE	0.466425
O-005-04-INF-NPS	Staphylococcus	STA	0.466184
L-135-05-INF-NPS	Dolosigranulum	CDM	0.466132
M-010-06-INF-NPS	Dolosigranulum	CD	0.466117
L-030-08-INF-NPS	Dolosigranulum	CDM	0.465621
L-034-03-INF-NPS	Moraxella	CDM	0.465608
O-044-00-INF-NPS	Staphylococcus	STA	0.465604
L-122-01-INF-NPS	Corynebacterium	COR	0.465445
M-012-05-INF-NPS	Moraxella	MOR	0.465293
L-153-05-INF-NPS	Corynebacterium	CDM	0.464728
L-110-02-INF-NPS	Streptococcus	STR	0.464515
L-096-03-INF-NPS	Corynebacterium	CDM	0.464429
L-130-03-INF-NPS	Corynebacterium	CD	0.463891
L-152-12-INF-NPS	Moraxella	CDM	0.463849
L-105-12-INF-NPS	Dolosigranulum	CDM	0.463567
L-106-12-INF-NPS	Dolosigranulum	CDM	0.463355
L-122-02-INF-NPS	Dolosigranulum	CD	0.463043
L-010-05-INF-NPS	Moraxella	HAE	0.462904
O-064-05-INF-NPS	Dolosigranulum	CDM	0.462896
L-149-05-INF-NPS	Moraxella	CDM	0.462513
L-135-08-INF-NPS	Moraxella	CDM	0.462202
L-075-06-INF-NPS	Corynebacterium	COR	0.462036
O-046-08-INF-NPS	Moraxella	MOR	0.461799
O-007-12-INF-NPS	Haemophilus	HAE	0.461789
M-021-06-INF-NPS	Corynebacterium	CD	0.46176
L-125-04-INF-NPS	Moraxella	MOR	0.461756
M-016-08-INF-NPS	Dolosigranulum	CDM	0.461696
L-106-06-INF-NPS	Dolosigranulum	CD	0.461198
L-001-00-INF-NPS	Other	OTH	0.460802
L-061-03-INF-NPS	Moraxella	CDM	0.460601
O-080-04-INF-NPS	Dolosigranulum	CD	0.4606
M-045-01-INF-NPS	Moraxella	CDM	0.460498
O-053-05-INF-NPS	Dolosigranulum	CD	0.460461
L-098-05-INF-NPS	Streptococcus	HAE	0.46038
L-152-10-INF-NPS	Moraxella	CDM	0.460021
L-030-03-INF-NPS	Moraxella	MOR	0.459911
L-036-06-INF-NPS	Dolosigranulum	CD	0.459866
O-085-02-INF-NPS	Dolosigranulum	CD	0.459649
O-032-08-INF-NPS	Moraxella	CDM	0.459543
L-107-03-INF-NPS	Corynebacterium	CD	0.45954
L-121-08-INF-NPS	Moraxella	CDM	0.45941
L-043-04-INF-NPS	Moraxella	CDM	0.459192
L-017-01-INF-NPS	Staphylococcus	STA	0.458993
O-007-03-INF-NPS	Dolosigranulum	CD	0.458194
M-023-12-INF-NPS	Moraxella	CDM	0.458035
L-083-08-INF-NPS	Moraxella	CDM	0.457893
L-142-10-INF-NPS	Dolosigranulum	CDM	0.457821
M-034-04-INF-NPS	Corynebacterium	CD	0.45776
M-002-00-INF-NPS	Streptococcus	STR	0.457741
O-007-10-INF-NPS	Dolosigranulum	CDM	0.457668
O-078-04-INF-NPS	Corynebacterium	CD	0.457605
L-051-06-INF-NPS	Moraxella	MOR	0.457529
M-028-10-INF-NPS	Haemophilus	HAE	0.457434
M-016-04-INF-NPS	Moraxella	CDM	0.456859
L-090-05-INF-NPS	Corynebacterium	CD	0.456436
L-080-02-INF-NPS	Staphylococcus	STA	0.456227
L-088-04-INF-NPS	Moraxella	CDM	0.455986
L-071-06-INF-NPS	Corynebacterium	CDM	0.455965
L-137-01-INF-NPS	Corynebacterium	STA	0.455807
L-106-04-INF-NPS	Corynebacterium	CD	0.455787
O-009-12-INF-NPS	Moraxella	CDM	0.455708
M-019-01-INF-NPS	Staphylococcus	STA	0.455602
O-075-06-INF-NPS	Dolosigranulum	CDM	0.455178
L-122-06-INF-NPS	Dolosigranulum	CD	0.455138
O-080-12-INF-NPS	Corynebacterium	CD	0.455092
L-100-06-INF-NPS	Moraxella	MOR	0.455068
L-135-10-INF-NPS	Moraxella	CDM	0.454947
L-130-00-INF-NPS	Prevotella	OTH	0.454813
L-056-03-INF-NPS	Streptococcus	STR	0.454472
L-105-10-INF-NPS	Dolosigranulum	CDM	0.454129
O-069-12-INF-NPS	Dolosigranulum	CDM	0.454103
L-056-10-INF-NPS	Moraxella	MOR	0.453959
O-028-06-INF-NPS	Haemophilus	HAE	0.45386
L-091-00-INF-NPS	Staphylococcus	STA	0.453591
O-060-06-INF-NPS	Streptococcus	MOR	0.453539
L-108-12-INF-NPS	Moraxella	CDM	0.453499
L-134-05-INF-NPS	Streptococcus	CDM	0.453268
L-059-02-INF-NPS	Corynebacterium	CD	0.452965
L-138-03-INF-NPS	Moraxella	CDM	0.452782
O-041-06-INF-NPS	Dolosigranulum	CDM	0.452487
L-154-05-INF-NPS	Corynebacterium	STA	0.452163
O-035-02-INF-NPS	Dolosigranulum	CD	0.452141
L-059-04-INF-NPS	Dolosigranulum	CD	0.452098
L-121-03-INF-NPS	Staphylococcus	STA	0.452013
M-043-04-INF-NPS	Haemophilus	HAE	0.451847
O-053-08-INF-NPS	Corynebacterium	CD	0.451611
M-031-02-INF-NPS	Streptococcus	STR	0.4516
L-016-00-INF-NPS	Lactobacillus	OTH	0.451566
M-013-10-INF-NPS	Haemophilus	HAE	0.451496
L-049-08-INF-NPS	Moraxella	STR	0.451353
L-020-04-INF-NPS	Moraxella	MOR	0.451287
O-080-01-INF-NPS	Corynebacterium	CD	0.451158
L-130-10-INF-NPS	Dolosigranulum	CDM	0.450479
O-008-08-INF-NPS	Moraxella	CDM	0.450444
M-030-03-INF-NPS	Haemophilus	HAE	0.450392
M-035-12-INF-NPS	Dolosigranulum	CD	0.450265
L-042-05-INF-NPS	Corynebacterium	CD	0.450174
L-010-04-INF-NPS	Dolosigranulum	CDM	0.450158
L-151-02-INF-NPS	Dolosigranulum	CD	0.450129
L-157-10-INF-NPS	Dolosigranulum	CD	0.450076
M-050-08-INF-NPS	Moraxella	CDM	0.449702
L-053-06-INF-NPS	Haemophilus	HAE	0.449628
L-049-01-INF-NPS	Streptococcus	STR	0.449467
L-056-04-INF-NPS	Moraxella	MOR	0.449393
L-023-05-INF-NPS	Corynebacterium	CDM	0.449172
L-048-10-INF-NPS	Corynebacterium	CDM	0.449137
M-042-02-INF-NPS	Haemophilus	HAE	0.448976
L-141-02-INF-NPS	Corynebacterium	COR	0.448636
L-096-05-INF-NPS	Corynebacterium	CD	0.448596
L-051-10-INF-NPS	Haemophilus	HAE	0.448557
L-140-08-INF-NPS	Dolosigranulum	CD	0.448365
O-085-02-INF-NPS	Corynebacterium	CD	0.448365
M-025-12-INF-NPS	Moraxella	MOR	0.448098
M-008-06-INF-NPS	Dolosigranulum	CD	0.447887
L-060-04-INF-NPS	Dolosigranulum	CDM	0.447857
O-067-06-INF-NPS	Moraxella	CDM	0.447779
M-012-06-INF-NPS	Streptococcus	STR	0.447043
L-122-10-INF-NPS	Streptococcus	STR	0.446909
O-072-10-INF-NPS	Dolosigranulum	CD	0.446514
L-019-02-INF-NPS	Dolosigranulum	CD	0.446482
L-116-02-INF-NPS	Corynebacterium	CDM	0.446293
L-041-08-INF-NPS	Moraxella	HAE	0.446043
L-149-10-INF-NPS	Dolosigranulum	CDM	0.446025
O-079-05-INF-NPS	Moraxella	STR	0.445925
L-140-04-INF-NPS	Corynebacterium	CD	0.445722
M-005-03-INF-NPS	Staphylococcus	STA	0.445655
L-089-04-INF-NPS	Dolosigranulum	CD	0.445562
L-093-02-INF-NPS	Moraxella	CDM	0.445489
L-097-12-INF-NPS	Dolosigranulum	CDM	0.445323
L-099-01-INF-NPS	Dolosigranulum	CD	0.444966
L-040-04-INF-NPS	Moraxella	CDM	0.444897
L-004-05-INF-NPS	Moraxella	CDM	0.444798
O-087-10-INF-NPS	Moraxella	CDM	0.444564
M-017-08-INF-NPS	Haemophilus	HAE	0.444531
L-016-10-INF-NPS	Dolosigranulum	CD	0.444444
O-038-01-INF-NPS	Dolosigranulum	CDM	0.444351
M-032-08-INF-NPS	Haemophilus	HAE	0.444225
L-042-04-INF-NPS	Haemophilus	HAE	0.443757
L-096-08-INF-NPS	Corynebacterium	CD	0.443569
L-097-01-INF-NPS	Staphylococcus	STA	0.443556
L-143-04-INF-NPS	Moraxella	CDM	0.44336
L-089-05-INF-NPS	Dolosigranulum	CDM	0.443288
L-035-06-INF-NPS	Haemophilus	HAE	0.442944
L-024-10-INF-NPS	Streptococcus	HAE	0.442701
O-044-04-INF-NPS	Staphylococcus	COR	0.442648
O-070-05-INF-NPS	Corynebacterium	CD	0.442462
L-021-10-INF-NPS	Moraxella	MOR	0.44243
O-011-08-INF-NPS	Moraxella	MOR	0.442224
L-053-02-INF-NPS	Haemophilus	COR	0.442189
L-089-06-INF-NPS	Dolosigranulum	CD	0.442136
L-100-10-INF-NPS	Streptococcus	MOR	0.441695
L-133-02-INF-NPS	Staphylococcus	COR	0.441645
L-022-04-INF-NPS	Dolosigranulum	STR	0.441621
M-049-01-INF-NPS	Corynebacterium	CDM	0.441492
L-022-02-INF-NPS	Corynebacterium	CD	0.441169
L-150-10-INF-NPS	Moraxella	MOR	0.440888
L-093-12-INF-NPS	Moraxella	CDM	0.440785
M-030-01-INF-NPS	Haemophilus	HAE	0.440473
L-098-04-INF-NPS	Dolosigranulum	CD	0.440138
L-099-08-INF-NPS	Streptococcus	CD	0.439721
M-048-05-INF-NPS	Moraxella	HAE	0.439414
O-058-06-INF-NPS	Moraxella	CDM	0.439315
L-021-08-INF-NPS	Streptococcus	STR	0.439132
L-043-05-INF-NPS	Streptococcus	STR	0.438802
L-063-10-INF-NPS	Haemophilus	HAE	0.438746
M-048-05-INF-NPS	Haemophilus	HAE	0.438723
L-117-04-INF-NPS	Corynebacterium	COR	0.438639
L-045-12-INF-NPS	Moraxella	CDM	0.438575
L-115-01-INF-NPS	Staphylococcus	STA	0.438451
O-005-01-INF-NPS	Haemophilus	HAE	0.43801
O-007-01-INF-NPS	Haemophilus	HAE	0.437911
L-063-12-INF-NPS	Corynebacterium	CD	0.437901
L-055-01-INF-NPS	Staphylococcus	STA	0.437517
L-135-02-INF-NPS	Dolosigranulum	CD	0.437046
O-045-12-INF-NPS	Dolosigranulum	CDM	0.437023
O-049-06-INF-NPS	Moraxella	CDM	0.43692
L-086-03-INF-NPS	Dolosigranulum	CDM	0.436861
L-066-10-INF-NPS	Corynebacterium	CD	0.43654
L-011-08-INF-NPS	Moraxella	CDM	0.43639
L-005-06-INF-NPS	Dolosigranulum	CDM	0.436123
M-047-01-INF-NPS	Dolosigranulum	CD	0.436106
L-092-01-INF-NPS	Dolosigranulum	CD	0.436089
O-070-05-INF-NPS	Dolosigranulum	CD	0.435556
L-046-10-INF-NPS	Haemophilus	HAE	0.434994
L-017-05-INF-NPS	Streptococcus	HAE	0.434339
L-056-10-INF-NPS	Streptococcus	MOR	0.433869
M-040-08-INF-NPS	Moraxella	HAE	0.433771
L-030-01-INF-NPS	Streptococcus	STR	0.433732
O-048-12-INF-NPS	Moraxella	CDM	0.433422
L-110-05-INF-NPS	Streptococcus	MOR	0.433327
L-083-06-INF-NPS	Moraxella	CDM	0.433227
L-137-06-INF-NPS	Dolosigranulum	CDM	0.433124
L-099-06-INF-NPS	Dolosigranulum	CDM	0.432948
M-042-10-INF-NPS	Dolosigranulum	CDM	0.43293
O-020-06-INF-NPS	Streptococcus	STR	0.432802
L-073-10-INF-NPS	Dolosigranulum	CDM	0.43267
L-063-04-INF-NPS	Streptococcus	HAE	0.432658
O-047-01-INF-NPS	Streptococcus	STR	0.432617
L-089-02-INF-NPS	Moraxella	CDM	0.432484
L-080-03-INF-NPS	Moraxella	CDM	0.432302
L-151-08-INF-NPS	Dolosigranulum	CDM	0.432151
M-047-04-INF-NPS	Dolosigranulum	CD	0.432089
O-008-06-INF-NPS	Moraxella	CDM	0.431988
L-010-03-INF-NPS	Dolosigranulum	CDM	0.431868
L-070-08-INF-NPS	Haemophilus	HAE	0.431709
L-130-08-INF-NPS	Dolosigranulum	CDM	0.431635
O-072-06-INF-NPS	Streptococcus	STR	0.431546
L-015-05-INF-NPS	Dolosigranulum	CDM	0.431372
L-010-12-INF-NPS	Corynebacterium	CD	0.43128
M-023-06-INF-NPS	Corynebacterium	CD	0.430485
L-021-02-INF-NPS	Streptococcus	STR	0.430389
O-024-08-INF-NPS	Streptococcus	STR	0.430247
O-047-04-INF-NPS	Streptococcus	COR	0.430117
M-040-05-INF-NPS	Corynebacterium	CD	0.429677
M-036-04-INF-NPS	Streptococcus	COR	0.429524
L-048-00-INF-NPS	Lactobacillus	OTH	0.42938
O-030-01-INF-NPS	Staphylococcus	MOR	0.429154
L-111-01-INF-NPS	Staphylococcus	STA	0.42912
O-061-04-INF-NPS	Dolosigranulum	CD	0.429069
M-047-01-INF-NPS	Corynebacterium	CD	0.429032
M-013-05-INF-NPS	Staphylococcus	STA	0.428964
O-061-01-INF-NPS	Dolosigranulum	CD	0.428814
O-023-01-INF-NPS	Staphylococcus	COR	0.428713
L-104-10-INF-NPS	Moraxella	CDM	0.428576
L-105-04-INF-NPS	Corynebacterium	CD	0.42852
L-071-03-INF-NPS	Streptococcus	HAE	0.428478
L-039-06-INF-NPS	Haemophilus	CD	0.428416
L-148-05-INF-NPS	Moraxella	CDM	0.428328
L-098-03-INF-NPS	Dolosigranulum	CD	0.428114
L-132-02-INF-NPS	Moraxella	STA	0.428025
L-019-08-INF-NPS	Dolosigranulum	CDM	0.427661
L-114-12-INF-NPS	Moraxella	MOR	0.427651
L-124-03-INF-NPS	Moraxella	MOR	0.427632
L-128-12-INF-NPS	Moraxella	CDM	0.427339
M-010-08-INF-NPS	Streptococcus	CDM	0.427312
O-071-00-INF-NPS	Lactobacillus	OTH	0.4273
L-155-00-INF-NPS	Staphylococcus	STA	0.427081
M-027-08-INF-NPS	Dolosigranulum	CD	0.426963
L-064-04-INF-NPS	Dolosigranulum	CD	0.426753
L-089-10-INF-NPS	Moraxella	CDM	0.42658
L-106-04-INF-NPS	Dolosigranulum	CD	0.426095
M-023-00-INF-NPS	Acinetobacter	OTH	0.426035
L-064-01-INF-NPS	Moraxella	CDM	0.426034
M-046-01-INF-NPS	Moraxella	CDM	0.425402
L-094-05-INF-NPS	Moraxella	MOR	0.425178
L-083-06-INF-NPS	Corynebacterium	CDM	0.425146
L-086-04-INF-NPS	Moraxella	CDM	0.42488
L-132-06-INF-NPS	Streptococcus	MOR	0.424657
M-012-08-INF-NPS	Staphylococcus	STA	0.424203
O-032-00-INF-NPS	Streptococcus	STA	0.423997
L-083-04-INF-NPS	Dolosigranulum	CDM	0.423996
L-024-10-INF-NPS	Haemophilus	HAE	0.42378
O-017-05-INF-NPS	Other	STR	0.42361
L-017-04-INF-NPS	Haemophilus	HAE	0.423604
L-137-04-INF-NPS	Dolosigranulum	CDM	0.423446
L-076-10-INF-NPS	Moraxella	CDM	0.423409
O-043-04-INF-NPS	Corynebacterium	CD	0.422957
L-045-01-INF-NPS	Streptococcus	MOR	0.422907
M-048-12-INF-NPS	Dolosigranulum	CD	0.42282
L-048-08-INF-NPS	Corynebacterium	COR	0.422665
L-021-08-INF-NPS	Corynebacterium	STR	0.42246
L-028-08-INF-NPS	Streptococcus	STR	0.422297
L-122-05-INF-NPS	Corynebacterium	CDM	0.422025
L-154-02-INF-NPS	Corynebacterium	STA	0.421689
L-138-05-INF-NPS	Moraxella	CDM	0.421602
M-021-05-INF-NPS	Corynebacterium	CD	0.421454
L-068-12-INF-NPS	Corynebacterium	CD	0.421273
M-050-10-INF-NPS	Dolosigranulum	CDM	0.421235
O-008-00-INF-NPS	Staphylococcus	STA	0.421142
L-144-03-INF-NPS	Corynebacterium	CDM	0.420838
M-019-08-INF-NPS	Haemophilus	HAE	0.420448
O-080-06-INF-NPS	Corynebacterium	CD	0.419615
O-075-02-INF-NPS	Moraxella	CDM	0.419459
O-007-04-INF-NPS	Dolosigranulum	CDM	0.419319
L-119-02-INF-NPS	Dolosigranulum	CDM	0.419128
M-053-12-INF-NPS	Dolosigranulum	CD	0.418974
L-050-00-INF-NPS	Lactobacillus	OTH	0.418782
M-045-02-INF-NPS	Streptococcus	HAE	0.418394
O-085-04-INF-NPS	Dolosigranulum	CD	0.418345
O-053-02-INF-NPS	Dolosigranulum	CD	0.418316
O-048-01-INF-NPS	Staphylococcus	CD	0.41746
O-057-01-INF-NPS	Staphylococcus	CD	0.417387
L-010-10-INF-NPS	Dolosigranulum	CDM	0.417351
L-033-12-INF-NPS	Moraxella	HAE	0.417287
M-035-08-INF-NPS	Dolosigranulum	CD	0.417278
O-044-05-INF-NPS	Dolosigranulum	CDM	0.416866
L-031-01-INF-NPS	Staphylococcus	STA	0.41663
L-070-08-INF-NPS	Moraxella	HAE	0.416391
M-043-12-INF-NPS	Streptococcus	HAE	0.416253
O-072-12-INF-NPS	Streptococcus	STR	0.415964
L-119-01-INF-NPS	Moraxella	CDM	0.415921
L-064-04-INF-NPS	Corynebacterium	CD	0.415883
L-001-08-INF-NPS	Corynebacterium	COR	0.41586
O-026-08-INF-NPS	Haemophilus	HAE	0.415674
L-010-00-INF-NPS	Lactobacillus	OTH	0.415651
L-054-12-INF-NPS	Haemophilus	HAE	0.415587
O-055-12-INF-NPS	Moraxella	CDM	0.415558
O-048-12-INF-NPS	Dolosigranulum	CDM	0.415453
M-006-03-INF-NPS	Staphylococcus	STR	0.415427
M-039-12-INF-NPS	Dolosigranulum	CDM	0.415394
M-036-06-INF-NPS	Corynebacterium	CD	0.415213
L-143-05-INF-NPS	Dolosigranulum	CDM	0.414934
L-092-02-INF-NPS	Dolosigranulum	CD	0.414929
L-066-05-INF-NPS	Moraxella	CDM	0.414146
O-010-01-INF-NPS	Corynebacterium	STA	0.414102
O-080-12-INF-NPS	Dolosigranulum	CD	0.414059
O-049-12-INF-NPS	Corynebacterium	CDM	0.414052
O-039-00-INF-NPS	Other	OTH	0.413695
O-053-10-INF-NPS	Dolosigranulum	CD	0.413624
L-142-04-INF-NPS	Moraxella	CDM	0.413504
L-060-05-INF-NPS	Dolosigranulum	CD	0.413486
O-088-02-INF-NPS	Staphylococcus	COR	0.41318
L-078-05-INF-NPS	Moraxella	CDM	0.413135
O-046-10-INF-NPS	Dolosigranulum	CDM	0.413071
M-054-01-INF-NPS	Corynebacterium	COR	0.413004
M-044-10-INF-NPS	Streptococcus	HAE	0.412904
O-059-01-INF-NPS	Staphylococcus	STA	0.412893
O-007-12-INF-NPS	Moraxella	HAE	0.412803
L-136-04-INF-NPS	Moraxella	CDM	0.412545
O-026-06-INF-NPS	Moraxella	CDM	0.412474
O-079-00-INF-NPS	Staphylococcus	STA	0.412391
O-051-01-INF-NPS	Corynebacterium	STA	0.412375
O-079-12-INF-NPS	Moraxella	CDM	0.41226
O-019-06-INF-NPS	Haemophilus	HAE	0.411427
O-041-05-INF-NPS	Dolosigranulum	CDM	0.411287
O-031-10-INF-NPS	Streptococcus	HAE	0.411259
O-069-01-INF-NPS	Corynebacterium	COR	0.410927
M-047-02-INF-NPS	Dolosigranulum	CD	0.410428
L-060-08-INF-NPS	Streptococcus	HAE	0.410361
O-070-12-INF-NPS	Dolosigranulum	CD	0.410298
L-016-08-INF-NPS	Dolosigranulum	CD	0.410248
L-127-03-INF-NPS	Corynebacterium	CD	0.409983
L-130-02-INF-NPS	Dolosigranulum	CD	0.409883
L-061-10-INF-NPS	Dolosigranulum	CDM	0.409871
L-098-06-INF-NPS	Moraxella	CDM	0.409702
O-060-06-INF-NPS	Moraxella	MOR	0.409604
L-099-03-INF-NPS	Moraxella	CDM	0.409346
O-032-08-INF-NPS	Dolosigranulum	CDM	0.409307
O-039-03-INF-NPS	Moraxella	CDM	0.409133
L-138-05-INF-NPS	Dolosigranulum	CDM	0.408916
L-064-02-INF-NPS	Corynebacterium	CD	0.408674
O-085-06-INF-NPS	Streptococcus	MOR	0.408638
O-052-02-INF-NPS	Moraxella	CDM	0.408622
M-012-10-INF-NPS	Moraxella	MOR	0.408594
L-023-01-INF-NPS	Moraxella	CDM	0.408592
M-019-12-INF-NPS	Corynebacterium	CDM	0.408487
L-040-03-INF-NPS	Staphylococcus	STA	0.408278
M-030-05-INF-NPS	Moraxella	CDM	0.408233
O-085-06-INF-NPS	Moraxella	MOR	0.408117
M-023-04-INF-NPS	Haemophilus	CD	0.408044
M-042-04-INF-NPS	Dolosigranulum	CD	0.40801
L-086-04-INF-NPS	Dolosigranulum	CDM	0.407982
M-018-10-INF-NPS	Dolosigranulum	CD	0.407859
L-150-02-INF-NPS	Staphylococcus	MOR	0.407859
L-044-05-INF-NPS	Corynebacterium	CD	0.40785
O-076-00-INF-NPS	Staphylococcus	STA	0.407827
L-065-01-INF-NPS	Streptococcus	STR	0.407778
L-059-08-INF-NPS	Moraxella	CDM	0.407552
O-019-06-INF-NPS	Streptococcus	HAE	0.407288
O-065-05-INF-NPS	Dolosigranulum	CD	0.407182
[truncated: 28,488 more rows]

## Sheet: Fig3c
month	study_id	cluster	inf_rv_yn	n	pct	month2
0	O-028	STR	N	202	0.0049505	m0
0	L-054	STR	N	202	0.0049505	m0
0	M-003	STA	N	202	0.0049505	m0
0	M-034	STA	N	202	0.0049505	m0
0	L-093	STA	Y	202	0.0049505	m0
0	M-010	COR	N	202	0.0049505	m0
0	O-056	STR	N	202	0.0049505	m0
0	O-054	COR	N	202	0.0049505	m0
0	L-135	STA	N	202	0.0049505	m0
0	M-033	OTH	N	202	0.0049505	m0
0	M-032	STA	N	202	0.0049505	m0
0	L-131	HAE	N	202	0.0049505	m0
0	L-065	STA	N	202	0.0049505	m0
0	L-020	OTH	N	202	0.0049505	m0
0	M-011	COR	N	202	0.0049505	m0
0	M-038	OTH	N	202	0.0049505	m0
0	M-004	STA	N	202	0.0049505	m0
0	L-051	STR	N	202	0.0049505	m0
0	M-043	OTH	N	202	0.0049505	m0
0	L-022	STR	N	202	0.0049505	m0
0	L-128	STR	N	202	0.0049505	m0
0	L-080	STA	N	202	0.0049505	m0
0	L-132	STR	N	202	0.0049505	m0
0	L-017	OTH	N	202	0.0049505	m0
0	L-007	OTH	N	202	0.0049505	m0
0	L-050	OTH	N	202	0.0049505	m0
0	L-010	OTH	N	202	0.0049505	m0
0	M-044	STR	N	202	0.0049505	m0
0	L-008	STA	N	202	0.0049505	m0
0	L-072	STA	N	202	0.0049505	m0
0	L-150	OTH	N	202	0.0049505	m0
0	O-040	STA	N	202	0.0049505	m0
0	L-091	STA	N	202	0.0049505	m0
0	L-081	OTH	N	202	0.0049505	m0
0	L-090	OTH	N	202	0.0049505	m0
0	L-015	COR	N	202	0.0049505	m0
0	L-047	OTH	N	202	0.0049505	m0
0	O-060	OTH	N	202	0.0049505	m0
0	M-041	OTH	N	202	0.0049505	m0
0	M-001	STA	N	202	0.0049505	m0
0	O-015	MOR	N	202	0.0049505	m0
0	L-030	STR	N	202	0.0049505	m0
0	L-151	OTH	N	202	0.0049505	m0
0	L-099	OTH	N	202	0.0049505	m0
0	L-034	OTH	N	202	0.0049505	m0
0	O-021	COR	N	202	0.0049505	m0
0	L-006	OTH	N	202	0.0049505	m0
0	M-053	STA	N	202	0.0049505	m0
0	L-147	OTH	N	202	0.0049505	m0
0	O-065	STA	N	202	0.0049505	m0
0	O-026	OTH	N	202	0.0049505	m0
0	O-027	COR	N	202	0.0049505	m0
0	L-060	OTH	N	202	0.0049505	m0
0	L-049	OTH	N	202	0.0049505	m0
0	O-031	STA	N	202	0.0049505	m0
0	L-127	OTH	N	202	0.0049505	m0
0	L-052	CDM	N	202	0.0049505	m0
0	L-133	OTH	N	202	0.0049505	m0
0	M-048	STA	N	202	0.0049505	m0
0	L-066	STA	N	202	0.0049505	m0
0	L-041	STA	N	202	0.0049505	m0
0	L-061	OTH	N	202	0.0049505	m0
0	O-025	OTH	N	202	0.0049505	m0
0	L-106	STR	N	202	0.0049505	m0
0	L-016	OTH	N	202	0.0049505	m0
0	O-006	OTH	N	202	0.0049505	m0
0	L-009	OTH	N	202	0.0049505	m0
0	L-018	OTH	N	202	0.0049505	m0
0	M-049	OTH	N	202	0.0049505	m0
0	M-023	OTH	N	202	0.0049505	m0
0	M-014	STR	N	202	0.0049505	m0
0	O-008	STA	N	202	0.0049505	m0
0	L-062	CD	N	202	0.0049505	m0
0	L-001	OTH	N	202	0.0049505	m0
0	M-016	STR	N	202	0.0049505	m0
0	L-092	OTH	N	202	0.0049505	m0
0	L-098	HAE	N	202	0.0049505	m0
0	L-089	OTH	N	202	0.0049505	m0
0	O-071	OTH	N	202	0.0049505	m0
0	O-013	OTH	N	202	0.0049505	m0
0	O-034	STA	N	202	0.0049505	m0
0	O-072	STR	N	202	0.0049505	m0
0	M-019	COR	N	202	0.0049505	m0
0	M-051	STR	N	202	0.0049505	m0
0	L-032	STA	N	202	0.0049505	m0
0	L-157	STR	N	202	0.0049505	m0
0	L-005	STR	N	202	0.0049505	m0
0	L-095	OTH	N	202	0.0049505	m0
0	L-071	OTH	N	202	0.0049505	m0
0	L-126	OTH	N	202	0.0049505	m0
0	M-042	STR	N	202	0.0049505	m0
0	O-073	OTH	N	202	0.0049505	m0
0	O-029	STR	N	202	0.0049505	m0
0	M-021	OTH	N	202	0.0049505	m0
0	O-036	STA	N	202	0.0049505	m0
0	L-011	OTH	N	202	0.0049505	m0
0	L-143	STR	N	202	0.0049505	m0
0	O-059	STA	N	202	0.0049505	m0
0	M-027	STR	N	202	0.0049505	m0
0	L-073	OTH	N	202	0.0049505	m0
0	O-074	STA	N	202	0.0049505	m0
0	L-055	OTH	N	202	0.0049505	m0
0	O-038	CDM	N	202	0.0049505	m0
0	O-075	STA	N	202	0.0049505	m0
0	O-055	OTH	N	202	0.0049505	m0
0	O-039	OTH	N	202	0.0049505	m0
0	L-074	STA	N	202	0.0049505	m0
0	L-002	OTH	N	202	0.0049505	m0
0	M-028	STA	N	202	0.0049505	m0
0	L-112	COR	N	202	0.0049505	m0
0	O-033	OTH	N	202	0.0049505	m0
0	O-070	OTH	N	202	0.0049505	m0
0	L-013	OTH	N	202	0.0049505	m0
0	O-076	STA	N	202	0.0049505	m0
0	L-019	STA	N	202	0.0049505	m0
0	M-045	OTH	N	202	0.0049505	m0
0	M-008	STA	N	202	0.0049505	m0
0	O-012	CDM	N	202	0.0049505	m0
0	L-094	OTH	N	202	0.0049505	m0
0	O-052	STA	N	202	0.0049505	m0
0	L-114	STR	N	202	0.0049505	m0
0	L-076	OTH	N	202	0.0049505	m0
0	L-003	OTH	N	202	0.0049505	m0
0	L-059	STA	N	202	0.0049505	m0
0	O-063	STA	N	202	0.0049505	m0
0	L-155	STA	N	202	0.0049505	m0
0	O-079	STA	N	202	0.0049505	m0
0	L-123	STA	N	202	0.0049505	m0
0	M-026	OTH	N	202	0.0049505	m0
0	L-115	OTH	N	202	0.0049505	m0
0	O-042	STA	N	202	0.0049505	m0
0	L-077	STR	N	202	0.0049505	m0
0	L-078	STA	N	202	0.0049505	m0
0	L-040	OTH	N	202	0.0049505	m0
0	O-064	STR	N	202	0.0049505	m0
0	O-043	STA	N	202	0.0049505	m0
0	O-080	OTH	N	202	0.0049505	m0
0	L-012	OTH	N	202	0.0049505	m0
0	O-003	STA	N	202	0.0049505	m0
0	L-116	STR	N	202	0.0049505	m0
0	L-079	STR	N	202	0.0049505	m0
0	O-037	OTH	N	202	0.0049505	m0
0	L-117	STA	N	202	0.0049505	m0
0	O-005	STA	N	202	0.0049505	m0
0	O-044	STA	N	202	0.0049505	m0
0	O-081	STA	N	202	0.0049505	m0
0	L-149	OTH	N	202	0.0049505	m0
0	O-083	STA	N	202	0.0049505	m0
0	L-097	OTH	N	202	0.0049505	m0
0	O-007	OTH	N	202	0.0049505	m0
0	L-113	OTH	N	202	0.0049505	m0
0	L-075	STA	N	202	0.0049505	m0
0	L-118	COR	N	202	0.0049505	m0
0	L-119	OTH	N	202	0.0049505	m0
0	O-077	STR	N	202	0.0049505	m0
0	L-043	STR	N	202	0.0049505	m0
0	M-015	STA	N	202	0.0049505	m0
0	O-078	OTH	N	202	0.0049505	m0
0	L-082	OTH	N	202	0.0049505	m0
0	L-130	OTH	N	202	0.0049505	m0
0	O-046	OTH	N	202	0.0049505	m0
0	L-083	OTH	N	202	0.0049505	m0
0	L-026	OTH	N	202	0.0049505	m0
0	L-120	STA	N	202	0.0049505	m0
0	O-067	STA	N	202	0.0049505	m0
0	L-064	OTH	N	202	0.0049505	m0
0	O-085	OTH	N	202	0.0049505	m0
0	M-054	OTH	N	202	0.0049505	m0
0	O-030	MOR	N	202	0.0049505	m0
0	L-044	OTH	N	202	0.0049505	m0
0	O-047	STA	N	202	0.0049505	m0
0	L-084	OTH	N	202	0.0049505	m0
0	L-086	OTH	N	202	0.0049505	m0
0	L-048	OTH	N	202	0.0049505	m0
0	O-068	STR	N	202	0.0049505	m0
0	M-037	STR	N	202	0.0049505	m0
0	O-086	OTH	N	202	0.0049505	m0
0	O-014	OTH	N	202	0.0049505	m0
0	L-053	OTH	N	202	0.0049505	m0
0	O-057	OTH	N	202	0.0049505	m0
0	O-048	COR	N	202	0.0049505	m0
0	L-014	OTH	Y	202	0.0049505	m0
0	L-087	STA	N	202	0.0049505	m0
0	O-032	STA	N	202	0.0049505	m0
0	O-087	STA	N	202	0.0049505	m0
0	M-039	OTH	N	202	0.0049505	m0
0	O-082	OTH	N	202	0.0049505	m0
0	L-057	OTH	N	202	0.0049505	m0
0	L-067	STA	N	202	0.0049505	m0
0	L-068	STR	N	202	0.0049505	m0
0	M-002	STR	N	202	0.0049505	m0
0	L-124	STA	N	202	0.0049505	m0
0	L-088	STA	N	202	0.0049505	m0
0	O-088	STA	N	202	0.0049505	m0
0	O-066	STA	N	202	0.0049505	m0
0	L-063	OTH	N	202	0.0049505	m0
0	M-035	STA	N	202	0.0049505	m0
0	O-084	OTH	N	202	0.0049505	m0
0	O-062	OTH	N	202	0.0049505	m0
0	L-070	OTH	N	202	0.0049505	m0
0	L-029	STA	N	202	0.0049505	m0
0	L-125	STA	N	202	0.0049505	m0
1	M-007	STA	N	251	0.00398406	m1
1	O-027	COR	N	251	0.00398406	m1
1	L-027	COR	N	251	0.00398406	m1
1	L-064	CDM	N	251	0.00398406	m1
1	L-065	STR	N	251	0.00398406	m1
1	L-087	COR	N	251	0.00398406	m1
1	L-004	STA	N	251	0.00398406	m1
1	L-106	STA	Y	251	0.00398406	m1
1	O-010	STA	N	251	0.00398406	m1
1	L-029	STR	N	251	0.00398406	m1
1	L-080	STA	N	251	0.00398406	m1
1	O-070	CD	N	251	0.00398406	m1
1	L-066	MOR	Y	251	0.00398406	m1
1	L-120	COR	N	251	0.00398406	m1
1	L-071	CD	Y	251	0.00398406	m1
1	L-030	STR	Y	251	0.00398406	m1
1	L-021	STA	N	251	0.00398406	m1
1	O-069	COR	N	251	0.00398406	m1
1	L-026	STA	N	251	0.00398406	m1
1	L-014	MOR	N	251	0.00398406	m1
1	L-125	COR	Y	251	0.00398406	m1
1	O-026	STR	Y	251	0.00398406	m1
1	O-072	COR	Y	251	0.00398406	m1
1	L-025	HAE	N	251	0.00398406	m1
1	O-063	STA	N	251	0.00398406	m1
1	O-059	STA	N	251	0.00398406	m1
1	L-135	STA	N	251	0.00398406	m1
1	L-079	STR	N	251	0.00398406	m1
1	L-051	HAE	N	251	0.00398406	m1
1	L-046	STA	N	251	0.00398406	m1
1	L-144	STR	Y	251	0.00398406	m1
1	O-003	STR	Y	251	0.00398406	m1
1	M-005	STA	N	251	0.00398406	m1
1	L-057	COR	N	251	0.00398406	m1
1	L-023	CDM	Y	251	0.00398406	m1
1	L-092	CD	N	251	0.00398406	m1
1	L-028	STA	N	251	0.00398406	m1
1	M-027	COR	N	251	0.00398406	m1
1	L-075	STA	N	251	0.00398406	m1
1	L-073	STA	N	251	0.00398406	m1
1	L-062	STA	N	251	0.00398406	m1
1	L-063	HAE	N	251	0.00398406	m1
1	L-054	STA	N	251	0.00398406	m1
1	M-045	CDM	N	251	0.00398406	m1
1	L-070	MOR	Y	251	0.00398406	m1
1	L-048	COR	N	251	0.00398406	m1
1	L-011	CDM	N	251	0.00398406	m1
1	O-041	STA	N	251	0.00398406	m1
1	L-108	COR	N	251	0.00398406	m1
1	M-004	MOR	N	251	0.00398406	m1
1	L-129	MOR	N	251	0.00398406	m1
1	M-041	MOR	Y	251	0.00398406	m1
1	L-039	COR	N	251	0.00398406	m1
1	L-155	CD	N	251	0.00398406	m1
1	M-054	COR	Y	251	0.00398406	m1
1	M-010	COR	N	251	0.00398406	m1
1	O-047	STR	N	251	0.00398406	m1
1	O-073	COR	N	251	0.00398406	m1
1	L-090	STA	N	251	0.00398406	m1
1	L-141	COR	N	251	0.00398406	m1
1	L-086	STA	N	251	0.00398406	m1
1	O-086	STA	N	251	0.00398406	m1
1	O-017	STR	N	251	0.00398406	m1
1	L-136	STA	N	251	0.00398406	m1
1	M-032	STA	N	251	0.00398406	m1
1	L-096	STA	N	251	0.00398406	m1
1	L-022	CD	N	251	0.00398406	m1
1	O-048	CD	N	251	0.00398406	m1
1	L-122	COR	N	251	0.00398406	m1
1	L-153	COR	Y	251	0.00398406	m1
1	L-061	CDM	N	251	0.00398406	m1
1	L-101	STA	N	251	0.00398406	m1
1	M-020	COR	N	251	0.00398406	m1
1	O-039	STA	Y	251	0.00398406	m1
1	O-032	STA	N	251	0.00398406	m1
1	L-149	STR	N	251	0.00398406	m1
1	L-053	STA	N	251	0.00398406	m1
1	L-103	STA	N	251	0.00398406	m1
1	L-047	STA	N	251	0.00398406	m1
1	L-088	STA	N	251	0.00398406	m1
1	L-140	STA	N	251	0.00398406	m1
1	O-061	CD	N	251	0.00398406	m1
1	O-011	CD	Y	251	0.00398406	m1
1	M-014	STA		251	0.00398406	m1
1	M-030	HAE	N	251	0.00398406	m1
1	O-029	STA	N	251	0.00398406	m1
1	L-031	STA	N	251	0.00398406	m1
1	L-156	STA	N	251	0.00398406	m1
1	M-029	CD	N	251	0.00398406	m1
1	L-089	COR	N	251	0.00398406	m1
1	O-052	STA	N	251	0.00398406	m1
1	M-046	CDM	Y	251	0.00398406	m1
1	L-151	STA	Y	251	0.00398406	m1
1	L-049	STR	N	251	0.00398406	m1
1	L-157	STA	N	251	0.00398406	m1
1	L-015	CD	Y	251	0.00398406	m1
1	L-142	STA	N	251	0.00398406	m1
1	O-035	MOR	N	251	0.00398406	m1
1	L-132	STA	N	251	0.00398406	m1
1	O-042	COR	Y	251	0.00398406	m1
1	M-042	MOR	Y	251	0.00398406	m1
1	L-152	STA	N	251	0.00398406	m1
1	L-100	STA	N	251	0.00398406	m1
1	L-105	COR	N	251	0.00398406	m1
1	M-012	STR	N	251	0.00398406	m1
1	O-028	STA	N	251	0.00398406	m1
1	L-010	MOR	N	251	0.00398406	m1
1	L-012	STA	N	251	0.00398406	m1
1	M-006	STA	Y	251	0.00398406	m1
1	O-074	STA	N	251	0.00398406	m1
1	L-055	STA	N	251	0.00398406	m1
1	L-128	STA	N	251	0.00398406	m1
1	M-022	STA	N	251	0.00398406	m1
1	O-044	STA	N	251	0.00398406	m1
1	L-017	STA	N	251	0.00398406	m1
1	O-016	STA	N	251	0.00398406	m1
1	O-018	COR	N	251	0.00398406	m1
1	M-028	COR	N	251	0.00398406	m1
1	L-074	COR	N	251	0.00398406	m1
1	L-036	STA	Y	251	0.00398406	m1
1	L-009	STR	N	251	0.00398406	m1
1	L-119	CDM	N	251	0.00398406	m1
1	L-058	STA	Y	251	0.00398406	m1
1	O-077	COR	N	251	0.00398406	m1
1	M-008	CD	N	251	0.00398406	m1
1	L-146	COR	N	251	0.00398406	m1
1	M-016	COR	N	251	0.00398406	m1
1	O-078	COR	N	251	0.00398406	m1
1	L-094	HAE	N	251	0.00398406	m1
1	L-114	STA	N	251	0.00398406	m1
1	L-076	STA	N	251	0.00398406	m1
1	O-034	COR	N	251	0.00398406	m1
1	L-059	COR	N	251	0.00398406	m1
1	L-005	STA	N	251	0.00398406	m1
1	L-056	COR		251	0.00398406	m1
1	L-044	STR	N	251	0.00398406	m1
1	M-031	STA	N	251	0.00398406	m1
1	L-115	STA	N	251	0.00398406	m1
1	L-137	STA	N	251	0.00398406	m1
1	M-053	COR	N	251	0.00398406	m1
1	L-078	CDM	N	251	0.00398406	m1
1	L-006	STA	N	251	0.00398406	m1
1	M-021	STA	N	251	0.00398406	m1
1	O-043	CDM	N	251	0.00398406	m1
1	O-054	STA	Y	251	0.00398406	m1
1	L-138	COR	N	251	0.00398406	m1
1	L-127	STA	N	251	0.00398406	m1
1	O-022	COR	N	251	0.00398406	m1
1	M-048	MOR	N	251	0.00398406	m1
1	M-043	CD	N	251	0.00398406	m1
1	O-038	CDM	N	251	0.00398406	m1
1	L-041	STR	Y	251	0.00398406	m1
1	M-013	MOR	Y	251	0.00398406	m1
1	O-024	STR	N	251	0.00398406	m1
1	M-039	STA	N	251	0.00398406	m1
1	L-134	CD	N	251	0.00398406	m1
1	L-083	MOR	N	251	0.00398406	m1
1	M-034	STA	N	251	0.00398406	m1
1	L-042	MOR	Y	251	0.00398406	m1
1	O-045	CDM	Y	251	0.00398406	m1
1	O-008	STR	Y	251	0.00398406	m1
1	O-033	STA	N	251	0.00398406	m1
1	O-023	COR	N	251	0.00398406	m1
1	O-025	STA	N	251	0.00398406	m1
1	M-035	STA	N	251	0.00398406	m1
1	L-024	STR	Y	251	0.00398406	m1
1	L-019	MOR	Y	251	0.00398406	m1
1	L-098	STA	N	251	0.00398406	m1
1	O-046	MOR	N	251	0.00398406	m1
1	O-064	STA	N	251	0.00398406	m1
1	L-130	STA	N	251	0.00398406	m1
1	L-037	COR	N	251	0.00398406	m1
1	L-050	COR	N	251	0.00398406	m1
1	L-033	MOR	N	251	0.00398406	m1
1	O-020	MOR	N	251	0.00398406	m1
1	O-007	HAE	Y	251	0.00398406	m1
1	O-013	STA	N	251	0.00398406	m1
1	O-030	MOR	N	251	0.00398406	m1
1	O-079	STA	N	251	0.00398406	m1
1	L-095	STA	N	251	0.00398406	m1
1	L-110	CD	N	251	0.00398406	m1
1	L-158	COR	N	251	0.00398406	m1
1	L-139	STA	N	251	0.00398406	m1
1	L-045	MOR	Y	251	0.00398406	m1
1	L-060	CD	Y	251	0.00398406	m1
1	O-060	STA	N	251	0.00398406	m1
1	L-148	STR	N	251	0.00398406	m1
1	L-143	COR	N	251	0.00398406	m1
1	O-057	CD		251	0.00398406	m1
1	L-116	STR	N	251	0.00398406	m1
1	L-111	STA	N	251	0.00398406	m1
1	L-091	STA	Y	251	0.00398406	m1
1	L-035	MOR	N	251	0.00398406	m1
1	O-075	STA	N	251	0.00398406	m1
1	O-065	CD	Y	251	0.00398406	m1
1	O-012	MOR	Y	251	0.00398406	m1
1	L-020	COR	N	251	0.00398406	m1
1	L-002	STR	N	251	0.00398406	m1
1	M-050	CD	N	251	0.00398406	m1
1	L-068	STA	N	251	0.00398406	m1
1	L-104	MOR	N	251	0.00398406	m1
1	L-113	STA	N	251	0.00398406	m1
1	M-023	CDM	N	251	0.00398406	m1
1	M-040	CD	N	251	0.00398406	m1
1	L-003	STA	N	251	0.00398406	m1
1	O-051	STA	N	251	0.00398406	m1
1	L-150	HAE	N	251	0.00398406	m1
1	O-084	CD	N	251	0.00398406	m1
1	L-126	STA	N	251	0.00398406	m1
1	L-121	STA	N	251	0.00398406	m1
1	L-082	COR	N	251	0.00398406	m1
1	O-066	MOR	N	251	0.00398406	m1
1	O-006	STA	N	251	0.00398406	m1
1	O-001	OTH	N	251	0.00398406	m1
1	M-019	STA	N	251	0.00398406	m1
1	O-067	COR	N	251	0.00398406	m1
1	M-036	COR	N	251	0.00398406	m1
1	L-099	CD	N	251	0.00398406	m1
1	L-040	HAE	N	251	0.00398406	m1
1	L-001	COR	N	251	0.00398406	m1
1	M-047	CD	N	251	0.00398406	m1
1	O-087	COR	N	251	0.00398406	m1
1	O-019	STA	N	251	0.00398406	m1
1	L-043	MOR	Y	251	0.00398406	m1
1	O-009	CD	N	251	0.00398406	m1
1	M-017	CD	N	251	0.00398406	m1
1	L-018	STA	N	251	0.00398406	m1
1	O-080	CD	N	251	0.00398406	m1
1	O-085	COR	N	251	0.00398406	m1
1	O-005	HAE	N	251	0.00398406	m1
1	L-133	STA	N	251	0.00398406	m1
1	O-004	MOR	N	251	0.00398406	m1
1	L-093	CD	N	251	0.00398406	m1
1	L-124	CD	Y	251	0.00398406	m1
1	L-147	STA	N	251	0.00398406	m1
1	M-026	STA	Y	251	0.00398406	m1
1	O-040	MOR	N	251	0.00398406	m1
1	L-107	COR	N	251	0.00398406	m1
1	O-056	MOR	N	251	0.00398406	m1
1	O-055	STR	N	251	0.00398406	m1
1	L-117	STA	N	251	0.00398406	m1
1	M-051	COR	N	251	0.00398406	m1
1	O-088	STA	N	251	0.00398406	m1
1	L-154	STA	N	251	0.00398406	m1
1	O-083	STA	N	251	0.00398406	m1
1	L-097	STA	N	251	0.00398406	m1
1	L-007	COR	N	251	0.00398406	m1
1	O-058	STA	N	251	0.00398406	m1
1	L-016	COR	N	251	0.00398406	m1
1	O-049	STA	Y	251	0.00398406	m1
1	M-049	CDM	N	251	0.00398406	m1
2	L-136	MOR	N	244	0.00409836	m2
2	L-045	MOR	Y	244	0.00409836	m2
2	L-025	MOR	N	244	0.00409836	m2
2	L-138	MOR	Y	244	0.00409836	m2
2	O-031	STR	N	244	0.00409836	m2
2	L-075	STA	N	244	0.00409836	m2
2	L-100	CDM	N	244	0.00409836	m2
2	O-021	COR	N	244	0.00409836	m2
2	L-089	CDM	Y	244	0.00409836	m2
2	O-052	CDM	N	244	0.00409836	m2
2	L-125	COR	Y	244	0.00409836	m2
2	L-061	COR	N	244	0.00409836	m2
2	L-023	CDM	N	244	0.00409836	m2
2	M-005	STA	N	244	0.00409836	m2
2	L-079	MOR	Y	244	0.00409836	m2
2	L-060	OTH	Y	244	0.00409836	m2
2	M-027	STA	N	244	0.00409836	m2
2	O-017	STA	N	244	0.00409836	m2
2	O-068	COR	N	244	0.00409836	m2
2	O-011	CDM	N	244	0.00409836	m2
2	L-024	COR	N	244	0.00409836	m2
2	O-065	CD	N	244	0.00409836	m2
2	L-017	CDM	N	244	0.00409836	m2
2	O-044	STA	N	244	0.00409836	m2
2	L-065	STR	Y	244	0.00409836	m2
2	L-026	STA	N	244	0.00409836	m2
2	O-004	CDM	N	244	0.00409836	m2
2	L-080	STA	N	244	0.00409836	m2
2	L-145	COR	N	244	0.00409836	m2
2	M-028	STA	Y	244	0.00409836	m2
2	L-073	STA	N	244	0.00409836	m2
2	O-028	HAE	N	244	0.00409836	m2
2	O-080	CDM	N	244	0.00409836	m2
2	O-059	STA	N	244	0.00409836	m2
2	L-006	STR	N	244	0.00409836	m2
2	L-071	STR	N	244	0.00409836	m2
2	O-030	STA	N	244	0.00409836	m2
2	L-101	STR	Y	244	0.00409836	m2
2	L-144	COR	N	244	0.00409836	m2
2	L-070	MOR	N	244	0.00409836	m2
2	L-020	HAE	Y	244	0.00409836	m2
2	L-029	COR	N	244	0.00409836	m2
2	L-055	HAE	Y	244	0.00409836	m2
2	L-018	STA	Y	244	0.00409836	m2
2	L-022	CD	N	244	0.00409836	m2
2	L-028	MOR	N	244	0.00409836	m2
2	L-129	COR	N	244	0.00409836	m2
2	M-043	STR	Y	244	0.00409836	m2
2	L-095	CDM	N	244	0.00409836	m2
2	M-013	STA	N	244	0.00409836	m2
2	L-014	STR	N	244	0.00409836	m2
2	M-029	CD	Y	244	0.00409836	m2
2	L-090	STR	Y	244	0.00409836	m2
2	L-152	STA	N	244	0.00409836	m2
2	L-040	HAE	N	244	0.00409836	m2
2	L-121	COR	N	244	0.00409836	m2
2	L-108	CD	N	244	0.00409836	m2
2	O-020	CDM	N	244	0.00409836	m2
2	O-067	COR	N	244	0.00409836	m2
2	L-053	COR	N	244	0.00409836	m2
2	O-023	MOR	Y	244	0.00409836	m2
2	L-021	STR	N	244	0.00409836	m2
2	O-053	CD	N	244	0.00409836	m2
2	L-049	STR	N	244	0.00409836	m2
2	L-115	STR	N	244	0.00409836	m2
2	L-134	CDM	N	244	0.00409836	m2
2	O-075	CDM	N	244	0.00409836	m2
2	L-092	CD	N	244	0.00409836	m2
2	L-149	STA	N	244	0.00409836	m2
2	M-044	STR	Y	244	0.00409836	m2
2	L-068	STA	N	244	0.00409836	m2
2	O-001	CDM	N	244	0.00409836	m2
2	L-036	COR	N	244	0.00409836	m2
2	L-096	STA	N	244	0.00409836	m2
2	M-048	MOR	N	244	0.00409836	m2
2	L-150	MOR	N	244	0.00409836	m2
2	L-035	MOR	N	244	0.00409836	m2
2	L-087	COR	N	244	0.00409836	m2
2	L-043	CDM	Y	244	0.00409836	m2
2	L-141	COR	N	244	0.00409836	m2
2	L-048	COR	N	244	0.00409836	m2
2	L-130	CD	N	244	0.00409836	m2
2	L-037	MOR	Y	244	0.00409836	m2
2	O-012	STR	N	244	0.00409836	m2
2	M-023	CDM	Y	244	0.00409836	m2
2	M-051	COR	N	244	0.00409836	m2
2	L-124	STA	N	244	0.00409836	m2
2	L-113	HAE	Y	244	0.00409836	m2
2	M-010	COR	N	244	0.00409836	m2
2	L-005	COR	N	244	0.00409836	m2
2	M-050	STR	Y	244	0.00409836	m2
2	L-030	CDM	N	244	0.00409836	m2
2	O-047	STR	Y	244	0.00409836	m2
2	L-110	STR	Y	244	0.00409836	m2
2	L-086	CD	N	244	0.00409836	m2
2	L-034	MOR	N	244	0.00409836	m2
2	L-078	CDM	N	244	0.00409836	m2
2	M-041	HAE	Y	244	0.00409836	m2
2	O-064	STA	N	244	0.00409836	m2
2	L-016	STA	N	244	0.00409836	m2
2	L-127	STA	Y	244	0.00409836	m2
2	L-054	STA	Y	244	0.00409836	m2
2	L-111	STA	N	244	0.00409836	m2
2	O-079	STA	N	244	0.00409836	m2
2	L-091	MOR	Y	244	0.00409836	m2
2	L-046	MOR	Y	244	0.00409836	m2
2	L-027	STR	N	244	0.00409836	m2
2	O-016	MOR	N	244	0.00409836	m2
2	O-018	COR	N	244	0.00409836	m2
2	M-034	MOR	N	244	0.00409836	m2
2	O-006	STA	N	244	0.00409836	m2
2	O-083	STR	N	244	0.00409836	m2
2	O-005	STA	N	244	0.00409836	m2
2	L-093	CDM	Y	244	0.00409836	m2
2	M-017	STA	N	244	0.00409836	m2
2	M-040	CD	N	244	0.00409836	m2
2	O-074	COR	Y	244	0.00409836	m2
2	L-019	CD	Y	244	0.00409836	m2
2	M-045	HAE	N	244	0.00409836	m2
2	M-035	STA	N	244	0.00409836	m2
2	L-094	CDM	N	244	0.00409836	m2
2	L-156	HAE	N	244	0.00409836	m2
2	L-098	MOR	N	244	0.00409836	m2
2	O-041	STA	N	244	0.00409836	m2
2	L-003	STA	N	244	0.00409836	m2
2	M-046	HAE	N	244	0.00409836	m2
2	L-120	COR	N	244	0.00409836	m2
2	L-056	CD	Y	244	0.00409836	m2
2	L-099	MOR	N	244	0.00409836	m2
2	M-054	STR	N	244	0.00409836	m2
2	L-137	COR	N	244	0.00409836	m2
2	O-013	COR	N	244	0.00409836	m2
2	M-053	STR	N	244	0.00409836	m2
2	M-047	CD	N	244	0.00409836	m2
2	M-042	HAE	Y	244	0.00409836	m2
2	O-027	STA	N	244	0.00409836	m2
2	O-073	COR	Y	244	0.00409836	m2
2	O-039	STA	N	244	0.00409836	m2
2	O-056	STR	Y	244	0.00409836	m2
2	M-032	STA	N	244	0.00409836	m2
2	O-015	STA	N	244	0.00409836	m2
2	L-148	HAE	N	244	0.00409836	m2
2	L-133	COR	N	244	0.00409836	m2
2	L-116	CDM	N	244	0.00409836	m2
2	L-041	STR		244	0.00409836	m2
2	L-128	CD	Y	244	0.00409836	m2
2	L-117	STA	N	244	0.00409836	m2
2	O-038	STR	Y	244	0.00409836	m2
2	O-024	COR	N	244	0.00409836	m2
2	O-010	CDM	Y	244	0.00409836	m2
2	M-025	HAE	N	244	0.00409836	m2
2	O-058	MOR	N	244	0.00409836	m2
2	L-042	MOR		244	0.00409836	m2
2	O-008	STA	N	244	0.00409836	m2
2	M-007	MOR	N	244	0.00409836	m2
2	L-104	STA	N	244	0.00409836	m2
2	L-119	CDM	N	244	0.00409836	m2
2	O-019	MOR	N	244	0.00409836	m2
2	L-001	COR	N	244	0.00409836	m2
2	O-061	STR	N	244	0.00409836	m2
2	L-031	COR	N	244	0.00409836	m2
2	M-008	HAE	N	244	0.00409836	m2
2	O-051	STA	N	244	0.00409836	m2
2	L-158	STR	Y	244	0.00409836	m2
2	L-083	CDM	N	244	0.00409836	m2
2	O-034	STA	N	244	0.00409836	m2
2	L-151	CD	N	244	0.00409836	m2
2	L-039	CD	N	244	0.00409836	m2
2	L-004	OTH	Y	244	0.00409836	m2
2	M-031	STR	Y	244	0.00409836	m2
2	L-015	HAE	N	244	0.00409836	m2
2	O-085	CD	N	244	0.00409836	m2
2	M-026	STA	N	244	0.00409836	m2
2	O-035	CD	N	244	0.00409836	m2
2	L-126	STA	N	244	0.00409836	m2
2	M-020	COR	N	244	0.00409836	m2
2	L-102	STR	Y	244	0.00409836	m2
2	M-039	MOR	N	244	0.00409836	m2
2	O-054	MOR	N	244	0.00409836	m2
2	M-038	CD	N	244	0.00409836	m2
2	M-012	HAE	Y	244	0.00409836	m2
2	L-143	COR	N	244	0.00409836	m2
2	O-022	COR	N	244	0.00409836	m2
2	O-048	STA	N	244	0.00409836	m2
2	O-069	STA	N	244	0.00409836	m2
2	L-153	STA	Y	244	0.00409836	m2
2	L-122	CD	N	244	0.00409836	m2
2	M-030	HAE	Y	244	0.00409836	m2
2	L-139	STA	N	244	0.00409836	m2
2	O-078	CD	N	244	0.00409836	m2
2	O-084	CD	N	244	0.00409836	m2
2	L-057	OTH	N	244	0.00409836	m2
2	L-154	STA	N	244	0.00409836	m2
2	L-047	STA	N	244	0.00409836	m2
2	O-045	CD	N	244	0.00409836	m2
2	M-049	STA	N	244	0.00409836	m2
2	M-014	STA	N	244	0.00409836	m2
2	L-135	CD	Y	244	0.00409836	m2
2	L-063	CDM		244	0.00409836	m2
2	O-066	STA	N	244	0.00409836	m2
2	O-025	COR	Y	244	0.00409836	m2
2	M-016	CD	N	244	0.00409836	m2
2	L-132	STA	N	244	0.00409836	m2
2	O-060	STR	Y	244	0.00409836	m2
2	O-055	CD	N	244	0.00409836	m2
2	L-114	COR	Y	244	0.00409836	m2
2	O-026	COR	Y	244	0.00409836	m2
2	L-059	CD	N	244	0.00409836	m2
2	O-063	STA	N	244	0.00409836	m2
2	M-036	STA	N	244	0.00409836	m2
2	L-064	CD	N	244	0.00409836	m2
2	L-142	CD	N	244	0.00409836	m2
2	L-044	COR	N	244	0.00409836	m2
2	L-010	CDM	Y	244	0.00409836	m2
2	L-147	STA	N	244	0.00409836	m2
2	L-146	COR	N	244	0.00409836	m2
2	L-082	COR	N	244	0.00409836	m2
2	L-106	COR	N	244	0.00409836	m2
2	O-087	COR	N	244	0.00409836	m2
2	L-105	CD	N	244	0.00409836	m2
2	L-097	HAE	N	244	0.00409836	m2
2	O-086	COR	N	244	0.00409836	m2
2	M-004	CD	N	244	0.00409836	m2
2	O-009	CD	N	244	0.00409836	m2
2	O-057	CD	Y	244	0.00409836	m2
2	M-006	COR	N	244	0.00409836	m2
2	L-088	COR	N	244	0.00409836	m2
2	O-077	MOR	N	244	0.00409836	m2
2	L-012	CDM	Y	244	0.00409836	m2
2	M-018	CD	N	244	0.00409836	m2
2	O-007	CD	N	244	0.00409836	m2
2	O-072	COR	N	244	0.00409836	m2
2	L-011	CDM	N	244	0.00409836	m2
2	L-076	STA	N	244	0.00409836	m2
2	L-107	STA	N	244	0.00409836	m2
2	O-033	COR	N	244	0.00409836	m2
2	L-140	STA	N	244	0.00409836	m2
2	O-070	CD	N	244	0.00409836	m2
2	M-021	COR	N	244	0.00409836	m2
2	L-058	COR	N	244	0.00409836	m2
2	O-088	COR	N	244	0.00409836	m2
2	L-033	HAE	N	244	0.00409836	m2
2	O-049	STR	Y	244	0.00409836	m2
2	O-046	COR	N	244	0.00409836	m2
3	L-001	COR	N	229	0.00436681	m3
3	L-097	HAE	Y	229	0.00436681	m3
3	L-042	MOR	Y	229	0.00436681	m3
3	L-003	COR	N	229	0.00436681	m3
3	L-088	CDM	Y	229	0.00436681	m3
3	L-119	CDM	N	229	0.00436681	m3
3	L-019	HAE	N	229	0.00436681	m3
3	O-011	CDM	Y	229	0.00436681	m3
3	L-004	CD	N	229	0.00436681	m3
3	M-035	STA	N	229	0.00436681	m3
3	L-043	COR	Y	229	0.00436681	m3
3	L-098	CD	N	229	0.00436681	m3
3	O-046	CD	N	229	0.00436681	m3
3	L-083	STR	Y	229	0.00436681	m3
3	L-089	CD	Y	229	0.00436681	m3
3	L-120	COR	N	229	0.00436681	m3
3	L-005	MOR	N	229	0.00436681	m3
3	L-025	MOR	N	229	0.00436681	m3
3	M-036	COR	Y	229	0.00436681	m3
3	L-044	COR	N	229	0.00436681	m3
3	O-013	COR	N	229	0.00436681	m3
3	O-030	HAE	Y	229	0.00436681	m3
3	L-006	MOR	Y	229	0.00436681	m3
3	O-047	HAE	N	229	0.00436681	m3
3	L-086	CDM	Y	229	0.00436681	m3
3	O-021	STA	Y	229	0.00436681	m3
3	L-045	CDM	N	229	0.00436681	m3
3	M-038	CD	N	229	0.00436681	m3
3	O-086	COR	N	229	0.00436681	m3
3	O-015	STR	N	229	0.00436681	m3
3	L-127	CD	Y	229	0.00436681	m3
3	L-010	CDM	N	229	0.00436681	m3
3	O-048	STA	Y	229	0.00436681	m3
3	L-122	COR	N	229	0.00436681	m3
3	L-087	STR	N	229	0.00436681	m3
3	L-046	COR	Y	229	0.00436681	m3
3	O-087	STR	Y	229	0.00436681	m3
3	O-016	HAE	Y	229	0.00436681	m3
3	L-106	CD	Y	229	0.00436681	m3
3	L-011	CDM	Y	229	0.00436681	m3
3	O-018	STR	N	229	0.00436681	m3
3	O-049	STA	N	229	0.00436681	m3
3	L-068	COR	N	229	0.00436681	m3
3	L-047	CD	Y	229	0.00436681	m3
3	L-129	MOR	Y	229	0.00436681	m3
3	O-088	STR	Y	229	0.00436681	m3
3	L-012	CDM	N	229	0.00436681	m3
3	O-025	COR	Y	229	0.00436681	m3
3	O-061	STR	N	229	0.00436681	m3
3	M-018	STA	N	229	0.00436681	m3
3	O-051	MOR	N	229	0.00436681	m3
3	L-048	HAE	N	229	0.00436681	m3
3	L-141	STA	N	229	0.00436681	m3
3	L-125	STR	Y	229	0.00436681	m3
3	L-020	CD	Y	229	0.00436681	m3
3	M-019	COR	N	229	0.00436681	m3
3	M-004	HAE	Y	229	0.00436681	m3
3	L-059	CD	N	229	0.00436681	m3
3	L-033	MOR	Y	229	0.00436681	m3
3	O-063	STA	N	229	0.00436681	m3
3	L-142	STR	Y	229	0.00436681	m3
3	L-015	HAE	Y	229	0.00436681	m3
3	M-053	STA	N	229	0.00436681	m3
3	L-126	CDM	N	229	0.00436681	m3
3	L-090	CD	Y	229	0.00436681	m3
3	L-050	COR	Y	229	0.00436681	m3
3	L-034	CDM	N	229	0.00436681	m3
3	M-021	COR	N	229	0.00436681	m3
3	O-054	COR	N	229	0.00436681	m3
3	L-016	COR	N	229	0.00436681	m3
3	M-032	STA	N	229	0.00436681	m3
3	O-028	MOR	N	229	0.00436681	m3
3	M-027	COR	N	229	0.00436681	m3
3	L-051	COR	Y	229	0.00436681	m3
3	L-091	STR	N	229	0.00436681	m3
3	L-128	CDM	N	229	0.00436681	m3
3	L-041	MOR	N	229	0.00436681	m3
3	O-003	CDM	N	229	0.00436681	m3
3	L-092	COR	N	229	0.00436681	m3
3	O-060	MOR	N	229	0.00436681	m3
3	O-039	CDM	Y	229	0.00436681	m3
3	M-044	HAE	Y	229	0.00436681	m3
3	L-145	STA	N	229	0.00436681	m3
3	L-093	MOR	N	229	0.00436681	m3
3	O-045	CD	N	229	0.00436681	m3
3	L-075	STA	N	229	0.00436681	m3
3	O-040	CDM	N	229	0.00436681	m3
3	L-054	STA	Y	229	0.00436681	m3
3	L-135	HAE	Y	229	0.00436681	m3
3	L-024	COR	N	229	0.00436681	m3
3	O-006	MOR	N	229	0.00436681	m3
3	M-045	MOR	Y	229	0.00436681	m3
3	M-025	CD	N	229	0.00436681	m3
3	L-094	HAE	Y	229	0.00436681	m3
3	L-029	COR	N	229	0.00436681	m3
3	M-046	HAE	Y	229	0.00436681	m3
3	L-136	CDM	N	229	0.00436681	m3
3	O-072	CD	N	229	0.00436681	m3
3	O-007	CD	N	229	0.00436681	m3
3	L-064	CD	N	229	0.00436681	m3
3	L-056	STR	Y	229	0.00436681	m3
3	M-031	STA	N	229	0.00436681	m3
3	M-026	MOR	Y	229	0.00436681	m3
3	L-021	CDM	N	229	0.00436681	m3
3	L-132	MOR	N	229	0.00436681	m3
3	M-047	CD	N	229	0.00436681	m3
3	L-057	STA	N	229	0.00436681	m3
3	L-060	HAE	N	229	0.00436681	m3
3	O-064	STA	N	229	0.00436681	m3
3	M-012	STA	N	229	0.00436681	m3
3	O-056	STA	N	229	0.00436681	m3
3	O-004	CDM	Y	229	0.00436681	m3
3	L-096	CDM	N	229	0.00436681	m3
3	L-022	CD	N	229	0.00436681	m3
3	L-079	MOR	N	229	0.00436681	m3
3	L-014	STR	N	229	0.00436681	m3
3	L-027	HAE	Y	229	0.00436681	m3
3	L-134	COR	Y	229	0.00436681	m3
3	L-017	HAE	N	229	0.00436681	m3
3	O-065	CD	N	229	0.00436681	m3
3	O-044	OTH	N	229	0.00436681	m3
3	L-023	CDM	N	229	0.00436681	m3
3	M-034	CD	N	229	0.00436681	m3
3	M-049	HAE	Y	229	0.00436681	m3
3	M-017	CD	N	229	0.00436681	m3
3	L-028	MOR	N	229	0.00436681	m3
3	L-140	CD	N	229	0.00436681	m3
3	O-023	MOR	Y	229	0.00436681	m3
3	L-107	CD	N	229	0.00436681	m3
3	L-030	MOR	Y	229	0.00436681	m3
3	O-019	STR	N	229	0.00436681	m3
3	O-084	CD	Y	229	0.00436681	m3
3	M-016	MOR	Y	229	0.00436681	m3
3	L-070	CDM	N	229	0.00436681	m3
3	M-029	CDM	N	229	0.00436681	m3
3	O-034	STR	Y	229	0.00436681	m3
3	L-108	COR	N	229	0.00436681	m3
3	O-012	MOR	N	229	0.00436681	m3
3	L-151	CD	N	229	0.00436681	m3
3	O-022	COR	N	229	0.00436681	m3
3	L-099	CDM	N	229	0.00436681	m3
3	L-137	STR	Y	229	0.00436681	m3
3	L-055	CDM	Y	229	0.00436681	m3
3	L-071	HAE	Y	229	0.00436681	m3
3	L-115	MOR	N	229	0.00436681	m3
3	L-110	MOR	N	229	0.00436681	m3
3	L-065	COR	N	229	0.00436681	m3
3	L-026	STR	Y	229	0.00436681	m3
3	O-031	STR	N	229	0.00436681	m3
3	L-138	CDM	N	229	0.00436681	m3
3	L-105	CD	N	229	0.00436681	m3
3	O-001	HAE	N	229	0.00436681	m3
3	O-005	HAE	Y	229	0.00436681	m3
3	O-057	HAE	N	229	0.00436681	m3
3	L-073	STA		229	0.00436681	m3
3	L-058	COR	N	229	0.00436681	m3
3	L-035	HAE	N	229	0.00436681	m3
3	L-101	CD	N	229	0.00436681	m3
3	L-139	COR	Y	229	0.00436681	m3
3	L-144	CDM	N	229	0.00436681	m3
3	O-078	STR	Y	229	0.00436681	m3
3	O-055	HAE	Y	229	0.00436681	m3
3	O-058	COR	N	229	0.00436681	m3
3	M-028	STA	N	229	0.00436681	m3
3	M-007	COR	N	229	0.00436681	m3
3	M-041	CD	Y	229	0.00436681	m3
3	M-023	HAE	Y	229	0.00436681	m3
3	O-070	CD	N	229	0.00436681	m3
3	M-010	STA	N	229	0.00436681	m3
3	L-039	COR	N	229	0.00436681	m3
3	L-063	MOR		229	0.00436681	m3
3	L-150	COR	N	229	0.00436681	m3
3	L-156	STA	N	229	0.00436681	m3
3	M-005	STA	Y	229	0.00436681	m3
3	L-037	CDM	N	229	0.00436681	m3
3	O-041	STA	N	229	0.00436681	m3
3	L-076	STA	N	229	0.00436681	m3
3	O-052	HAE	N	229	0.00436681	m3
3	L-018	STA	Y	229	0.00436681	m3
3	L-143	MOR	N	229	0.00436681	m3
3	O-020	MOR	N	229	0.00436681	m3
3	L-066	MOR	N	229	0.00436681	m3
3	M-006	STR	N	229	0.00436681	m3
3	O-079	CD	N	229	0.00436681	m3
3	O-053	CD	N	229	0.00436681	m3
3	O-008	HAE	N	229	0.00436681	m3
3	M-013	STR	N	229	0.00436681	m3
3	L-040	STA	N	229	0.00436681	m3
3	O-036	CD	N	229	0.00436681	m3
3	O-043	HAE	Y	229	0.00436681	m3
3	L-130	CD	N	229	0.00436681	m3
3	L-114	COR	Y	229	0.00436681	m3
3	L-154	COR	N	229	0.00436681	m3
3	O-059	HAE	N	229	0.00436681	m3
3	L-113	STA	N	229	0.00436681	m3
3	L-104	STR	Y	229	0.00436681	m3
3	L-153	COR	N	229	0.00436681	m3
3	M-048	MOR	Y	229	0.00436681	m3
3	O-075	MOR	N	229	0.00436681	m3
3	M-008	CDM	N	229	0.00436681	m3
3	M-030	HAE	N	229	0.00436681	m3
3	L-121	STA	Y	229	0.00436681	m3
3	L-080	CDM	N	229	0.00436681	m3
3	L-152	STA	N	229	0.00436681	m3
3	M-042	HAE	N	229	0.00436681	m3
3	O-017	STA	N	229	0.00436681	m3
3	O-033	CD	N	229	0.00436681	m3
3	O-009	STR	N	229	0.00436681	m3
3	O-085	CD	N	229	0.00436681	m3
3	L-095	MOR	N	229	0.00436681	m3
3	M-043	HAE	Y	229	0.00436681	m3
3	O-010	CD	N	229	0.00436681	m3
3	O-027	HAE	Y	229	0.00436681	m3
3	L-148	STR	Y	229	0.00436681	m3
3	O-066	STR	Y	229	0.00436681	m3
3	L-078	CDM	Y	229	0.00436681	m3
3	O-068	STR	Y	229	0.00436681	m3
3	L-061	CDM	N	229	0.00436681	m3
3	O-067	COR	Y	229	0.00436681	m3
3	O-080	STA	N	229	0.00436681	m3
3	L-036	MOR	Y	229	0.00436681	m3
3	L-117	STR	N	229	0.00436681	m3
3	M-050	CD	N	229	0.00436681	m3
3	O-069	MOR	Y	229	0.00436681	m3
3	L-124	MOR	Y	229	0.00436681	m3
3	O-073	HAE	N	229	0.00436681	m3
3	L-111	MOR	N	229	0.00436681	m3
3	O-083	STA	N	229	0.00436681	m3
3	O-032	COR	N	229	0.00436681	m3
4	L-034	CD	N	227	0.00440529	m4
4	L-121	COR	Y	227	0.00440529	m4
4	L-076	STA	N	227	0.00440529	m4
4	L-132	MOR	Y	227	0.00440529	m4
4	M-043	HAE	N	227	0.00440529	m4
4	M-004	HAE	N	227	0.00440529	m4
4	O-012	MOR	Y	227	0.00440529	m4
4	O-026	STR	Y	227	0.00440529	m4
4	O-028	HAE	Y	227	0.00440529	m4
4	L-107	MOR	N	227	0.00440529	m4
4	L-065	CD	N	227	0.00440529	m4
4	M-005	STA	N	227	0.00440529	m4
4	L-103	COR	N	227	0.00440529	m4
4	L-134	STR	Y	227	0.00440529	m4
4	L-089	CD	N	227	0.00440529	m4
4	M-013	STA	N	227	0.00440529	m4
4	L-083	CDM	Y	227	0.00440529	m4
4	O-052	HAE	N	227	0.00440529	m4
4	L-022	STR	N	227	0.00440529	m4
4	O-078	CD	Y	227	0.00440529	m4
4	L-001	COR	N	227	0.00440529	m4
4	O-023	CDM	N	227	0.00440529	m4
4	L-056	MOR	N	227	0.00440529	m4
4	L-055	OTH	N	227	0.00440529	m4
4	M-053	COR	N	227	0.00440529	m4
4	L-015	MOR	N	227	0.00440529	m4
4	L-050	COR	N	227	0.00440529	m4
4	M-039	CD	Y	227	0.00440529	m4
4	M-042	CD	N	227	0.00440529	m4
4	L-136	CDM	N	227	0.00440529	m4
4	O-086	STA	N	227	0.00440529	m4
4	L-108	STR	N	227	0.00440529	m4
4	O-072	CD	Y	227	0.00440529	m4
4	L-088	CDM	N	227	0.00440529	m4
4	L-099	MOR	Y	227	0.00440529	m4
4	L-079	CDM	N	227	0.00440529	m4
4	O-048	STA	N	227	0.00440529	m4
4	M-048	HAE	Y	227	0.00440529	m4
4	L-101	COR	Y	227	0.00440529	m4
4	O-027	HAE	Y	227	0.00440529	m4
4	L-141	MOR	N	227	0.00440529	m4
4	L-092	STR	N	227	0.00440529	m4
4	O-039	CDM	Y	227	0.00440529	m4
4	O-087	MOR	Y	227	0.00440529	m4
4	L-138	MOR	N	227	0.00440529	m4
4	L-127	HAE	Y	227	0.00440529	m4
4	L-140	CD	N	227	0.00440529	m4
4	O-015	COR	N	227	0.00440529	m4
4	L-036	STR	Y	227	0.00440529	m4
4	O-040	CDM	Y	227	0.00440529	m4
4	O-061	CD	N	227	0.00440529	m4
4	L-029	COR	N	227	0.00440529	m4
4	L-035	HAE	N	227	0.00440529	m4
4	L-026	MOR	N	227	0.00440529	m4
4	L-094	CDM	N	227	0.00440529	m4
4	M-016	CDM	Y	227	0.00440529	m4
4	M-029	CDM	N	227	0.00440529	m4
4	L-020	MOR	N	227	0.00440529	m4
4	L-129	CD	N	227	0.00440529	m4
4	O-063	STR	Y	227	0.00440529	m4
4	M-007	STA	N	227	0.00440529	m4
4	O-020	CDM	Y	227	0.00440529	m4
4	O-030	HAE	Y	227	0.00440529	m4
4	L-006	HAE	N	227	0.00440529	m4
4	L-021	CDM	N	227	0.00440529	m4
4	M-010	CD	N	227	0.00440529	m4
4	L-106	CD	N	227	0.00440529	m4
4	L-090	CD	N	227	0.00440529	m4
4	L-086	CDM	Y	227	0.00440529	m4
4	O-068	STR	Y	227	0.00440529	m4
4	O-031	HAE	N	227	0.00440529	m4
4	L-003	COR	N	227	0.00440529	m4
4	L-133	COR	N	227	0.00440529	m4
4	L-148	CDM	N	227	0.00440529	m4
4	M-012	CDM	N	227	0.00440529	m4
4	L-073	STA	N	227	0.00440529	m4
4	L-051	CD	Y	227	0.00440529	m4
4	L-066	HAE	N	227	0.00440529	m4
4	L-122	COR	Y	227	0.00440529	m4
4	L-095	STR	N	227	0.00440529	m4
4	O-010	CD	N	227	0.00440529	m4
4	O-065	STR	Y	227	0.00440529	m4
4	L-061	CDM	N	227	0.00440529	m4
4	O-055	HAE	Y	227	0.00440529	m4
4	L-060	CDM	N	227	0.00440529	m4
4	O-049	MOR	N	227	0.00440529	m4
4	L-053	COR	Y	227	0.00440529	m4
4	M-049	CDM	N	227	0.00440529	m4
4	O-009	CD	N	227	0.00440529	m4
4	L-019	OTH	N	227	0.00440529	m4
4	O-011	HAE	Y	227	0.00440529	m4
4	M-035	COR	N	227	0.00440529	m4
4	O-069	CDM	N	227	0.00440529	m4
4	O-084	COR	N	227	0.00440529	m4
4	M-045	MOR	Y	227	0.00440529	m4
4	M-030	STR	N	227	0.00440529	m4
4	L-130	CD	Y	227	0.00440529	m4
4	L-048	COR	N	227	0.00440529	m4
4	L-070	CDM	N	227	0.00440529	m4
4	O-046	STR	N	227	0.00440529	m4
4	L-125	MOR	Y	227	0.00440529	m4
4	M-019	CDM	N	227	0.00440529	m4
4	M-036	COR	Y	227	0.00440529	m4
4	M-031	STA	N	227	0.00440529	m4
4	O-013	MOR	N	227	0.00440529	m4
4	L-137	CDM	N	227	0.00440529	m4
4	O-047	COR	Y	227	0.00440529	m4
4	O-035	CD	N	227	0.00440529	m4
4	M-047	CD	N	227	0.00440529	m4
4	L-110	MOR	Y	227	0.00440529	m4
4	L-152	STA	N	227	0.00440529	m4
4	L-045	MOR	Y	227	0.00440529	m4
4	L-100	CDM	N	227	0.00440529	m4
4	L-016	CDM	Y	227	0.00440529	m4
4	O-043	CD	N	227	0.00440529	m4
4	O-080	CD	Y	227	0.00440529	m4
4	O-017	COR	N	227	0.00440529	m4
4	L-111	COR	N	227	0.00440529	m4
4	L-096	MOR	N	227	0.00440529	m4
4	L-041	CD	N	227	0.00440529	m4
4	O-016	MOR	N	227	0.00440529	m4
4	O-032	MOR	Y	227	0.00440529	m4
4	L-027	HAE	N	227	0.00440529	m4
4	L-128	CDM	N	227	0.00440529	m4
4	L-023	COR	N	227	0.00440529	m4
4	L-145	STA	N	227	0.00440529	m4
4	O-007	CDM	Y	227	0.00440529	m4
4	L-068	STR	Y	227	0.00440529	m4
4	L-047	COR	Y	227	0.00440529	m4
4	M-040	CDM		227	0.00440529	m4
4	L-028	STR	Y	227	0.00440529	m4
4	O-025	MOR	Y	227	0.00440529	m4
4	M-018	STR	N	227	0.00440529	m4
4	L-146	CDM	Y	227	0.00440529	m4
4	O-019	COR	N	227	0.00440529	m4
4	L-012	CDM	N	227	0.00440529	m4
4	L-043	CDM	N	227	0.00440529	m4
4	L-098	CD	N	227	0.00440529	m4
4	M-025	HAE	N	227	0.00440529	m4
4	M-041	HAE	Y	227	0.00440529	m4
4	L-114	CDM	Y	227	0.00440529	m4
4	L-025	CDM	N	227	0.00440529	m4
4	L-064	CD	N	227	0.00440529	m4
4	L-044	COR	N	227	0.00440529	m4
4	L-071	CDM	N	227	0.00440529	m4
4	L-142	CDM	N	227	0.00440529	m4
4	L-030	MOR	N	227	0.00440529	m4
4	M-026	MOR	N	227	0.00440529	m4
4	O-075	CDM	N	227	0.00440529	m4
4	L-115	CDM	N	227	0.00440529	m4
4	L-040	CDM	Y	227	0.00440529	m4
4	O-073	COR	N	227	0.00440529	m4
4	O-054	HAE	Y	227	0.00440529	m4
4	M-032	CD	N	227	0.00440529	m4
4	M-034	CD	N	227	0.00440529	m4
4	M-038	CD	N	227	0.00440529	m4
4	O-001	CDM	N	227	0.00440529	m4
4	O-022	CD	Y	227	0.00440529	m4
4	L-010	CDM	N	227	0.00440529	m4
4	O-057	CD	N	227	0.00440529	m4
4	M-006	STR	N	227	0.00440529	m4
4	O-066	STR	N	227	0.00440529	m4
4	O-004	CDM	Y	227	0.00440529	m4
4	L-153	MOR	N	227	0.00440529	m4
4	L-017	HAE	Y	227	0.00440529	m4
4	L-080	CDM	N	227	0.00440529	m4
4	M-028	STA	Y	227	0.00440529	m4
4	L-014	CDM	Y	227	0.00440529	m4
4	L-097	STA	Y	227	0.00440529	m4
4	L-093	CDM	Y	227	0.00440529	m4
4	L-075	COR	N	227	0.00440529	m4
4	M-023	CD	N	227	0.00440529	m4
4	L-004	CDM	Y	227	0.00440529	m4
4	L-024	MOR	Y	227	0.00440529	m4
4	L-058	COR	N	227	0.00440529	m4
4	L-139	CD	N	227	0.00440529	m4
4	O-006	MOR	N	227	0.00440529	m4
4	M-050	CD	Y	227	0.00440529	m4
4	L-078	CDM	N	227	0.00440529	m4
4	O-041	STA	N	227	0.00440529	m4
4	O-064	CDM	Y	227	0.00440529	m4
4	O-024	COR	N	227	0.00440529	m4
4	L-151	CDM	Y	227	0.00440529	m4
4	L-120	COR	Y	227	0.00440529	m4
4	O-085	CD	Y	227	0.00440529	m4
4	L-039	CDM	Y	227	0.00440529	m4
4	O-079	HAE	N	227	0.00440529	m4
4	O-070	CD	N	227	0.00440529	m4
4	L-063	HAE		227	0.00440529	m4
4	L-147	COR	N	227	0.00440529	m4
4	L-126	CDM	N	227	0.00440529	m4
4	L-087	OTH	N	227	0.00440529	m4
4	L-057	MOR	Y	227	0.00440529	m4
4	O-018	COR	Y	227	0.00440529	m4
4	L-037	COR	Y	227	0.00440529	m4
4	O-058	MOR	N	227	0.00440529	m4
4	L-018	STA	N	227	0.00440529	m4
4	L-042	HAE	N	227	0.00440529	m4
4	M-027	STA	N	227	0.00440529	m4
4	L-143	CDM	Y	227	0.00440529	m4
4	L-124	COR	Y	227	0.00440529	m4
4	L-119	CDM	N	227	0.00440529	m4
4	L-046	CD	N	227	0.00440529	m4
4	M-022	CDM	Y	227	0.00440529	m4
4	M-021	STA	Y	227	0.00440529	m4
4	M-044	CDM	N	227	0.00440529	m4
4	O-044	COR	N	227	0.00440529	m4
4	L-105	CD	N	227	0.00440529	m4
4	L-150	CDM	N	227	0.00440529	m4
4	O-034	COR	N	227	0.00440529	m4
4	L-059	CD	N	227	0.00440529	m4
4	L-135	CDM	Y	227	0.00440529	m4
4	O-045	CDM	N	227	0.00440529	m4
4	L-011	CDM	N	227	0.00440529	m4
4	O-008	HAE	Y	227	0.00440529	m4
4	L-117	COR	N	227	0.00440529	m4
4	O-060	CDM	Y	227	0.00440529	m4
4	L-049	STA	N	227	0.00440529	m4
4	O-005	STA	N	227	0.00440529	m4
4	L-154	STA	N	227	0.00440529	m4
4	L-033	MOR	N	227	0.00440529	m4
4	O-033	MOR	N	227	0.00440529	m4
4	O-067	CDM	Y	227	0.00440529	m4
4	O-021	STR	N	227	0.00440529	m4
4	L-104	STR	Y	227	0.00440529	m4
4	L-113	STA	N	227	0.00440529	m4
4	O-083	COR	N	227	0.00440529	m4
5	L-070	CD	N	226	0.00442478	m5
5	M-016	CD	N	226	0.00442478	m5
5	L-006	CDM	Y	226	0.00442478	m5
5	M-012	MOR	Y	226	0.00442478	m5
5	O-009	CD	N	226	0.00442478	m5
5	L-029	COR	N	226	0.00442478	m5
5	L-017	HAE	N	226	0.00442478	m5
5	L-137	MOR	Y	226	0.00442478	m5
5	M-053	STA	N	226	0.00442478	m5
5	M-006	HAE	N	226	0.00442478	m5
5	O-060	HAE	Y	226	0.00442478	m5
5	O-017	STR	Y	226	0.00442478	m5
5	L-098	HAE	Y	226	0.00442478	m5
5	L-031	COR	N	226	0.00442478	m5
5	L-076	CD	N	226	0.00442478	m5
5	M-032	MOR	N	226	0.00442478	m5
5	L-016	CDM	N	226	0.00442478	m5
5	O-065	CD	N	226	0.00442478	m5
5	L-065	MOR	N	226	0.00442478	m5
5	M-030	CDM	N	226	0.00442478	m5
5	L-079	CDM	N	226	0.00442478	m5
5	L-093	MOR	N	226	0.00442478	m5
5	L-105	COR	N	226	0.00442478	m5
5	O-001	CDM	Y	226	0.00442478	m5
5	O-036	CD	N	226	0.00442478	m5
5	O-013	MOR	N	226	0.00442478	m5
5	L-046	HAE	N	226	0.00442478	m5
5	O-019	COR	N	226	0.00442478	m5
5	O-007	HAE	N	226	0.00442478	m5
5	L-080	HAE	N	226	0.00442478	m5
5	O-078	CD	N	226	0.00442478	m5
5	L-156	MOR	N	226	0.00442478	m5
5	O-030	HAE	Y	226	0.00442478	m5
5	L-034	STR	Y	226	0.00442478	m5
5	O-026	HAE		226	0.00442478	m5
5	M-046	CDM	Y	226	0.00442478	m5
5	L-055	MOR	N	226	0.00442478	m5
5	M-022	STR	Y	226	0.00442478	m5
5	L-117	STR	Y	226	0.00442478	m5
5	O-048	HAE	N	226	0.00442478	m5
5	L-015	CDM	N	226	0.00442478	m5
5	L-012	CDM	Y	226	0.00442478	m5
5	L-063	CDM		226	0.00442478	m5
5	L-095	STR	N	226	0.00442478	m5
5	O-047	MOR	Y	226	0.00442478	m5
5	L-050	MOR	Y	226	0.00442478	m5
5	M-028	MOR	N	226	0.00442478	m5
5	M-038	CD	N	226	0.00442478	m5
5	L-060	CD	N	226	0.00442478	m5
5	L-148	CDM	N	226	0.00442478	m5
5	L-143	CDM	Y	226	0.00442478	m5
5	M-031	STA	Y	226	0.00442478	m5
5	L-049	HAE	N	226	0.00442478	m5
5	L-001	STA	N	226	0.00442478	m5
5	L-115	MOR	N	226	0.00442478	m5
5	L-071	MOR	N	226	0.00442478	m5
5	M-013	STA	N	226	0.00442478	m5
5	O-024	MOR	N	226	0.00442478	m5
5	O-075	MOR	Y	226	0.00442478	m5
5	L-059	CDM	N	226	0.00442478	m5
5	L-011	MOR	N	226	0.00442478	m5
5	L-042	CD	Y	226	0.00442478	m5
5	O-054	HAE	N	226	0.00442478	m5
5	O-005	MOR	Y	226	0.00442478	m5
5	L-051	HAE	N	226	0.00442478	m5
5	M-043	CDM	N	226	0.00442478	m5
5	O-035	CDM	N	226	0.00442478	m5
5	L-128	STA	N	226	0.00442478	m5
5	O-011	MOR	N	226	0.00442478	m5
5	L-107	CDM	N	226	0.00442478	m5
5	O-006	MOR	Y	226	0.00442478	m5
5	M-008	MOR	N	226	0.00442478	m5
5	L-043	STR	N	226	0.00442478	m5
5	O-046	STR	N	226	0.00442478	m5
5	L-020	STR	N	226	0.00442478	m5
5	L-083	MOR	Y	226	0.00442478	m5
5	L-120	CD	N	226	0.00442478	m5
5	M-010	CD	N	226	0.00442478	m5
5	M-036	COR	N	226	0.00442478	m5
5	L-073	CD	N	226	0.00442478	m5
5	L-024	MOR	Y	226	0.00442478	m5
5	M-054	MOR	N	226	0.00442478	m5
5	L-030	MOR	Y	226	0.00442478	m5
5	O-027	HAE	Y	226	0.00442478	m5
5	L-090	CD	N	226	0.00442478	m5
5	L-057	MOR	Y	226	0.00442478	m5
5	L-040	STR	Y	226	0.00442478	m5
5	M-021	CD	N	226	0.00442478	m5
5	L-100	MOR	N	226	0.00442478	m5
5	O-064	CDM	N	226	0.00442478	m5
5	L-045	MOR	Y	226	0.00442478	m5
5	O-004	MOR	N	226	0.00442478	m5
5	O-063	MOR	Y	226	0.00442478	m5
5	O-079	STR	Y	226	0.00442478	m5
5	O-057	STR	N	226	0.00442478	m5
5	O-044	CDM	Y	226	0.00442478	m5
5	O-016	MOR	Y	226	0.00442478	m5
5	L-134	CDM	Y	226	0.00442478	m5
5	L-106	CD	Y	226	0.00442478	m5
5	O-058	MOR	N	226	0.00442478	m5
5	M-044	HAE	Y	226	0.00442478	m5
5	L-103	COR	N	226	0.00442478	m5
5	L-149	CDM	Y	226	0.00442478	m5
5	M-049	CDM	N	226	0.00442478	m5
5	L-088	CDM	N	226	0.00442478	m5
5	M-027	STR	N	226	0.00442478	m5
5	L-022	STR	Y	226	0.00442478	m5
5	O-040	CDM	N	226	0.00442478	m5
5	O-088	CD	N	226	0.00442478	m5
5	L-135	CDM	N	226	0.00442478	m5
5	O-061	STR	Y	226	0.00442478	m5
5	M-035	COR	N	226	0.00442478	m5
5	L-023	CDM	N	226	0.00442478	m5
5	M-025	HAE	Y	226	0.00442478	m5
5	L-089	CDM	N	226	0.00442478	m5
5	L-108	STR	N	226	0.00442478	m5
5	M-019	MOR	Y	226	0.00442478	m5
5	L-044	CD	N	226	0.00442478	m5
5	M-004	CDM		226	0.00442478	m5
5	L-064	MOR	N	226	0.00442478	m5
5	L-099	MOR	N	226	0.00442478	m5
5	O-085	CDM	N	226	0.00442478	m5
5	L-111	COR	N	226	0.00442478	m5
5	L-021	CDM	N	226	0.00442478	m5
5	L-158	CDM	Y	226	0.00442478	m5
5	L-126	CDM	N	226	0.00442478	m5
5	L-086	HAE	N	226	0.00442478	m5
5	L-152	COR	N	226	0.00442478	m5
5	L-078	CDM	N	226	0.00442478	m5
5	L-138	CDM	N	226	0.00442478	m5
5	O-043	MOR	N	226	0.00442478	m5
5	O-015	COR	Y	226	0.00442478	m5
5	L-066	CDM	Y	226	0.00442478	m5
5	L-010	HAE	Y	226	0.00442478	m5
5	L-096	CD	N	226	0.00442478	m5
5	L-113	COR	N	226	0.00442478	m5
5	L-144	HAE		226	0.00442478	m5
5	M-039	CDM	Y	226	0.00442478	m5
5	O-055	MOR	N	226	0.00442478	m5
5	M-034	CD	Y	226	0.00442478	m5
5	O-083	OTH		226	0.00442478	m5
5	L-053	HAE	Y	226	0.00442478	m5
5	O-041	CDM	N	226	0.00442478	m5
5	L-068	COR	N	226	0.00442478	m5
5	L-145	STA	Y	226	0.00442478	m5
5	L-054	HAE	Y	226	0.00442478	m5
5	L-048	HAE	N	226	0.00442478	m5
5	L-058	COR	N	226	0.00442478	m5
5	O-070	CD	N	226	0.00442478	m5
5	O-025	STR	Y	226	0.00442478	m5
5	L-150	CDM	N	226	0.00442478	m5
5	L-146	MOR	Y	226	0.00442478	m5
5	M-050	MOR	N	226	0.00442478	m5
5	O-084	OTH	N	226	0.00442478	m5
5	M-005	STA	Y	226	0.00442478	m5
5	L-121	MOR	N	226	0.00442478	m5
5	L-114	CDM	Y	226	0.00442478	m5
5	O-072	COR	N	226	0.00442478	m5
5	O-020	MOR	Y	226	0.00442478	m5
5	L-157	CD	Y	226	0.00442478	m5
5	O-067	MOR	N	226	0.00442478	m5
5	O-021	COR	N	226	0.00442478	m5
5	M-048	HAE	N	226	0.00442478	m5
5	O-053	CD	N	226	0.00442478	m5
5	L-147	MOR	N	226	0.00442478	m5
5	O-008	HAE		226	0.00442478	m5
5	O-073	STA	N	226	0.00442478	m5
5	O-010	CDM	N	226	0.00442478	m5
5	O-018	MOR	Y	226	0.00442478	m5
5	L-026	MOR	N	226	0.00442478	m5
5	O-031	HAE	Y	226	0.00442478	m5
5	L-097	STA	N	226	0.00442478	m5
5	O-080	STA	Y	226	0.00442478	m5
5	O-028	HAE	N	226	0.00442478	m5
5	O-059	HAE	Y	226	0.00442478	m5
5	M-040	CD	N	226	0.00442478	m5
5	L-153	CDM	N	226	0.00442478	m5
5	L-035	CDM	N	226	0.00442478	m5
5	L-061	CDM	N	226	0.00442478	m5
5	O-087	CDM	Y	226	0.00442478	m5
5	O-066	STR	Y	226	0.00442478	m5
5	M-042	CDM	Y	226	0.00442478	m5
5	L-141	STA	Y	226	0.00442478	m5
5	O-045	CDM	Y	226	0.00442478	m5
5	L-130	CDM	N	226	0.00442478	m5
5	L-047	MOR	N	226	0.00442478	m5
5	L-119	CDM	Y	226	0.00442478	m5
5	L-075	OTH	N	226	0.00442478	m5
5	L-129	STR	N	226	0.00442478	m5
5	O-033	CDM	Y	226	0.00442478	m5
5	L-140	CD	N	226	0.00442478	m5
5	L-004	CDM	Y	226	0.00442478	m5
5	O-069	STR	N	226	0.00442478	m5
5	L-132	HAE	Y	226	0.00442478	m5
5	M-047	CD	N	226	0.00442478	m5
5	L-110	MOR	Y	226	0.00442478	m5
5	O-052	CDM	Y	226	0.00442478	m5
5	O-068	CDM	N	226	0.00442478	m5
5	L-025	MOR	N	226	0.00442478	m5
5	L-005	CDM	N	226	0.00442478	m5
5	L-151	CD	Y	226	0.00442478	m5
5	L-125	MOR	Y	226	0.00442478	m5
5	O-022	CD	N	226	0.00442478	m5
5	L-124	CDM	N	226	0.00442478	m5
5	L-142	CDM	N	226	0.00442478	m5
5	M-026	MOR	Y	226	0.00442478	m5
5	L-087	STR	N	226	0.00442478	m5
5	L-122	CDM	N	226	0.00442478	m5
5	O-086	CD	Y	226	0.00442478	m5
5	L-037	CD	N	226	0.00442478	m5
5	L-094	MOR	N	226	0.00442478	m5
5	O-049	MOR	N	226	0.00442478	m5
5	L-133	CD	N	226	0.00442478	m5
5	L-139	STA	Y	226	0.00442478	m5
5	M-023	HAE	N	226	0.00442478	m5
5	L-036	CDM	N	226	0.00442478	m5
5	L-014	MOR	N	226	0.00442478	m5
5	L-104	MOR	N	226	0.00442478	m5
5	M-041	HAE	N	226	0.00442478	m5
5	L-027	MOR	N	226	0.00442478	m5
5	L-018	COR	N	226	0.00442478	m5
5	O-034	COR	N	226	0.00442478	m5
5	L-041	CD	N	226	0.00442478	m5
5	L-033	MOR	Y	226	0.00442478	m5
5	M-029	CDM	Y	226	0.00442478	m5
5	L-154	STA	N	226	0.00442478	m5
6	O-026	CDM	N	219	0.00456621	m6
6	M-004	CD	Y	219	0.00456621	m6
6	L-012	MOR	N	219	0.00456621	m6
6	M-038	CD	N	219	0.00456621	m6
6	M-039	STR	Y	219	0.00456621	m6
6	L-054	HAE	N	219	0.00456621	m6
6	O-034	COR	N	219	0.00456621	m6
6	L-060	MOR	N	219	0.00456621	m6
6	O-013	CDM	Y	219	0.00456621	m6
6	L-100	MOR	Y	219	0.00456621	m6
6	L-075	COR	Y	219	0.00456621	m6
6	L-099	CDM	N	219	0.00456621	m6
6	M-016	CDM	Y	219	0.00456621	m6
6	L-011	MOR	N	219	0.00456621	m6
6	L-034	MOR	N	219	0.00456621	m6
6	L-098	CDM	N	219	0.00456621	m6
6	L-076	CD	Y	219	0.00456621	m6
6	M-019	MOR	N	219	0.00456621	m6
6	O-070	STR	N	219	0.00456621	m6
6	L-003	CD	N	219	0.00456621	m6
6	O-045	CDM	N	219	0.00456621	m6
6	O-040	MOR	N	219	0.00456621	m6
6	O-016	MOR	N	219	0.00456621	m6
6	L-044	COR	N	219	0.00456621	m6
6	L-057	OTH		219	0.00456621	m6
6	O-004	HAE	N	219	0.00456621	m6
6	O-039	MOR	Y	219	0.00456621	m6
6	L-001	STR	Y	219	0.00456621	m6
6	L-089	CD	N	219	0.00456621	m6
6	L-020	STR	Y	219	0.00456621	m6
6	L-005	CDM	Y	219	0.00456621	m6
6	O-052	CD	Y	219	0.00456621	m6
6	L-140	CDM	Y	219	0.00456621	m6
6	O-063	STR	N	219	0.00456621	m6
6	M-054	MOR	Y	219	0.00456621	m6
6	O-025	MOR	N	219	0.00456621	m6
6	L-017	HAE	N	219	0.00456621	m6
6	M-026	MOR	N	219	0.00456621	m6
6	L-024	MOR	N	219	0.00456621	m6
6	M-035	CD	N	219	0.00456621	m6
6	L-094	CDM	N	219	0.00456621	m6
6	L-040	MOR	N	219	0.00456621	m6
6	L-045	MOR	N	219	0.00456621	m6
6	O-031	COR	Y	219	0.00456621	m6
6	L-105	CD	N	219	0.00456621	m6
6	M-032	CDM	N	219	0.00456621	m6
6	L-143	MOR	Y	219	0.00456621	m6
6	L-051	MOR	N	219	0.00456621	m6
6	L-142	CDM	N	219	0.00456621	m6
6	O-030	HAE	Y	219	0.00456621	m6
6	L-027	MOR	N	219	0.00456621	m6
6	L-117	CD	N	219	0.00456621	m6
6	L-061	CDM	N	219	0.00456621	m6
6	M-005	STA	N	219	0.00456621	m6
6	L-106	CD	N	219	0.00456621	m6
6	O-024	MOR	N	219	0.00456621	m6
6	L-097	STA	N	219	0.00456621	m6
6	O-008	CDM		219	0.00456621	m6
6	L-042	CDM	Y	219	0.00456621	m6
6	O-083	CDM	Y	219	0.00456621	m6
6	L-088	MOR	N	219	0.00456621	m6
6	M-040	MOR	Y	219	0.00456621	m6
6	L-107	CD	N	219	0.00456621	m6
6	L-135	HAE	Y	219	0.00456621	m6
6	O-015	STR	N	219	0.00456621	m6
6	O-061	MOR	N	219	0.00456621	m6
6	L-139	CD	N	219	0.00456621	m6
6	L-043	HAE	N	219	0.00456621	m6
6	O-046	CDM	N	219	0.00456621	m6
6	M-030	MOR	Y	219	0.00456621	m6
6	L-125	MOR	N	219	0.00456621	m6
6	M-046	CD	N	219	0.00456621	m6
6	O-072	STR	N	219	0.00456621	m6
6	L-025	MOR	N	219	0.00456621	m6
6	L-033	HAE	Y	219	0.00456621	m6
6	M-036	CD	Y	219	0.00456621	m6
6	L-137	CDM	N	219	0.00456621	m6
6	L-030	STR	Y	219	0.00456621	m6
6	L-126	CDM	N	219	0.00456621	m6
6	L-031	COR	N	219	0.00456621	m6
6	L-090	CDM	N	219	0.00456621	m6
6	O-036	STR	Y	219	0.00456621	m6
6	L-050	CDM	N	219	0.00456621	m6
6	L-078	CDM	N	219	0.00456621	m6
6	O-054	HAE	Y	219	0.00456621	m6
6	L-016	CD	N	219	0.00456621	m6
6	M-012	STR	Y	219	0.00456621	m6
6	O-017	COR		219	0.00456621	m6
6	L-073	MOR	Y	219	0.00456621	m6
6	M-027	CD	N	219	0.00456621	m6
6	L-046	STA	Y	219	0.00456621	m6
6	O-069	CDM	Y	219	0.00456621	m6
6	L-041	CDM	Y	219	0.00456621	m6
6	O-075	CDM	N	219	0.00456621	m6
6	M-013	STA	N	219	0.00456621	m6
6	O-055	MOR	Y	219	0.00456621	m6
6	L-018	CDM	N	219	0.00456621	m6
6	L-080	MOR	N	219	0.00456621	m6
6	L-093	MOR	N	219	0.00456621	m6
6	L-028	CD	N	219	0.00456621	m6
6	L-036	CD	N	219	0.00456621	m6
6	L-129	STR	N	219	0.00456621	m6
6	M-023	CD	N	219	0.00456621	m6
6	O-088	MOR	Y	219	0.00456621	m6
6	L-004	CDM	N	219	0.00456621	m6
6	L-150	CDM	Y	219	0.00456621	m6
6	O-006	MOR	Y	219	0.00456621	m6
6	O-019	HAE	Y	219	0.00456621	m6
6	L-055	MOR	Y	219	0.00456621	m6
6	M-025	CDM	Y	219	0.00456621	m6
6	O-041	CDM	Y	219	0.00456621	m6
6	L-083	CDM	N	219	0.00456621	m6
6	L-108	STA	Y	219	0.00456621	m6
6	O-021	CD	N	219	0.00456621	m6
6	O-007	COR	N	219	0.00456621	m6
6	L-056	STR	N	219	0.00456621	m6
6	M-010	CD	N	219	0.00456621	m6
6	O-085	MOR	N	219	0.00456621	m6
6	M-031	STA	N	219	0.00456621	m6
6	L-071	CDM	N	219	0.00456621	m6
6	L-132	MOR	N	219	0.00456621	m6
6	L-095	STR	Y	219	0.00456621	m6
6	M-047	CD	N	219	0.00456621	m6
6	L-026	CDM	N	219	0.00456621	m6
6	O-043	HAE	Y	219	0.00456621	m6
6	L-121	CDM	N	219	0.00456621	m6
6	L-138	MOR	Y	219	0.00456621	m6
6	L-133	CDM	N	219	0.00456621	m6
6	O-028	HAE	N	219	0.00456621	m6
6	L-022	MOR	N	219	0.00456621	m6
6	M-043	HAE	N	219	0.00456621	m6
6	L-035	HAE	N	219	0.00456621	m6
6	L-087	CDM	Y	219	0.00456621	m6
6	M-006	CDM	N	219	0.00456621	m6
6	L-128	CDM	Y	219	0.00456621	m6
6	O-010	MOR	N	219	0.00456621	m6
6	O-060	MOR	N	219	0.00456621	m6
6	L-023	MOR	Y	219	0.00456621	m6
6	M-034	MOR	Y	219	0.00456621	m6
6	M-028	STA	N	219	0.00456621	m6
6	L-068	MOR	N	219	0.00456621	m6
6	O-033	COR	N	219	0.00456621	m6
6	L-104	CDM	N	219	0.00456621	m6
6	L-124	CDM	Y	219	0.00456621	m6
6	L-119	CD	N	219	0.00456621	m6
6	L-058	COR	N	219	0.00456621	m6
6	L-063	HAE		219	0.00456621	m6
6	L-146	STR	N	219	0.00456621	m6
6	O-084	CDM	N	219	0.00456621	m6
6	L-065	MOR	N	219	0.00456621	m6
6	L-014	STR	Y	219	0.00456621	m6
6	M-029	CD	N	219	0.00456621	m6
6	L-114	CD	N	219	0.00456621	m6
6	M-041	HAE	N	219	0.00456621	m6
6	L-120	CD	N	219	0.00456621	m6
6	O-020	STR	N	219	0.00456621	m6
6	L-064	STA	Y	219	0.00456621	m6
6	L-049	CDM	N	219	0.00456621	m6
6	O-042	CDM	Y	219	0.00456621	m6
6	L-147	CD	N	219	0.00456621	m6
6	L-015	CDM	Y	219	0.00456621	m6
6	L-110	HAE	Y	219	0.00456621	m6
6	O-087	CDM	Y	219	0.00456621	m6
6	O-073	STA	N	219	0.00456621	m6
6	O-068	MOR	N	219	0.00456621	m6
6	O-018	MOR		219	0.00456621	m6
6	M-021	CD	N	219	0.00456621	m6
6	O-064	CDM	Y	219	0.00456621	m6
6	L-148	CDM	N	219	0.00456621	m6
6	L-010	CDM	N	219	0.00456621	m6
6	O-048	CDM	N	219	0.00456621	m6
6	L-122	CD	N	219	0.00456621	m6
6	M-048	COR	N	219	0.00456621	m6
6	L-019	MOR	Y	219	0.00456621	m6
6	O-066	HAE	Y	219	0.00456621	m6
6	M-008	CD	Y	219	0.00456621	m6
6	O-065	CD	N	219	0.00456621	m6
6	L-149	HAE	Y	219	0.00456621	m6
6	L-130	CDM	N	219	0.00456621	m6
6	L-145	STA	N	219	0.00456621	m6
6	O-049	CDM	N	219	0.00456621	m6
6	M-017	CDM	N	219	0.00456621	m6
6	O-005	HAE	N	219	0.00456621	m6
6	L-113	STA	N	219	0.00456621	m6
6	O-058	CDM	N	219	0.00456621	m6
6	O-011	HAE	N	219	0.00456621	m6
6	L-006	HAE	N	219	0.00456621	m6
6	O-079	CDM	N	219	0.00456621	m6
6	L-021	STR	Y	219	0.00456621	m6
6	M-042	CD	Y	219	0.00456621	m6
6	L-086	CDM	N	219	0.00456621	m6
6	L-152	CD	N	219	0.00456621	m6
6	L-070	CD	N	219	0.00456621	m6
6	L-048	HAE	N	219	0.00456621	m6
6	O-012	CDM	N	219	0.00456621	m6
6	O-009	MOR	Y	219	0.00456621	m6
6	L-039	CD	N	219	0.00456621	m6
6	L-059	MOR	N	219	0.00456621	m6
6	L-111	CDM	Y	219	0.00456621	m6
6	L-066	CDM	N	219	0.00456621	m6
6	O-057	CDM	N	219	0.00456621	m6
6	O-027	CDM		219	0.00456621	m6
6	L-134	HAE	N	219	0.00456621	m6
6	L-115	CDM	N	219	0.00456621	m6
6	L-158	CDM	N	219	0.00456621	m6
6	L-053	HAE	Y	219	0.00456621	m6
6	O-078	STR	Y	219	0.00456621	m6
6	M-044	HAE	Y	219	0.00456621	m6
6	L-079	CDM	Y	219	0.00456621	m6
6	O-080	CD	N	219	0.00456621	m6
6	L-096	STA	N	219	0.00456621	m6
6	O-047	MOR	N	219	0.00456621	m6
6	M-022	MOR	N	219	0.00456621	m6
6	O-035	CD	N	219	0.00456621	m6
6	L-029	COR	N	219	0.00456621	m6
6	O-044	CDM	Y	219	0.00456621	m6
6	O-067	CDM	N	219	0.00456621	m6
6	L-047	CDM	N	219	0.00456621	m6
6	L-154	OTH	N	219	0.00456621	m6
8	L-057	MOR	N	222	0.0045045	m8
8	O-066	HAE	N	222	0.0045045	m8
8	L-048	COR	N	222	0.0045045	m8
8	L-071	CDM	N	222	0.0045045	m8
8	L-139	CD	N	222	0.0045045	m8
8	L-015	CDM	N	222	0.0045045	m8
8	L-004	MOR	N	222	0.0045045	m8
8	L-099	CD	N	222	0.0045045	m8
8	L-043	HAE	Y	222	0.0045045	m8
8	M-035	CD	N	222	0.0045045	m8
8	L-087	CDM	N	222	0.0045045	m8
8	O-042	MOR	Y	222	0.0045045	m8
8	O-040	CDM	Y	222	0.0045045	m8
8	L-140	CD	N	222	0.0045045	m8
8	L-037	STR	Y	222	0.0045045	m8
8	L-132	HAE	N	222	0.0045045	m8
8	L-122	CD	N	222	0.0045045	m8
8	O-085	CD	N	222	0.0045045	m8
8	L-117	MOR	N	222	0.0045045	m8
8	L-138	HAE	N	222	0.0045045	m8
8	O-001	HAE	Y	222	0.0045045	m8
8	L-151	CDM	Y	222	0.0045045	m8
8	M-008	CD	Y	222	0.0045045	m8
8	M-039	CDM	N	222	0.0045045	m8
8	O-069	CDM	N	222	0.0045045	m8
8	M-031	STA	N	222	0.0045045	m8
8	O-028	HAE	Y	222	0.0045045	m8
8	O-027	MOR	N	222	0.0045045	m8
8	O-004	CDM	N	222	0.0045045	m8
8	L-076	CD	Y	222	0.0045045	m8
8	O-032	CDM	Y	222	0.0045045	m8
8	L-108	MOR	N	222	0.0045045	m8
8	L-042	MOR	N	222	0.0045045	m8
8	O-015	COR	N	222	0.0045045	m8
8	L-060	HAE	N	222	0.0045045	m8
8	L-088	STR	Y	222	0.0045045	m8
8	O-005	STR	Y	222	0.0045045	m8
8	L-107	CDM	N	222	0.0045045	m8
8	L-128	CD	N	222	0.0045045	m8
8	O-019	CDM	N	222	0.0045045	m8
8	O-006	MOR	N	222	0.0045045	m8
8	M-050	CDM	Y	222	0.0045045	m8
8	L-031	COR	N	222	0.0045045	m8
8	M-012	STA	Y	222	0.0045045	m8
8	O-031	HAE	N	222	0.0045045	m8
8	L-094	STA	N	222	0.0045045	m8
8	L-157	CD	Y	222	0.0045045	m8
8	L-025	MOR	N	222	0.0045045	m8
8	L-005	CDM	N	222	0.0045045	m8
8	O-020	HAE	Y	222	0.0045045	m8
8	M-010	CDM	N	222	0.0045045	m8
8	L-137	CDM	N	222	0.0045045	m8
8	O-013	CDM	N	222	0.0045045	m8
8	L-044	MOR		222	0.0045045	m8
8	L-011	CDM	N	222	0.0045045	m8
8	L-006	MOR	Y	222	0.0045045	m8
8	L-020	CD	N	222	0.0045045	m8
8	L-080	MOR	Y	222	0.0045045	m8
8	L-065	CD	N	222	0.0045045	m8
8	M-021	MOR	N	222	0.0045045	m8
8	O-064	MOR	N	222	0.0045045	m8
8	L-100	CDM	N	222	0.0045045	m8
8	O-059	HAE	Y	222	0.0045045	m8
8	M-048	MOR	N	222	0.0045045	m8
8	L-046	MOR	N	222	0.0045045	m8
8	O-048	STR	Y	222	0.0045045	m8
8	M-022	CDM	N	222	0.0045045	m8
8	O-016	HAE	Y	222	0.0045045	m8
8	L-035	MOR	N	222	0.0045045	m8
8	M-025	HAE	Y	222	0.0045045	m8
8	M-029	CDM	Y	222	0.0045045	m8
8	L-023	STR	Y	222	0.0045045	m8
8	L-053	HAE	Y	222	0.0045045	m8
8	M-049	CDM	N	222	0.0045045	m8
8	L-054	HAE	N	222	0.0045045	m8
8	L-068	CD	Y	222	0.0045045	m8
8	L-104	MOR	Y	222	0.0045045	m8
8	L-001	COR	N	222	0.0045045	m8
8	O-025	MOR	N	222	0.0045045	m8
8	M-018	CD	N	222	0.0045045	m8
8	L-063	HAE		222	0.0045045	m8
8	O-061	HAE	Y	222	0.0045045	m8
8	L-146	CDM	Y	222	0.0045045	m8
8	M-005	CDM	N	222	0.0045045	m8
8	L-029	MOR	N	222	0.0045045	m8
8	L-141	MOR	N	222	0.0045045	m8
8	M-046	CD	N	222	0.0045045	m8
8	O-026	HAE	N	222	0.0045045	m8
8	O-072	STR	Y	222	0.0045045	m8
8	M-019	HAE	Y	222	0.0045045	m8
8	L-059	CDM	N	222	0.0045045	m8
8	L-049	STR	N	222	0.0045045	m8
8	O-053	CD	N	222	0.0045045	m8
8	L-142	MOR	Y	222	0.0045045	m8
8	M-026	CDM	N	222	0.0045045	m8
8	L-021	STR	N	222	0.0045045	m8
8	M-030	MOR	N	222	0.0045045	m8
8	L-086	MOR	N	222	0.0045045	m8
8	O-073	COR	N	222	0.0045045	m8
8	O-043	MOR	Y	222	0.0045045	m8
8	M-038	CD	Y	222	0.0045045	m8
8	L-078	CDM	N	222	0.0045045	m8
8	L-105	CDM	Y	222	0.0045045	m8
8	L-051	HAE	N	222	0.0045045	m8
8	M-006	STR	Y	222	0.0045045	m8
8	M-043	MOR	N	222	0.0045045	m8
8	O-057	MOR	Y	222	0.0045045	m8
8	L-153	MOR	N	222	0.0045045	m8
8	O-011	MOR	N	222	0.0045045	m8
8	L-034	MOR	N	222	0.0045045	m8
8	L-097	CD	N	222	0.0045045	m8
8	O-024	STR	Y	222	0.0045045	m8
8	O-018	MOR	Y	222	0.0045045	m8
8	O-039	CDM	N	222	0.0045045	m8
8	O-045	MOR	N	222	0.0045045	m8
8	L-129	COR	N	222	0.0045045	m8
8	L-036	MOR	N	222	0.0045045	m8
8	M-040	HAE	N	222	0.0045045	m8
8	L-075	MOR	Y	222	0.0045045	m8
8	L-024	MOR	N	222	0.0045045	m8
8	L-135	CDM	Y	222	0.0045045	m8
8	L-073	CDM	N	222	0.0045045	m8
8	L-150	MOR	N	222	0.0045045	m8
8	L-095	CD	N	222	0.0045045	m8
8	O-078	CD	Y	222	0.0045045	m8
8	L-055	MOR	N	222	0.0045045	m8
8	L-089	HAE	N	222	0.0045045	m8
8	M-041	CD	N	222	0.0045045	m8
8	L-120	CD	N	222	0.0045045	m8
8	O-034	COR	N	222	0.0045045	m8
8	O-067	CDM	N	222	0.0045045	m8
8	M-004	CDM	Y	222	0.0045045	m8
8	M-054	CDM	N	222	0.0045045	m8
8	L-056	HAE	Y	222	0.0045045	m8
8	L-022	CD	Y	222	0.0045045	m8
8	L-030	CDM	N	222	0.0045045	m8
8	L-111	STR	Y	222	0.0045045	m8
8	L-050	CDM	N	222	0.0045045	m8
8	O-021	MOR	N	222	0.0045045	m8
8	L-045	HAE	Y	222	0.0045045	m8
8	L-012	MOR	Y	222	0.0045045	m8
8	O-068	STR	N	222	0.0045045	m8
8	L-152	CD	Y	222	0.0045045	m8
8	L-016	CD	N	222	0.0045045	m8
8	L-096	CD	Y	222	0.0045045	m8
8	L-148	MOR	N	222	0.0045045	m8
8	M-027	CD	N	222	0.0045045	m8
8	L-033	MOR	N	222	0.0045045	m8
8	L-058	STR	N	222	0.0045045	m8
8	O-079	CDM	N	222	0.0045045	m8
8	M-013	STR	N	222	0.0045045	m8
8	O-060	MOR	N	222	0.0045045	m8
8	M-044	CD	N	222	0.0045045	m8
8	L-027	CDM	Y	222	0.0045045	m8
8	L-145	CDM	N	222	0.0045045	m8
8	O-083	CDM	Y	222	0.0045045	m8
8	L-003	MOR	N	222	0.0045045	m8
8	L-113	STA	N	222	0.0045045	m8
8	O-088	STR	N	222	0.0045045	m8
8	O-070	CD	N	222	0.0045045	m8
8	O-080	COR	Y	222	0.0045045	m8
8	L-010	STR	Y	222	0.0045045	m8
8	L-119	MOR	Y	222	0.0045045	m8
8	L-115	MOR	Y	222	0.0045045	m8
8	L-156	CDM	N	222	0.0045045	m8
8	O-084	MOR	Y	222	0.0045045	m8
8	L-121	CDM	N	222	0.0045045	m8
8	L-130	CDM	N	222	0.0045045	m8
8	L-014	MOR	N	222	0.0045045	m8
8	O-046	MOR	N	222	0.0045045	m8
8	O-041	STR	N	222	0.0045045	m8
8	O-063	HAE	Y	222	0.0045045	m8
8	O-007	CDM	N	222	0.0045045	m8
8	M-023	CD	N	222	0.0045045	m8
8	L-114	MOR	Y	222	0.0045045	m8
8	M-032	HAE	N	222	0.0045045	m8
8	L-026	CDM	N	222	0.0045045	m8
8	M-047	CD	N	222	0.0045045	m8
8	O-036	MOR	N	222	0.0045045	m8
8	O-065	CD	N	222	0.0045045	m8
8	L-143	CDM	Y	222	0.0045045	m8
8	L-040	HAE	N	222	0.0045045	m8
8	M-017	HAE	N	222	0.0045045	m8
8	O-054	MOR	N	222	0.0045045	m8
8	L-154	COR	N	222	0.0045045	m8
8	L-066	HAE	Y	222	0.0045045	m8
8	O-009	CDM	Y	222	0.0045045	m8
8	O-022	MOR	Y	222	0.0045045	m8
8	L-070	HAE	Y	222	0.0045045	m8
8	L-090	CDM	N	222	0.0045045	m8
8	O-055	CD	N	222	0.0045045	m8
8	L-134	CD	N	222	0.0045045	m8
8	O-058	CDM	Y	222	0.0045045	m8
8	L-028	STR	N	222	0.0045045	m8
8	L-018	CDM	N	222	0.0045045	m8
8	L-083	CDM	N	222	0.0045045	m8
8	L-124	MOR	Y	222	0.0045045	m8
8	O-047	CDM	N	222	0.0045045	m8
8	L-019	CDM	N	222	0.0045045	m8
8	O-033	CDM	N	222	0.0045045	m8
8	L-158	MOR	N	222	0.0045045	m8
8	L-098	CDM	N	222	0.0045045	m8
8	L-017	CDM	N	222	0.0045045	m8
8	L-039	HAE	N	222	0.0045045	m8
8	M-042	MOR	N	222	0.0045045	m8
8	L-093	MOR	N	222	0.0045045	m8
8	L-125	MOR	N	222	0.0045045	m8
8	M-016	CDM	N	222	0.0045045	m8
8	O-049	MOR	N	222	0.0045045	m8
8	O-010	MOR	N	222	0.0045045	m8
8	O-075	CDM	N	222	0.0045045	m8
8	O-017	CDM	N	222	0.0045045	m8
8	L-061	STR	N	222	0.0045045	m8
8	L-110	MOR	Y	222	0.0045045	m8
8	M-007	STA	N	222	0.0045045	m8
8	M-053	STR	Y	222	0.0045045	m8
8	M-034	MOR	N	222	0.0045045	m8
8	L-147	CD	N	222	0.0045045	m8
8	L-041	HAE		222	0.0045045	m8
8	M-028	STR	Y	222	0.0045045	m8
8	O-008	CDM	N	222	0.0045045	m8
8	L-106	CD	N	222	0.0045045	m8
10	L-024	HAE	N	207	0.00483092	m10
10	L-040	MOR	N	207	0.00483092	m10
10	O-039	CDM	N	207	0.00483092	m10
10	O-036	STR		207	0.00483092	m10
10	L-149	CDM	N	207	0.00483092	m10
10	L-030	CD	N	207	0.00483092	m10
10	O-024	MOR	Y	207	0.00483092	m10
10	O-055	HAE	Y	207	0.00483092	m10
10	O-021	MOR	N	207	0.00483092	m10
10	L-020	CD	N	207	0.00483092	m10
10	M-016	HAE	N	207	0.00483092	m10
10	O-006	STR	Y	207	0.00483092	m10
10	O-088	CD	N	207	0.00483092	m10
10	L-099	MOR	N	207	0.00483092	m10
10	L-106	CD	N	207	0.00483092	m10
10	L-045	MOR	Y	207	0.00483092	m10
10	L-058	CD	N	207	0.00483092	m10
10	L-137	CDM	N	207	0.00483092	m10
10	L-124	MOR	N	207	0.00483092	m10
10	L-031	COR	N	207	0.00483092	m10
10	O-013	MOR		207	0.00483092	m10
10	L-021	MOR	N	207	0.00483092	m10
10	M-005	STA	Y	207	0.00483092	m10
10	L-057	MOR	N	207	0.00483092	m10
10	L-144	MOR	Y	207	0.00483092	m10
10	O-073	COR	N	207	0.00483092	m10
10	L-022	STA	N	207	0.00483092	m10
10	L-044	MOR	N	207	0.00483092	m10
10	O-043	MOR	N	207	0.00483092	m10
10	L-096	STR	N	207	0.00483092	m10
10	O-028	MOR	Y	207	0.00483092	m10
10	O-059	HAE	Y	207	0.00483092	m10
10	O-079	OTH	N	207	0.00483092	m10
10	O-066	HAE	N	207	0.00483092	m10
10	L-027	MOR	N	207	0.00483092	m10
10	O-087	CDM	N	207	0.00483092	m10
10	O-016	HAE	Y	207	0.00483092	m10
10	L-017	STR	Y	207	0.00483092	m10
10	M-034	MOR	N	207	0.00483092	m10
10	M-032	HAE	N	207	0.00483092	m10
10	M-004	MOR	N	207	0.00483092	m10
10	L-059	COR	N	207	0.00483092	m10
10	L-025	MOR	N	207	0.00483092	m10
10	M-018	CD	N	207	0.00483092	m10
10	O-070	CD	Y	207	0.00483092	m10
10	L-129	STR	N	207	0.00483092	m10
10	L-001	STR	Y	207	0.00483092	m10
10	L-156	MOR	N	207	0.00483092	m10
10	M-050	CDM	N	207	0.00483092	m10
10	O-019	MOR	N	207	0.00483092	m10
10	O-041	STA	N	207	0.00483092	m10
10	M-046	CDM	N	207	0.00483092	m10
10	L-023	STR	Y	207	0.00483092	m10
10	L-016	CD	N	207	0.00483092	m10
10	O-007	CDM	N	207	0.00483092	m10
10	L-107	STR	Y	207	0.00483092	m10
10	O-072	CD	N	207	0.00483092	m10
10	O-020	MOR	N	207	0.00483092	m10
10	M-036	COR	N	207	0.00483092	m10
10	M-054	STR	N	207	0.00483092	m10
10	O-027	CDM	N	207	0.00483092	m10
10	M-026	HAE	N	207	0.00483092	m10
10	L-090	HAE	Y	207	0.00483092	m10
10	L-110	CDM	N	207	0.00483092	m10
10	L-034	MOR	N	207	0.00483092	m10
10	L-086	MOR	Y	207	0.00483092	m10
10	M-012	MOR	N	207	0.00483092	m10
10	O-015	COR	N	207	0.00483092	m10
10	L-157	CD	N	207	0.00483092	m10
10	L-148	CDM	Y	207	0.00483092	m10
10	O-017	CDM	N	207	0.00483092	m10
10	O-009	MOR	N	207	0.00483092	m10
10	M-048	CDM	N	207	0.00483092	m10
10	L-128	HAE	Y	207	0.00483092	m10
10	L-035	HAE	N	207	0.00483092	m10
10	O-032	CD	N	207	0.00483092	m10
10	L-046	HAE	N	207	0.00483092	m10
10	L-134	MOR	Y	207	0.00483092	m10
10	O-065	OTH	Y	207	0.00483092	m10
10	L-026	MOR	Y	207	0.00483092	m10
10	M-019	STR	Y	207	0.00483092	m10
10	O-054	HAE	Y	207	0.00483092	m10
10	L-075	MOR	Y	207	0.00483092	m10
10	L-012	MOR	N	207	0.00483092	m10
10	L-036	MOR	N	207	0.00483092	m10
10	M-040	CD	N	207	0.00483092	m10
10	L-054	HAE	N	207	0.00483092	m10
10	O-011	HAE	N	207	0.00483092	m10
10	L-119	CDM	N	207	0.00483092	m10
10	L-146	CDM	N	207	0.00483092	m10
10	M-035	CD	N	207	0.00483092	m10
10	L-094	HAE	Y	207	0.00483092	m10
10	L-018	MOR	N	207	0.00483092	m10
10	L-100	MOR		207	0.00483092	m10
10	O-025	MOR	N	207	0.00483092	m10
10	L-083	CDM	Y	207	0.00483092	m10
10	L-005	CDM	N	207	0.00483092	m10
10	O-067	MOR	N	207	0.00483092	m10
10	O-085	STR	Y	207	0.00483092	m10
10	M-031	CDM	N	207	0.00483092	m10
10	L-056	MOR	N	207	0.00483092	m10
10	O-053	CD	N	207	0.00483092	m10
10	L-147	CD	Y	207	0.00483092	m10
10	L-095	STR	Y	207	0.00483092	m10
10	M-042	CDM	N	207	0.00483092	m10
10	L-115	MOR	Y	207	0.00483092	m10
10	L-080	HAE	N	207	0.00483092	m10
10	L-076	CDM	N	207	0.00483092	m10
10	O-004	CDM	Y	207	0.00483092	m10
10	O-001	STR	Y	207	0.00483092	m10
10	O-022	HAE	N	207	0.00483092	m10
10	L-028	MOR	N	207	0.00483092	m10
10	L-073	CDM	N	207	0.00483092	m10
10	M-006	CD	N	207	0.00483092	m10
10	L-153	CD	N	207	0.00483092	m10
10	M-022	MOR	Y	207	0.00483092	m10
10	L-122	STR	Y	207	0.00483092	m10
10	O-069	CDM	N	207	0.00483092	m10
10	M-039	MOR	Y	207	0.00483092	m10
10	L-143	STR	Y	207	0.00483092	m10
10	O-086	CD	Y	207	0.00483092	m10
10	O-083	CDM	Y	207	0.00483092	m10
10	L-019	CDM	N	207	0.00483092	m10
10	M-023	MOR	N	207	0.00483092	m10
10	O-064	MOR	Y	207	0.00483092	m10
10	L-088	HAE	Y	207	0.00483092	m10
10	L-113	MOR	N	207	0.00483092	m10
10	O-033	STA	N	207	0.00483092	m10
10	L-047	MOR	N	207	0.00483092	m10
10	L-150	MOR	Y	207	0.00483092	m10
10	L-063	HAE		207	0.00483092	m10
10	L-043	HAE	N	207	0.00483092	m10
10	O-047	STR	Y	207	0.00483092	m10
10	M-017	HAE	N	207	0.00483092	m10
10	L-108	MOR	Y	207	0.00483092	m10
10	M-041	CDM	Y	207	0.00483092	m10
10	L-125	MOR	N	207	0.00483092	m10
10	O-005	COR	N	207	0.00483092	m10
10	L-033	HAE	N	207	0.00483092	m10
10	L-120	CD	N	207	0.00483092	m10
10	L-041	MOR	Y	207	0.00483092	m10
10	O-063	MOR	N	207	0.00483092	m10
10	M-053	MOR	Y	207	0.00483092	m10
10	L-006	CDM	N	207	0.00483092	m10
10	M-047	MOR	N	207	0.00483092	m10
10	O-075	CDM	Y	207	0.00483092	m10
10	L-061	CDM	N	207	0.00483092	m10
10	L-152	CDM	N	207	0.00483092	m10
10	O-031	HAE	N	207	0.00483092	m10
10	M-038	STR	Y	207	0.00483092	m10
10	M-029	CDM	N	207	0.00483092	m10
10	M-028	HAE	Y	207	0.00483092	m10
10	L-014	STA	N	207	0.00483092	m10
10	L-104	CDM	N	207	0.00483092	m10
10	L-111	CDM	N	207	0.00483092	m10
10	L-066	CD	N	207	0.00483092	m10
10	L-051	HAE	Y	207	0.00483092	m10
10	M-013	HAE	Y	207	0.00483092	m10
10	L-004	MOR	N	207	0.00483092	m10
10	L-029	CDM	Y	207	0.00483092	m10
10	O-010	MOR	N	207	0.00483092	m10
10	L-011	MOR	Y	207	0.00483092	m10
10	O-045	HAE	N	207	0.00483092	m10
10	M-021	STR	Y	207	0.00483092	m10
10	L-105	CDM	N	207	0.00483092	m10
10	L-068	CD	N	207	0.00483092	m10
10	M-044	HAE	Y	207	0.00483092	m10
10	O-049	MOR	N	207	0.00483092	m10
10	O-057	MOR	Y	207	0.00483092	m10
10	M-027	CD	N	207	0.00483092	m10
10	O-061	HAE	N	207	0.00483092	m10
10	L-158	STR	Y	207	0.00483092	m10
10	L-117	STR	N	207	0.00483092	m10
10	L-130	CDM	Y	207	0.00483092	m10
10	L-089	CDM	N	207	0.00483092	m10
10	O-052	HAE	Y	207	0.00483092	m10
10	O-018	MOR	Y	207	0.00483092	m10
10	L-097	CD	N	207	0.00483092	m10
10	L-151	CDM	N	207	0.00483092	m10
[truncated: 236 more rows]

## Sheet: Fig3d
rv_yn	study_id	timing	cluster	n	pct
No	L-001_01	Pre	OTH	1856	0.00107759
No	L-001_01	Post	COR	1856	0.00107759
No	L-002_01	Pre	OTH	1856	0.00107759
No	L-002_01	Post	STR	1856	0.00107759
No	L-003_01	Pre	OTH	1856	0.00107759
No	L-003_01	Post	STA	1856	0.00107759
No	L-005_01	Pre	STR	1856	0.00107759
No	L-005_01	Post	STA	1856	0.00107759
No	L-006_01	Pre	OTH	1856	0.00107759
No	L-006_01	Post	STA	1856	0.00107759
No	L-007_01	Pre	OTH	1856	0.00107759
No	L-007_01	Post	COR	1856	0.00107759
No	L-009_01	Pre	OTH	1856	0.00107759
No	L-009_01	Post	STR	1856	0.00107759
No	L-010_01	Pre	OTH	1856	0.00107759
No	L-010_01	Post	MOR	1856	0.00107759
No	L-011_01	Pre	OTH	1856	0.00107759
No	L-011_01	Post	CDM	1856	0.00107759
No	L-012_01	Pre	OTH	1856	0.00107759
No	L-012_01	Post	STA	1856	0.00107759
No	L-048_12	Pre	COR	1856	0.00107759
No	L-048_12	Post	COR	1856	0.00107759
No	L-016_01	Pre	OTH	1856	0.00107759
No	L-016_01	Post	COR	1856	0.00107759
No	L-017_01	Pre	OTH	1856	0.00107759
No	L-017_01	Post	STA	1856	0.00107759
No	L-018_01	Pre	OTH	1856	0.00107759
No	L-018_01	Post	STA	1856	0.00107759
No	L-095_34	Pre	MOR	1856	0.00107759
No	L-095_34	Post	STR	1856	0.00107759
No	L-020_01	Pre	OTH	1856	0.00107759
No	L-020_01	Post	COR	1856	0.00107759
No	L-022_01	Pre	STR	1856	0.00107759
No	L-022_01	Post	CD	1856	0.00107759
No	L-026_01	Pre	OTH	1856	0.00107759
No	L-026_01	Post	STA	1856	0.00107759
No	L-029_01	Pre	STA	1856	0.00107759
No	L-029_01	Post	STR	1856	0.00107759
No	L-061_23	Pre	COR	1856	0.00107759
No	L-061_23	Post	CDM	1856	0.00107759
No	L-040_01	Pre	OTH	1856	0.00107759
No	L-040_01	Post	HAE	1856	0.00107759
No	L-073_12	Pre	STA	1856	0.00107759
No	L-073_12	Post	STA	1856	0.00107759
No	L-075_12	Pre	STA	1856	0.00107759
No	L-075_12	Post	STA	1856	0.00107759
No	L-044_01	Pre	OTH	1856	0.00107759
No	L-044_01	Post	STR	1856	0.00107759
No	L-047_01	Pre	OTH	1856	0.00107759
No	L-047_01	Post	STA	1856	0.00107759
No	L-048_01	Pre	OTH	1856	0.00107759
No	L-048_01	Post	COR	1856	0.00107759
No	L-049_01	Pre	OTH	1856	0.00107759
No	L-049_01	Post	STR	1856	0.00107759
No	L-050_01	Pre	OTH	1856	0.00107759
No	L-050_01	Post	COR	1856	0.00107759
No	L-051_01	Pre	STR	1856	0.00107759
No	L-051_01	Post	HAE	1856	0.00107759
No	L-053_01	Pre	OTH	1856	0.00107759
No	L-053_01	Post	STA	1856	0.00107759
No	L-054_01	Pre	STR	1856	0.00107759
No	L-054_01	Post	STA	1856	0.00107759
No	L-055_01	Pre	OTH	1856	0.00107759
No	L-055_01	Post	STA	1856	0.00107759
No	L-057_01	Pre	OTH	1856	0.00107759
No	L-057_01	Post	COR	1856	0.00107759
No	L-059_01	Pre	STA	1856	0.00107759
No	L-059_01	Post	COR	1856	0.00107759
No	L-092_12	Pre	CD	1856	0.00107759
No	L-092_12	Post	CD	1856	0.00107759
No	L-061_01	Pre	OTH	1856	0.00107759
No	L-061_01	Post	CDM	1856	0.00107759
No	L-062_01	Pre	CD	1856	0.00107759
No	L-062_01	Post	STA	1856	0.00107759
No	L-063_01	Pre	OTH	1856	0.00107759
No	L-063_01	Post	HAE	1856	0.00107759
No	L-064_01	Pre	OTH	1856	0.00107759
No	L-064_01	Post	CDM	1856	0.00107759
No	L-065_01	Pre	STA	1856	0.00107759
No	L-065_01	Post	STR	1856	0.00107759
No	L-098_12	Pre	STA	1856	0.00107759
No	L-098_12	Post	MOR	1856	0.00107759
No	L-068_01	Pre	STR	1856	0.00107759
No	L-068_01	Post	STA	1856	0.00107759
No	L-100_12	Pre	STA	1856	0.00107759
No	L-100_12	Post	CDM	1856	0.00107759
No	L-108_23	Pre	CD	1856	0.00107759
No	L-108_23	Post	COR	1856	0.00107759
No	L-073_01	Pre	OTH	1856	0.00107759
No	L-073_01	Post	STA	1856	0.00107759
No	L-074_01	Pre	STA	1856	0.00107759
No	L-074_01	Post	COR	1856	0.00107759
No	L-075_01	Pre	STA	1856	0.00107759
No	L-075_01	Post	STA	1856	0.00107759
No	L-076_01	Pre	OTH	1856	0.00107759
No	L-076_01	Post	STA	1856	0.00107759
No	L-078_01	Pre	STA	1856	0.00107759
No	L-078_01	Post	CDM	1856	0.00107759
No	L-079_01	Pre	STR	1856	0.00107759
No	L-079_01	Post	STR	1856	0.00107759
No	L-080_01	Pre	STA	1856	0.00107759
No	L-080_01	Post	STA	1856	0.00107759
No	L-082_01	Pre	OTH	1856	0.00107759
No	L-082_01	Post	COR	1856	0.00107759
No	L-083_01	Pre	OTH	1856	0.00107759
No	L-083_01	Post	MOR	1856	0.00107759
No	L-086_01	Pre	OTH	1856	0.00107759
No	L-086_01	Post	STA	1856	0.00107759
No	L-087_01	Pre	STA	1856	0.00107759
No	L-087_01	Post	COR	1856	0.00107759
No	L-088_01	Pre	STA	1856	0.00107759
No	L-088_01	Post	STA	1856	0.00107759
No	L-089_01	Pre	OTH	1856	0.00107759
No	L-089_01	Post	COR	1856	0.00107759
No	L-090_01	Pre	OTH	1856	0.00107759
No	L-090_01	Post	STA	1856	0.00107759
No	L-122_12	Pre	COR	1856	0.00107759
No	L-122_12	Post	CD	1856	0.00107759
No	L-092_01	Pre	OTH	1856	0.00107759
No	L-092_01	Post	CD	1856	0.00107759
No	L-094_01	Pre	OTH	1856	0.00107759
No	L-094_01	Post	HAE	1856	0.00107759
No	L-095_01	Pre	OTH	1856	0.00107759
No	L-095_01	Post	STA	1856	0.00107759
No	L-097_01	Pre	OTH	1856	0.00107759
No	L-097_01	Post	STA	1856	0.00107759
No	L-098_01	Pre	HAE	1856	0.00107759
No	L-098_01	Post	STA	1856	0.00107759
No	L-099_01	Pre	OTH	1856	0.00107759
No	L-099_01	Post	CD	1856	0.00107759
No	L-133_12	Pre	STA	1856	0.00107759
No	L-133_12	Post	COR	1856	0.00107759
No	L-113_01	Pre	OTH	1856	0.00107759
No	L-113_01	Post	STA	1856	0.00107759
No	L-114_01	Pre	STR	1856	0.00107759
No	L-114_01	Post	STA	1856	0.00107759
No	L-115_01	Pre	OTH	1856	0.00107759
No	L-115_01	Post	STA	1856	0.00107759
No	L-116_01	Pre	STR	1856	0.00107759
No	L-116_01	Post	STR	1856	0.00107759
No	L-117_01	Pre	STA	1856	0.00107759
No	L-117_01	Post	STA	1856	0.00107759
No	L-119_01	Pre	OTH	1856	0.00107759
No	L-119_01	Post	CDM	1856	0.00107759
No	L-120_01	Pre	STA	1856	0.00107759
No	L-120_01	Post	COR	1856	0.00107759
No	L-141_12	Pre	COR	1856	0.00107759
No	L-141_12	Post	COR	1856	0.00107759
No	L-142_12	Pre	STA	1856	0.00107759
No	L-142_12	Post	CD	1856	0.00107759
No	L-126_01	Pre	OTH	1856	0.00107759
No	L-126_01	Post	STA	1856	0.00107759
No	L-127_01	Pre	OTH	1856	0.00107759
No	L-127_01	Post	STA	1856	0.00107759
No	L-128_01	Pre	STR	1856	0.00107759
No	L-128_01	Post	STA	1856	0.00107759
No	L-130_01	Pre	OTH	1856	0.00107759
No	L-130_01	Post	STA	1856	0.00107759
No	L-132_01	Pre	STR	1856	0.00107759
No	L-132_01	Post	STA	1856	0.00107759
No	L-133_01	Pre	OTH	1856	0.00107759
No	L-133_01	Post	STA	1856	0.00107759
No	L-135_01	Pre	STA	1856	0.00107759
No	L-135_01	Post	STA	1856	0.00107759
No	L-143_01	Pre	STR	1856	0.00107759
No	L-143_01	Post	COR	1856	0.00107759
No	L-147_01	Pre	OTH	1856	0.00107759
No	L-147_01	Post	STA	1856	0.00107759
No	L-149_01	Pre	OTH	1856	0.00107759
No	L-149_01	Post	STR	1856	0.00107759
No	L-150_01	Pre	OTH	1856	0.00107759
No	L-150_01	Post	HAE	1856	0.00107759
No	M-005_12	Pre	STA	1856	0.00107759
No	M-005_12	Post	STA	1856	0.00107759
No	L-155_01	Pre	STA	1856	0.00107759
No	L-155_01	Post	CD	1856	0.00107759
No	L-157_01	Pre	STR	1856	0.00107759
No	L-157_01	Post	STA	1856	0.00107759
No	M-004_01	Pre	STA	1856	0.00107759
No	M-004_01	Post	MOR	1856	0.00107759
No	M-008_01	Pre	STA	1856	0.00107759
No	M-008_01	Post	CD	1856	0.00107759
No	M-010_01	Pre	COR	1856	0.00107759
No	M-010_01	Post	COR	1856	0.00107759
No	M-016_01	Pre	STR	1856	0.00107759
No	M-016_01	Post	COR	1856	0.00107759
No	M-019_01	Pre	COR	1856	0.00107759
No	M-019_01	Post	STA	1856	0.00107759
No	M-021_01	Pre	OTH	1856	0.00107759
No	M-021_01	Post	STA	1856	0.00107759
No	M-023_01	Pre	OTH	1856	0.00107759
No	M-023_01	Post	CDM	1856	0.00107759
No	M-027_12	Pre	COR	1856	0.00107759
No	M-027_12	Post	STA	1856	0.00107759
No	M-027_01	Pre	STR	1856	0.00107759
No	M-027_01	Post	COR	1856	0.00107759
No	M-028_01	Pre	STA	1856	0.00107759
No	M-028_01	Post	COR	1856	0.00107759
No	M-032_01	Pre	STA	1856	0.00107759
No	M-032_01	Post	STA	1856	0.00107759
No	M-034_01	Pre	STA	1856	0.00107759
No	M-034_01	Post	STA	1856	0.00107759
No	M-035_01	Pre	STA	1856	0.00107759
No	M-035_01	Post	STA	1856	0.00107759
No	M-039_01	Pre	OTH	1856	0.00107759
No	M-039_01	Post	STA	1856	0.00107759
No	M-035_12	Pre	STA	1856	0.00107759
No	M-035_12	Post	STA	1856	0.00107759
No	M-036_12	Pre	COR	1856	0.00107759
No	M-036_12	Post	STA	1856	0.00107759
No	M-043_01	Pre	OTH	1856	0.00107759
No	M-043_01	Post	CD	1856	0.00107759
No	M-045_01	Pre	OTH	1856	0.00107759
No	M-045_01	Post	CDM	1856	0.00107759
No	M-048_01	Pre	STA	1856	0.00107759
No	M-048_01	Post	MOR	1856	0.00107759
No	M-049_01	Pre	OTH	1856	0.00107759
No	M-049_01	Post	CDM	1856	0.00107759
No	M-051_01	Pre	STR	1856	0.00107759
No	M-051_01	Post	COR	1856	0.00107759
No	M-053_01	Pre	STA	1856	0.00107759
No	M-053_01	Post	COR	1856	0.00107759
No	M-049_12	Pre	CDM	1856	0.00107759
No	M-049_12	Post	STA	1856	0.00107759
No	O-020_23	Pre	CDM	1856	0.00107759
No	O-020_23	Post	MOR	1856	0.00107759
No	O-005_01	Pre	STA	1856	0.00107759
No	O-005_01	Post	HAE	1856	0.00107759
No	O-006_01	Pre	OTH	1856	0.00107759
No	O-006_01	Post	STA	1856	0.00107759
No	O-001_12	Pre	OTH	1856	0.00107759
No	O-001_12	Post	CDM	1856	0.00107759
No	O-004_12	Pre	MOR	1856	0.00107759
No	O-004_12	Post	CDM	1856	0.00107759
No	O-005_12	Pre	HAE	1856	0.00107759
No	O-005_12	Post	STA	1856	0.00107759
No	O-013_01	Pre	OTH	1856	0.00107759
No	O-013_01	Post	STA	1856	0.00107759
No	O-025_01	Pre	OTH	1856	0.00107759
No	O-025_01	Post	STA	1856	0.00107759
No	L-023_45	Pre	COR	1856	0.00107759
No	L-023_45	Post	CDM	1856	0.00107759
No	O-027_01	Pre	COR	1856	0.00107759
No	O-027_01	Post	COR	1856	0.00107759
No	O-028_01	Pre	STR	1856	0.00107759
No	O-028_01	Post	STA	1856	0.00107759
No	O-029_01	Pre	STR	1856	0.00107759
No	O-029_01	Post	STA	1856	0.00107759
No	O-030_01	Pre	MOR	1856	0.00107759
No	O-030_01	Post	MOR	1856	0.00107759
No	O-032_01	Pre	STA	1856	0.00107759
No	O-032_01	Post	STA	1856	0.00107759
No	O-033_01	Pre	OTH	1856	0.00107759
No	O-033_01	Post	STA	1856	0.00107759
No	O-034_01	Pre	STA	1856	0.00107759
No	O-034_01	Post	COR	1856	0.00107759
No	O-038_01	Pre	CDM	1856	0.00107759
No	O-038_01	Post	CDM	1856	0.00107759
No	O-024_12	Pre	STR	1856	0.00107759
No	O-024_12	Post	COR	1856	0.00107759
No	O-040_01	Pre	STA	1856	0.00107759
No	O-040_01	Post	MOR	1856	0.00107759
No	O-027_12	Pre	COR	1856	0.00107759
No	O-027_12	Post	STA	1856	0.00107759
No	O-043_01	Pre	STA	1856	0.00107759
No	O-043_01	Post	CDM	1856	0.00107759
No	O-044_01	Pre	STA	1856	0.00107759
No	O-044_01	Post	STA	1856	0.00107759
No	O-046_01	Pre	OTH	1856	0.00107759
No	O-046_01	Post	MOR	1856	0.00107759
No	O-047_01	Pre	STA	1856	0.00107759
No	O-047_01	Post	STR	1856	0.00107759
No	O-048_01	Pre	COR	1856	0.00107759
No	O-048_01	Post	CD	1856	0.00107759
No	O-052_01	Pre	STA	1856	0.00107759
No	O-052_01	Post	STA	1856	0.00107759
No	O-041_12	Pre	STA	1856	0.00107759
No	O-041_12	Post	STA	1856	0.00107759
No	O-055_01	Pre	OTH	1856	0.00107759
No	O-055_01	Post	STR	1856	0.00107759
No	O-056_01	Pre	STR	1856	0.00107759
No	O-056_01	Post	MOR	1856	0.00107759
No	O-059_01	Pre	STA	1856	0.00107759
No	O-059_01	Post	STA	1856	0.00107759
No	O-060_01	Pre	OTH	1856	0.00107759
No	O-060_01	Post	STA	1856	0.00107759
No	O-063_01	Pre	STA	1856	0.00107759
No	O-063_01	Post	STA	1856	0.00107759
No	O-064_01	Pre	STR	1856	0.00107759
No	O-064_01	Post	STA	1856	0.00107759
No	O-055_12	Pre	STR	1856	0.00107759
No	O-055_12	Post	CD	1856	0.00107759
No	O-066_01	Pre	STA	1856	0.00107759
No	O-066_01	Post	MOR	1856	0.00107759
No	O-067_01	Pre	STA	1856	0.00107759
No	O-067_01	Post	COR	1856	0.00107759
No	O-070_01	Pre	OTH	1856	0.00107759
No	O-070_01	Post	CD	1856	0.00107759
No	L-076_45	Pre	STA	1856	0.00107759
No	L-076_45	Post	CD	1856	0.00107759
No	O-073_01	Pre	OTH	1856	0.00107759
No	O-073_01	Post	COR	1856	0.00107759
No	O-074_01	Pre	STA	1856	0.00107759
No	O-074_01	Post	STA	1856	0.00107759
No	O-075_01	Pre	STA	1856	0.00107759
No	O-075_01	Post	STA	1856	0.00107759
No	O-077_01	Pre	STR	1856	0.00107759
No	O-077_01	Post	COR	1856	0.00107759
No	O-078_01	Pre	OTH	1856	0.00107759
No	O-078_01	Post	COR	1856	0.00107759
No	O-079_01	Pre	STA	1856	0.00107759
No	O-079_01	Post	STA	1856	0.00107759
No	O-080_01	Pre	OTH	1856	0.00107759
No	O-080_01	Post	CD	1856	0.00107759
No	O-083_01	Pre	STA	1856	0.00107759
No	O-083_01	Post	STA	1856	0.00107759
No	O-084_01	Pre	OTH	1856	0.00107759
No	O-084_01	Post	CD	1856	0.00107759
No	O-085_01	Pre	OTH	1856	0.00107759
No	O-085_01	Post	COR	1856	0.00107759
No	O-086_01	Pre	OTH	1856	0.00107759
No	O-086_01	Post	STA	1856	0.00107759
No	O-087_01	Pre	STA	1856	0.00107759
No	O-087_01	Post	COR	1856	0.00107759
No	O-088_01	Pre	STA	1856	0.00107759
No	O-088_01	Post	STA	1856	0.00107759
No	L-001_12	Pre	COR	1856	0.00107759
No	L-001_12	Post	COR	1856	0.00107759
No	L-003_12	Pre	STA	1856	0.00107759
No	L-003_12	Post	STA	1856	0.00107759
No	O-084_12	Pre	CD	1856	0.00107759
No	O-084_12	Post	CD	1856	0.00107759
No	L-005_12	Pre	STA	1856	0.00107759
No	L-005_12	Post	COR	1856	0.00107759
No	L-006_12	Pre	STA	1856	0.00107759
No	L-006_12	Post	STR	1856	0.00107759
No	O-087_12	Pre	COR	1856	0.00107759
No	O-087_12	Post	COR	1856	0.00107759
No	L-011_12	Pre	CDM	1856	0.00107759
No	L-011_12	Post	CDM	1856	0.00107759
No	L-001_23	Pre	COR	1856	0.00107759
No	L-001_23	Post	COR	1856	0.00107759
No	L-014_12	Pre	MOR	1856	0.00107759
No	L-014_12	Post	STR	1856	0.00107759
No	L-016_12	Pre	COR	1856	0.00107759
No	L-016_12	Post	STA	1856	0.00107759
No	L-017_12	Pre	STA	1856	0.00107759
No	L-017_12	Post	CDM	1856	0.00107759
No	L-129_45	Pre	CD	1856	0.00107759
No	L-129_45	Post	STR	1856	0.00107759
No	L-014_23	Pre	STR	1856	0.00107759
No	L-014_23	Post	STR	1856	0.00107759
No	L-021_12	Pre	STA	1856	0.00107759
No	L-021_12	Post	STR	1856	0.00107759
No	L-022_12	Pre	CD	1856	0.00107759
No	L-022_12	Post	CD	1856	0.00107759
No	L-025_12	Pre	HAE	1856	0.00107759
No	L-025_12	Post	MOR	1856	0.00107759
No	L-026_12	Pre	STA	1856	0.00107759
No	L-026_12	Post	STA	1856	0.00107759
No	L-027_12	Pre	COR	1856	0.00107759
No	L-027_12	Post	STR	1856	0.00107759
No	L-028_12	Pre	STA	1856	0.00107759
No	L-028_12	Post	MOR	1856	0.00107759
No	L-029_12	Pre	STR	1856	0.00107759
No	L-029_12	Post	COR	1856	0.00107759
No	L-031_12	Pre	STA	1856	0.00107759
No	L-031_12	Post	COR	1856	0.00107759
No	L-033_12	Pre	MOR	1856	0.00107759
No	L-033_12	Post	HAE	1856	0.00107759
No	L-035_12	Pre	MOR	1856	0.00107759
No	L-035_12	Post	MOR	1856	0.00107759
No	L-028_23	Pre	MOR	1856	0.00107759
No	L-028_23	Post	MOR	1856	0.00107759
No	L-039_12	Pre	COR	1856	0.00107759
No	L-039_12	Post	CD	1856	0.00107759
No	L-040_12	Pre	HAE	1856	0.00107759
No	L-040_12	Post	HAE	1856	0.00107759
No	L-044_12	Pre	STR	1856	0.00107759
No	L-044_12	Post	COR	1856	0.00107759
No	L-034_23	Pre	MOR	1856	0.00107759
No	L-034_23	Post	CDM	1856	0.00107759
No	L-047_12	Pre	STA	1856	0.00107759
No	L-047_12	Post	STA	1856	0.00107759
No	L-080_34	Pre	CDM	1856	0.00107759
No	L-080_34	Post	CDM	1856	0.00107759
No	L-049_12	Pre	STR	1856	0.00107759
No	L-049_12	Post	STR	1856	0.00107759
No	L-053_12	Pre	STA	1856	0.00107759
No	L-053_12	Post	COR	1856	0.00107759
No	L-044_23	Pre	COR	1856	0.00107759
No	L-044_23	Post	COR	1856	0.00107759
No	O-084_56	Pre	OTH	1856	0.00107759
No	O-084_56	Post	CDM	1856	0.00107759
No	L-057_12	Pre	COR	1856	0.00107759
No	L-057_12	Post	OTH	1856	0.00107759
No	L-059_12	Pre	COR	1856	0.00107759
No	L-059_12	Post	CD	1856	0.00107759
No	L-061_12	Pre	CDM	1856	0.00107759
No	L-061_12	Post	COR	1856	0.00107759
No	L-064_12	Pre	CDM	1856	0.00107759
No	L-064_12	Post	CD	1856	0.00107759
No	L-105_34	Pre	CD	1856	0.00107759
No	L-105_34	Post	CD	1856	0.00107759
No	L-068_12	Pre	STA	1856	0.00107759
No	L-068_12	Post	STA	1856	0.00107759
No	L-068_23	Pre	STA	1856	0.00107759
No	L-068_23	Post	COR	1856	0.00107759
No	L-070_23	Pre	MOR	1856	0.00107759
No	L-070_23	Post	CDM	1856	0.00107759
No	L-076_12	Pre	STA	1856	0.00107759
No	L-076_12	Post	STA	1856	0.00107759
No	L-078_12	Pre	CDM	1856	0.00107759
No	L-078_12	Post	CDM	1856	0.00107759
No	L-076_23	Pre	STA	1856	0.00107759
No	L-076_23	Post	STA	1856	0.00107759
No	L-080_12	Pre	STA	1856	0.00107759
No	L-080_12	Post	STA	1856	0.00107759
No	L-082_12	Pre	COR	1856	0.00107759
No	L-082_12	Post	COR	1856	0.00107759
No	L-083_12	Pre	MOR	1856	0.00107759
No	L-083_12	Post	CDM	1856	0.00107759
No	L-086_12	Pre	STA	1856	0.00107759
No	L-086_12	Post	CD	1856	0.00107759
No	L-087_12	Pre	COR	1856	0.00107759
No	L-087_12	Post	COR	1856	0.00107759
No	L-088_12	Pre	STA	1856	0.00107759
No	L-088_12	Post	COR	1856	0.00107759
No	L-092_23	Pre	CD	1856	0.00107759
No	L-092_23	Post	COR	1856	0.00107759
No	O-009_45	Pre	CD	1856	0.00107759
No	O-009_45	Post	CD	1856	0.00107759
No	L-095_23	Pre	CDM	1856	0.00107759
No	L-095_23	Post	MOR	1856	0.00107759
No	L-096_23	Pre	STA	1856	0.00107759
No	L-096_23	Post	CDM	1856	0.00107759
No	L-094_12	Pre	HAE	1856	0.00107759
No	L-094_12	Post	CDM	1856	0.00107759
No	L-095_12	Pre	STA	1856	0.00107759
No	L-095_12	Post	CDM	1856	0.00107759
No	L-096_12	Pre	STA	1856	0.00107759
No	L-096_12	Post	STA	1856	0.00107759
No	L-097_12	Pre	STA	1856	0.00107759
No	L-097_12	Post	HAE	1856	0.00107759
No	L-105_23	Pre	CD	1856	0.00107759
No	L-105_23	Post	CD	1856	0.00107759
No	L-099_12	Pre	CD	1856	0.00107759
No	L-099_12	Post	MOR	1856	0.00107759
No	L-107_23	Pre	STA	1856	0.00107759
No	L-107_23	Post	CD	1856	0.00107759
No	L-153_34	Pre	COR	1856	0.00107759
No	L-153_34	Post	MOR	1856	0.00107759
No	L-104_12	Pre	MOR	1856	0.00107759
No	L-104_12	Post	STA	1856	0.00107759
No	L-105_12	Pre	COR	1856	0.00107759
No	L-105_12	Post	CD	1856	0.00107759
No	L-107_12	Pre	COR	1856	0.00107759
No	L-107_12	Post	STA	1856	0.00107759
No	L-108_12	Pre	COR	1856	0.00107759
No	L-108_12	Post	CD	1856	0.00107759
No	L-120_23	Pre	COR	1856	0.00107759
No	L-120_23	Post	COR	1856	0.00107759
No	L-111_12	Pre	STA	1856	0.00107759
No	L-111_12	Post	STA	1856	0.00107759
No	L-122_23	Pre	CD	1856	0.00107759
No	L-122_23	Post	COR	1856	0.00107759
No	M-019_34	Pre	COR	1856	0.00107759
No	M-019_34	Post	CDM	1856	0.00107759
No	L-115_12	Pre	STA	1856	0.00107759
No	L-115_12	Post	STR	1856	0.00107759
No	L-116_12	Pre	STR	1856	0.00107759
No	L-116_12	Post	CDM	1856	0.00107759
No	L-117_12	Pre	STA	1856	0.00107759
No	L-117_12	Post	STA	1856	0.00107759
No	L-119_12	Pre	CDM	1856	0.00107759
No	L-119_12	Post	CDM	1856	0.00107759
No	L-120_12	Pre	COR	1856	0.00107759
No	L-120_12	Post	COR	1856	0.00107759
No	L-121_12	Pre	STA	1856	0.00107759
No	L-121_12	Post	COR	1856	0.00107759
No	M-031_34	Pre	STA	1856	0.00107759
No	M-031_34	Post	STA	1856	0.00107759
No	L-126_12	Pre	STA	1856	0.00107759
No	L-126_12	Post	STA	1856	0.00107759
No	L-140_23	Pre	STA	1856	0.00107759
No	L-140_23	Post	CD	1856	0.00107759
No	L-141_23	Pre	COR	1856	0.00107759
No	L-141_23	Post	STA	1856	0.00107759
No	L-129_12	Pre	MOR	1856	0.00107759
No	L-129_12	Post	COR	1856	0.00107759
No	L-130_12	Pre	STA	1856	0.00107759
No	L-130_12	Post	CD	1856	0.00107759
No	L-132_12	Pre	STA	1856	0.00107759
No	L-132_12	Post	STA	1856	0.00107759
No	L-145_23	Pre	COR	1856	0.00107759
No	L-145_23	Post	STA	1856	0.00107759
No	L-134_12	Pre	CD	1856	0.00107759
No	L-134_12	Post	CDM	1856	0.00107759
No	L-150_23	Pre	MOR	1856	0.00107759
No	L-150_23	Post	COR	1856	0.00107759
No	L-136_12	Pre	STA	1856	0.00107759
No	L-136_12	Post	MOR	1856	0.00107759
No	L-137_12	Pre	STA	1856	0.00107759
No	L-137_12	Post	COR	1856	0.00107759
No	L-154_23	Pre	STA	1856	0.00107759
No	L-154_23	Post	COR	1856	0.00107759
No	L-139_12	Pre	STA	1856	0.00107759
No	L-139_12	Post	STA	1856	0.00107759
No	L-140_12	Pre	STA	1856	0.00107759
No	L-140_12	Post	STA	1856	0.00107759
No	L-113_68	Pre	STA	1856	0.00107759
No	L-113_68	Post	STA	1856	0.00107759
No	M-006_23	Pre	COR	1856	0.00107759
No	M-006_23	Post	STR	1856	0.00107759
No	L-143_12	Pre	COR	1856	0.00107759
No	L-143_12	Post	COR	1856	0.00107759
No	L-146_12	Pre	COR	1856	0.00107759
No	L-146_12	Post	COR	1856	0.00107759
No	L-147_12	Pre	STA	1856	0.00107759
No	L-147_12	Post	STA	1856	0.00107759
No	L-148_12	Pre	STR	1856	0.00107759
No	L-148_12	Post	HAE	1856	0.00107759
No	L-149_12	Pre	STR	1856	0.00107759
No	L-149_12	Post	STA	1856	0.00107759
No	L-150_12	Pre	HAE	1856	0.00107759
No	L-150_12	Post	MOR	1856	0.00107759
No	L-152_12	Pre	STA	1856	0.00107759
No	L-152_12	Post	STA	1856	0.00107759
No	L-154_12	Pre	STA	1856	0.00107759
No	L-154_12	Post	STA	1856	0.00107759
No	L-156_12	Pre	STA	1856	0.00107759
No	L-156_12	Post	HAE	1856	0.00107759
No	O-033_34	Pre	CD	1856	0.00107759
No	O-033_34	Post	MOR	1856	0.00107759
No	M-004_12	Pre	MOR	1856	0.00107759
No	M-004_12	Post	CD	1856	0.00107759
No	M-032_23	Pre	STA	1856	0.00107759
No	M-032_23	Post	STA	1856	0.00107759
No	M-007_12	Pre	STA	1856	0.00107759
No	M-007_12	Post	MOR	1856	0.00107759
No	M-008_12	Pre	CD	1856	0.00107759
No	M-008_12	Post	HAE	1856	0.00107759
No	M-010_12	Pre	COR	1856	0.00107759
No	M-010_12	Post	COR	1856	0.00107759
No	M-038_23	Pre	CD	1856	0.00107759
No	M-038_23	Post	CD	1856	0.00107759
No	M-016_12	Pre	COR	1856	0.00107759
No	M-016_12	Post	CD	1856	0.00107759
No	M-017_12	Pre	CD	1856	0.00107759
No	M-017_12	Post	STA	1856	0.00107759
No	M-020_12	Pre	COR	1856	0.00107759
No	M-020_12	Post	COR	1856	0.00107759
No	M-021_12	Pre	STA	1856	0.00107759
No	M-021_12	Post	COR	1856	0.00107759
No	O-058_34	Pre	COR	1856	0.00107759
No	O-058_34	Post	MOR	1856	0.00107759
No	M-053_23	Pre	STR	1856	0.00107759
No	M-053_23	Post	STA	1856	0.00107759
No	O-001_23	Pre	CDM	1856	0.00107759
No	O-001_23	Post	HAE	1856	0.00107759
No	L-068_56	Pre	COR	1856	0.00107759
No	L-068_56	Post	MOR	1856	0.00107759
No	L-070_56	Pre	CD	1856	0.00107759
No	L-070_56	Post	CD	1856	0.00107759
No	O-006_23	Pre	STA	1856	0.00107759
No	O-006_23	Post	MOR	1856	0.00107759
No	M-032_12	Pre	STA	1856	0.00107759
No	M-032_12	Post	STA	1856	0.00107759
No	M-034_12	Pre	STA	1856	0.00107759
No	M-034_12	Post	MOR	1856	0.00107759
No	O-009_23	Pre	CD	1856	0.00107759
No	O-009_23	Post	STR	1856	0.00107759
No	O-075_34	Pre	MOR	1856	0.00107759
No	O-075_34	Post	CDM	1856	0.00107759
No	M-039_12	Pre	STA	1856	0.00107759
No	M-039_12	Post	MOR	1856	0.00107759
No	M-040_12	Pre	CD	1856	0.00107759
No	M-040_12	Post	CD	1856	0.00107759
No	O-015_23	Pre	STA	1856	0.00107759
No	O-015_23	Post	STR	1856	0.00107759
No	M-045_12	Pre	CDM	1856	0.00107759
No	M-045_12	Post	HAE	1856	0.00107759
No	M-047_12	Pre	CD	1856	0.00107759
No	M-047_12	Post	CD	1856	0.00107759
No	M-048_12	Pre	MOR	1856	0.00107759
No	M-048_12	Post	MOR	1856	0.00107759
No	O-019_23	Pre	MOR	1856	0.00107759
No	O-019_23	Post	STR	1856	0.00107759
No	L-093_56	Pre	MOR	1856	0.00107759
No	L-093_56	Post	MOR	1856	0.00107759
No	M-051_12	Pre	COR	1856	0.00107759
No	M-051_12	Post	COR	1856	0.00107759
No	M-053_12	Pre	COR	1856	0.00107759
No	M-053_12	Post	STR	1856	0.00107759
No	L-015_45	Pre	MOR	1856	0.00107759
No	L-015_45	Post	CDM	1856	0.00107759
No	O-028_23	Pre	HAE	1856	0.00107759
No	O-028_23	Post	MOR	1856	0.00107759
No	L-020_45	Pre	MOR	1856	0.00107759
No	L-020_45	Post	STR	1856	0.00107759
No	O-006_12	Pre	STA	1856	0.00107759
No	O-006_12	Post	STA	1856	0.00107759
No	O-009_12	Pre	CD	1856	0.00107759
No	O-009_12	Post	CD	1856	0.00107759
No	L-105_56	Pre	COR	1856	0.00107759
No	L-105_56	Post	CD	1856	0.00107759
No	O-013_12	Pre	STA	1856	0.00107759
No	O-013_12	Post	COR	1856	0.00107759
No	O-016_12	Pre	STA	1856	0.00107759
No	O-016_12	Post	MOR	1856	0.00107759
No	O-017_12	Pre	STR	1856	0.00107759
No	O-017_12	Post	STA	1856	0.00107759
No	O-018_12	Pre	COR	1856	0.00107759
No	O-018_12	Post	COR	1856	0.00107759
No	O-019_12	Pre	STA	1856	0.00107759
No	O-019_12	Post	MOR	1856	0.00107759
No	O-020_12	Pre	MOR	1856	0.00107759
No	O-020_12	Post	CDM	1856	0.00107759
No	O-022_12	Pre	COR	1856	0.00107759
No	O-022_12	Post	COR	1856	0.00107759
No	O-052_23	Pre	CDM	1856	0.00107759
No	O-052_23	Post	HAE	1856	0.00107759
No	O-053_23	Pre	CD	1856	0.00107759
No	O-053_23	Post	CD	1856	0.00107759
No	O-054_23	Pre	MOR	1856	0.00107759
No	O-054_23	Post	COR	1856	0.00107759
No	L-043_45	Pre	CDM	1856	0.00107759
No	L-043_45	Post	STR	1856	0.00107759
No	O-028_12	Pre	STA	1856	0.00107759
No	O-028_12	Post	HAE	1856	0.00107759
No	O-030_12	Pre	MOR	1856	0.00107759
No	O-030_12	Post	STA	1856	0.00107759
No	O-033_12	Pre	STA	1856	0.00107759
No	O-033_12	Post	COR	1856	0.00107759
No	O-034_12	Pre	COR	1856	0.00107759
No	O-034_12	Post	STA	1856	0.00107759
No	O-035_12	Pre	MOR	1856	0.00107759
No	O-035_12	Post	CD	1856	0.00107759
No	O-065_23	Pre	CD	1856	0.00107759
No	O-065_23	Post	CD	1856	0.00107759
No	L-058_45	Pre	COR	1856	0.00107759
No	L-058_45	Post	COR	1856	0.00107759
No	O-044_12	Pre	STA	1856	0.00107759
No	O-044_12	Post	STA	1856	0.00107759
No	O-046_12	Pre	MOR	1856	0.00107759
No	O-046_12	Post	COR	1856	0.00107759
No	L-061_45	Pre	CDM	1856	0.00107759
No	L-061_45	Post	CDM	1856	0.00107759
No	O-048_12	Pre	CD	1856	0.00107759
No	O-048_12	Post	STA	1856	0.00107759
No	O-051_12	Pre	STA	1856	0.00107759
No	O-051_12	Post	STA	1856	0.00107759
No	O-052_12	Pre	STA	1856	0.00107759
No	O-052_12	Post	CDM	1856	0.00107759
No	L-070_45	Pre	CDM	1856	0.00107759
No	L-070_45	Post	CD	1856	0.00107759
No	O-079_23	Pre	STA	1856	0.00107759
No	O-079_23	Post	CD	1856	0.00107759
No	O-058_12	Pre	STA	1856	0.00107759
No	O-058_12	Post	MOR	1856	0.00107759
No	O-059_12	Pre	STA	1856	0.00107759
No	O-059_12	Post	STA	1856	0.00107759
No	M-021_56	Pre	CD	1856	0.00107759
No	M-021_56	Post	CD	1856	0.00107759
No	O-061_12	Pre	CD	1856	0.00107759
No	O-061_12	Post	STR	1856	0.00107759
No	O-063_12	Pre	STA	1856	0.00107759
No	O-063_12	Post	STA	1856	0.00107759
No	O-064_12	Pre	STA	1856	0.00107759
No	O-064_12	Post	STA	1856	0.00107759
No	O-066_12	Pre	MOR	1856	0.00107759
No	O-066_12	Post	STA	1856	0.00107759
No	O-067_12	Pre	COR	1856	0.00107759
No	O-067_12	Post	COR	1856	0.00107759
No	O-069_12	Pre	COR	1856	0.00107759
No	O-069_12	Post	STA	1856	0.00107759
No	O-070_12	Pre	CD	1856	0.00107759
No	O-070_12	Post	CD	1856	0.00107759
No	L-010_34	Pre	CDM	1856	0.00107759
No	L-010_34	Post	CDM	1856	0.00107759
No	L-012_34	Pre	CDM	1856	0.00107759
No	L-012_34	Post	CDM	1856	0.00107759
No	O-075_12	Pre	STA	1856	0.00107759
No	O-075_12	Post	CDM	1856	0.00107759
No	O-077_12	Pre	COR	1856	0.00107759
No	O-077_12	Post	MOR	1856	0.00107759
No	O-078_12	Pre	COR	1856	0.00107759
No	O-078_12	Post	CD	1856	0.00107759
No	O-079_12	Pre	STA	1856	0.00107759
No	O-079_12	Post	STA	1856	0.00107759
No	O-080_12	Pre	CD	1856	0.00107759
No	O-080_12	Post	CDM	1856	0.00107759
No	O-083_12	Pre	STA	1856	0.00107759
No	O-083_12	Post	STR	1856	0.00107759
No	L-023_34	Pre	CDM	1856	0.00107759
No	L-023_34	Post	COR	1856	0.00107759
No	O-085_12	Pre	COR	1856	0.00107759
No	O-085_12	Post	CD	1856	0.00107759
No	O-086_12	Pre	STA	1856	0.00107759
No	O-086_12	Post	COR	1856	0.00107759
No	L-113_45	Pre	STA	1856	0.00107759
No	L-113_45	Post	COR	1856	0.00107759
No	O-088_12	Pre	STA	1856	0.00107759
No	O-088_12	Post	COR	1856	0.00107759
No	L-034_34	Pre	CDM	1856	0.00107759
No	L-034_34	Post	CD	1856	0.00107759
No	L-003_23	Pre	STA	1856	0.00107759
No	L-003_23	Post	COR	1856	0.00107759
No	L-005_23	Pre	COR	1856	0.00107759
No	L-005_23	Post	MOR	1856	0.00107759
No	L-128_45	Pre	CDM	1856	0.00107759
No	L-128_45	Post	STA	1856	0.00107759
No	O-034_56	Pre	COR	1856	0.00107759
No	O-034_56	Post	COR	1856	0.00107759
No	L-041_34	Pre	MOR	1856	0.00107759
No	L-041_34	Post	CD	1856	0.00107759
No	L-044_34	Pre	COR	1856	0.00107759
No	L-044_34	Post	COR	1856	0.00107759
No	L-016_23	Pre	STA	1856	0.00107759
No	L-016_23	Post	COR	1856	0.00107759
No	L-017_23	Pre	CDM	1856	0.00107759
No	L-017_23	Post	HAE	1856	0.00107759
No	L-021_23	Pre	STR	1856	0.00107759
No	L-021_23	Post	CDM	1856	0.00107759
No	L-022_23	Pre	CD	1856	0.00107759
No	L-022_23	Post	CD	1856	0.00107759
No	L-023_23	Pre	CDM	1856	0.00107759
No	L-023_23	Post	CDM	1856	0.00107759
No	L-024_23	Pre	COR	1856	0.00107759
No	L-024_23	Post	COR	1856	0.00107759
No	L-025_23	Pre	MOR	1856	0.00107759
No	L-025_23	Post	MOR	1856	0.00107759
No	L-064_34	Pre	CD	1856	0.00107759
No	L-064_34	Post	CD	1856	0.00107759
No	L-065_34	Pre	COR	1856	0.00107759
No	L-065_34	Post	CD	1856	0.00107759
No	L-066_34	Pre	MOR	1856	0.00107759
No	L-066_34	Post	HAE	1856	0.00107759
No	L-029_23	Pre	COR	1856	0.00107759
No	L-029_23	Post	COR	1856	0.00107759
No	L-070_34	Pre	CDM	1856	0.00107759
No	L-070_34	Post	CDM	1856	0.00107759
No	L-075_34	Pre	STA	1856	0.00107759
No	L-075_34	Post	COR	1856	0.00107759
No	L-076_34	Pre	STA	1856	0.00107759
No	L-076_34	Post	STA	1856	0.00107759
No	L-035_23	Pre	MOR	1856	0.00107759
No	L-035_23	Post	HAE	1856	0.00107759
No	O-070_56	Pre	CD	1856	0.00107759
No	O-070_56	Post	STR	1856	0.00107759
No	L-039_23	Pre	CD	1856	0.00107759
No	L-039_23	Post	COR	1856	0.00107759
No	L-040_23	Pre	HAE	1856	0.00107759
No	L-040_23	Post	STA	1856	0.00107759
No	M-023_45	Pre	CD	1856	0.00107759
No	M-023_45	Post	HAE	1856	0.00107759
No	L-089_810	Pre	HAE	1856	0.00107759
No	L-089_810	Post	CDM	1856	0.00107759
No	L-048_23	Pre	COR	1856	0.00107759
No	L-048_23	Post	HAE	1856	0.00107759
No	L-057_23	Pre	OTH	1856	0.00107759
No	L-057_23	Post	STA	1856	0.00107759
No	L-058_23	Pre	COR	1856	0.00107759
No	L-058_23	Post	COR	1856	0.00107759
No	L-059_23	Pre	CD	1856	0.00107759
No	L-059_23	Post	CD	1856	0.00107759
No	L-097_810	Pre	CD	1856	0.00107759
No	L-097_810	Post	CD	1856	0.00107759
No	L-064_23	Pre	CD	1856	0.00107759
No	L-064_23	Post	CD	1856	0.00107759
No	L-108_34	Pre	COR	1856	0.00107759
No	L-108_34	Post	STR	1856	0.00107759
No	M-035_45	Pre	COR	1856	0.00107759
No	M-035_45	Post	COR	1856	0.00107759
No	L-111_34	Pre	MOR	1856	0.00107759
No	L-111_34	Post	COR	1856	0.00107759
No	L-075_23	Pre	STA	1856	0.00107759
No	L-075_23	Post	STA	1856	0.00107759
No	L-115_34	Pre	MOR	1856	0.00107759
No	L-115_34	Post	CDM	1856	0.00107759
No	L-117_34	Pre	STR	1856	0.00107759
No	L-117_34	Post	COR	1856	0.00107759
No	L-080_23	Pre	STA	1856	0.00107759
No	L-080_23	Post	CDM	1856	0.00107759
No	M-049_45	Pre	CDM	1856	0.00107759
No	M-049_45	Post	CDM	1856	0.00107759
No	M-053_45	Pre	COR	1856	0.00107759
No	M-053_45	Post	STA	1856	0.00107759
No	L-087_23	Pre	COR	1856	0.00107759
No	L-087_23	Post	STR	1856	0.00107759
No	L-128_34	Pre	CDM	1856	0.00107759
No	L-128_34	Post	CDM	1856	0.00107759
No	L-029_68	Pre	COR	1856	0.00107759
No	L-029_68	Post	MOR	1856	0.00107759
No	L-031_68	Pre	COR	1856	0.00107759
No	L-031_68	Post	COR	1856	0.00107759
No	L-136_34	Pre	CDM	1856	0.00107759
No	L-136_34	Post	CDM	1856	0.00107759
No	L-138_34	Pre	CDM	1856	0.00107759
No	L-138_34	Post	MOR	1856	0.00107759
No	L-140_34	Pre	CD	1856	0.00107759
No	L-140_34	Post	CD	1856	0.00107759
No	L-098_23	Pre	MOR	1856	0.00107759
No	L-098_23	Post	CD	1856	0.00107759
No	L-099_23	Pre	MOR	1856	0.00107759
No	L-099_23	Post	CDM	1856	0.00107759
No	L-145_34	Pre	STA	1856	0.00107759
No	L-145_34	Post	STA	1856	0.00107759
No	L-150_34	Pre	COR	1856	0.00107759
No	L-150_34	Post	CDM	1856	0.00107759
No	O-024_45	Pre	COR	1856	0.00107759
No	O-024_45	Post	MOR	1856	0.00107759
No	L-152_34	Pre	STA	1856	0.00107759
No	L-152_34	Post	STA	1856	0.00107759
No	L-050_68	Pre	CDM	1856	0.00107759
No	L-050_68	Post	CDM	1856	0.00107759
No	L-111_23	Pre	STA	1856	0.00107759
No	L-111_23	Post	MOR	1856	0.00107759
No	L-115_23	Pre	STR	1856	0.00107759
No	L-115_23	Post	MOR	1856	0.00107759
No	L-117_23	Pre	STA	1856	0.00107759
No	L-117_23	Post	STR	1856	0.00107759
No	L-119_23	Pre	CDM	1856	0.00107759
No	L-119_23	Post	CDM	1856	0.00107759
No	M-012_34	Pre	STA	1856	0.00107759
No	M-012_34	Post	CDM	1856	0.00107759
No	M-013_34	Pre	STR	1856	0.00107759
No	M-013_34	Post	STA	1856	0.00107759
No	M-018_34	Pre	STA	1856	0.00107759
No	M-018_34	Post	STR	1856	0.00107759
No	O-048_45	Pre	STA	1856	0.00107759
No	O-048_45	Post	HAE	1856	0.00107759
No	L-126_23	Pre	STA	1856	0.00107759
No	L-126_23	Post	CDM	1856	0.00107759
No	M-025_34	Pre	CD	1856	0.00107759
No	M-025_34	Post	HAE	1856	0.00107759
No	L-130_23	Pre	CD	1856	0.00107759
No	L-130_23	Post	CD	1856	0.00107759
No	L-132_23	Pre	STA	1856	0.00107759
No	L-132_23	Post	MOR	1856	0.00107759
No	M-029_34	Pre	CDM	1856	0.00107759
No	M-029_34	Post	CDM	1856	0.00107759
No	L-136_23	Pre	MOR	1856	0.00107759
No	L-136_23	Post	CDM	1856	0.00107759
No	O-069_45	Pre	CDM	1856	0.00107759
No	O-069_45	Post	STR	1856	0.00107759
No	M-032_34	Pre	STA	1856	0.00107759
No	M-032_34	Post	CD	1856	0.00107759
No	M-034_34	Pre	CD	1856	0.00107759
No	M-034_34	Post	CD	1856	0.00107759
No	M-035_34	Pre	STA	1856	0.00107759
No	M-035_34	Post	COR	1856	0.00107759
No	M-038_34	Pre	CD	1856	0.00107759
No	M-038_34	Post	CD	1856	0.00107759
No	L-143_23	Pre	COR	1856	0.00107759
No	L-143_23	Post	MOR	1856	0.00107759
No	L-144_23	Pre	COR	1856	0.00107759
No	L-144_23	Post	CDM	1856	0.00107759
No	M-046_810	Pre	CD	1856	0.00107759
No	M-046_810	Post	CDM	1856	0.00107759
No	M-053_34	Pre	STA	1856	0.00107759
No	M-053_34	Post	COR	1856	0.00107759
No	O-001_34	Pre	HAE	1856	0.00107759
No	O-001_34	Post	CDM	1856	0.00107759
No	L-151_23	Pre	CD	1856	0.00107759
No	L-151_23	Post	CD	1856	0.00107759
No	L-152_23	Pre	STA	1856	0.00107759
No	L-152_23	Post	STA	1856	0.00107759
No	L-016_56	Pre	CDM	1856	0.00107759
No	L-016_56	Post	CD	1856	0.00107759
No	L-156_23	Pre	HAE	1856	0.00107759
No	L-156_23	Post	STA	1856	0.00107759
No	O-010_34	Pre	CD	1856	0.00107759
No	O-010_34	Post	CD	1856	0.00107759
No	O-010_810	Pre	MOR	1856	0.00107759
No	O-010_810	Post	MOR	1856	0.00107759
No	O-013_34	Pre	COR	1856	0.00107759
No	O-013_34	Post	MOR	1856	0.00107759
No	M-007_23	Pre	MOR	1856	0.00107759
No	M-007_23	Post	COR	1856	0.00107759
No	M-008_23	Pre	HAE	1856	0.00107759
No	M-008_23	Post	CDM	1856	0.00107759
No	M-010_23	Pre	COR	1856	0.00107759
No	M-010_23	Post	STA	1856	0.00107759
No	M-013_23	Pre	STA	1856	0.00107759
No	M-013_23	Post	STR	1856	0.00107759
No	L-029_56	Pre	COR	1856	0.00107759
No	L-029_56	Post	COR	1856	0.00107759
No	M-017_23	Pre	STA	1856	0.00107759
No	M-017_23	Post	CD	1856	0.00107759
No	M-018_23	Pre	CD	1856	0.00107759
No	M-018_23	Post	STA	1856	0.00107759
No	M-021_23	Pre	COR	1856	0.00107759
No	M-021_23	Post	COR	1856	0.00107759
No	M-025_23	Pre	HAE	1856	0.00107759
No	M-025_23	Post	CD	1856	0.00107759
No	L-043_56	Pre	STR	1856	0.00107759
No	L-043_56	Post	HAE	1856	0.00107759
No	M-027_23	Pre	STA	1856	0.00107759
No	M-027_23	Post	COR	1856	0.00107759
No	O-041_34	Pre	STA	1856	0.00107759
No	O-041_34	Post	STA	1856	0.00107759
No	M-034_23	Pre	MOR	1856	0.00107759
No	M-034_23	Post	CD	1856	0.00107759
No	M-035_23	Pre	STA	1856	0.00107759
No	M-035_23	Post	STA	1856	0.00107759
No	O-046_34	Pre	CD	1856	0.00107759
No	O-046_34	Post	STR	1856	0.00107759
No	L-051_56	Pre	HAE	1856	0.00107759
No	L-051_56	Post	MOR	1856	0.00107759
No	O-049_34	Pre	STA	1856	0.00107759
No	O-049_34	Post	MOR	1856	0.00107759
No	O-052_34	Pre	HAE	1856	0.00107759
No	O-052_34	Post	HAE	1856	0.00107759
No	M-047_23	Pre	CD	1856	0.00107759
No	M-047_23	Post	CD	1856	0.00107759
No	O-057_34	Pre	HAE	1856	0.00107759
No	O-057_34	Post	CD	1856	0.00107759
No	L-061_56	Pre	CDM	1856	0.00107759
No	L-061_56	Post	CDM	1856	0.00107759
No	M-005_68	Pre	STA	1856	0.00107759
No	M-005_68	Post	CDM	1856	0.00107759
No	O-061_34	Pre	STR	1856	0.00107759
No	O-061_34	Post	CD	1856	0.00107759
No	M-010_68	Pre	CD	1856	0.00107759
No	M-010_68	Post	CDM	1856	0.00107759
No	M-013_68	Pre	STA	1856	0.00107759
No	M-013_68	Post	STR	1856	0.00107759
No	L-071_56	Pre	MOR	1856	0.00107759
No	L-071_56	Post	CDM	1856	0.00107759
No	O-007_23	Pre	CD	1856	0.00107759
No	O-007_23	Post	CD	1856	0.00107759
No	O-008_23	Pre	STA	1856	0.00107759
No	O-008_23	Post	HAE	1856	0.00107759
No	O-073_34	Pre	HAE	1856	0.00107759
No	O-073_34	Post	COR	1856	0.00107759
No	L-078_56	Pre	CDM	1856	0.00107759
No	L-078_56	Post	CDM	1856	0.00107759
No	O-012_23	Pre	STR	1856	0.00107759
No	O-012_23	Post	MOR	1856	0.00107759
No	O-013_23	Pre	COR	1856	0.00107759
No	O-013_23	Post	COR	1856	0.00107759
No	O-083_34	Pre	STA	1856	0.00107759
No	O-083_34	Post	COR	1856	0.00107759
No	L-010_1012	Pre	CDM	1856	0.00107759
No	L-010_1012	Post	CD	1856	0.00107759
No	O-017_23	Pre	STA	1856	0.00107759
No	O-017_23	Post	STA	1856	0.00107759
No	O-018_23	Pre	COR	1856	0.00107759
No	O-018_23	Post	STR	1856	0.00107759
No	L-090_56	Pre	CD	1856	0.00107759
No	L-090_56	Post	CDM	1856	0.00107759
No	L-018_1012	Pre	MOR	1856	0.00107759
No	L-018_1012	Post	CD	1856	0.00107759
No	L-011_45	Pre	CDM	1856	0.00107759
No	L-011_45	Post	MOR	1856	0.00107759
No	O-022_23	Pre	COR	1856	0.00107759
No	O-022_23	Post	COR	1856	0.00107759
No	L-096_56	Pre	CD	1856	0.00107759
No	L-096_56	Post	STA	1856	0.00107759
No	L-018_45	Pre	STA	1856	0.00107759
No	L-018_45	Post	COR	1856	0.00107759
No	L-099_56	Pre	MOR	1856	0.00107759
No	L-099_56	Post	CDM	1856	0.00107759
No	O-031_23	Pre	STR	1856	0.00107759
No	O-031_23	Post	STR	1856	0.00107759
No	O-033_23	Pre	COR	1856	0.00107759
No	O-033_23	Post	CD	1856	0.00107759
No	O-007_68	Pre	COR	1856	0.00107759
No	O-007_68	Post	CDM	1856	0.00107759
No	L-025_45	Pre	CDM	1856	0.00107759
No	L-025_45	Post	MOR	1856	0.00107759
No	O-041_23	Pre	STA	1856	0.00107759
No	O-041_23	Post	STA	1856	0.00107759
No	O-044_23	Pre	STA	1856	0.00107759
No	O-044_23	Post	OTH	1856	0.00107759
No	O-045_23	Pre	CD	1856	0.00107759
No	O-045_23	Post	CD	1856	0.00107759
No	O-046_23	Pre	COR	1856	0.00107759
No	O-046_23	Post	CD	1856	0.00107759
No	L-120_56	Pre	CD	1856	0.00107759
No	L-120_56	Post	CD	1856	0.00107759
No	O-051_23	Pre	STA	1856	0.00107759
No	O-051_23	Post	MOR	1856	0.00107759
No	L-035_45	Pre	HAE	1856	0.00107759
No	L-035_45	Post	CDM	1856	0.00107759
No	L-041_45	Pre	CD	1856	0.00107759
No	L-041_45	Post	CD	1856	0.00107759
No	L-126_56	Pre	CDM	1856	0.00107759
No	L-126_56	Post	CDM	1856	0.00107759
No	O-033_68	Pre	COR	1856	0.00107759
No	O-033_68	Post	CDM	1856	0.00107759
No	O-058_23	Pre	MOR	1856	0.00107759
No	O-058_23	Post	COR	1856	0.00107759
No	O-059_23	Pre	STA	1856	0.00107759
No	O-059_23	Post	HAE	1856	0.00107759
No	O-061_23	Pre	STR	1856	0.00107759
No	O-061_23	Post	STR	1856	0.00107759
No	O-063_23	Pre	STA	1856	0.00107759
No	O-063_23	Post	STA	1856	0.00107759
No	O-064_23	Pre	STA	1856	0.00107759
No	O-064_23	Post	STA	1856	0.00107759
No	L-055_45	Pre	OTH	1856	0.00107759
No	L-055_45	Post	MOR	1856	0.00107759
No	L-142_56	Pre	CDM	1856	0.00107759
No	L-142_56	Post	CDM	1856	0.00107759
No	L-059_45	Pre	CD	1856	0.00107759
No	L-059_45	Post	CDM	1856	0.00107759
No	L-060_45	Pre	CDM	1856	0.00107759
No	L-060_45	Post	CD	1856	0.00107759
No	O-060_68	Pre	MOR	1856	0.00107759
No	O-060_68	Post	MOR	1856	0.00107759
No	O-070_23	Pre	CD	1856	0.00107759
No	O-070_23	Post	CD	1856	0.00107759
No	O-072_23	Pre	COR	1856	0.00107759
No	O-072_23	Post	CD	1856	0.00107759
No	O-075_23	Pre	CDM	1856	0.00107759
No	O-075_23	Post	MOR	1856	0.00107759
No	O-067_68	Pre	CDM	1856	0.00107759
No	O-067_68	Post	CDM	1856	0.00107759
No	L-071_45	Pre	CDM	1856	0.00107759
No	L-071_45	Post	MOR	1856	0.00107759
No	O-080_23	Pre	CDM	1856	0.00107759
No	O-080_23	Post	STA	1856	0.00107759
No	O-083_23	Pre	STR	1856	0.00107759
No	O-083_23	Post	STA	1856	0.00107759
No	O-073_68	Pre	STA	1856	0.00107759
No	O-073_68	Post	COR	1856	0.00107759
No	O-085_23	Pre	CD	1856	0.00107759
No	O-085_23	Post	CD	1856	0.00107759
No	O-086_23	Pre	COR	1856	0.00107759
No	O-086_23	Post	COR	1856	0.00107759
No	L-080_45	Pre	CDM	1856	0.00107759
No	L-080_45	Post	HAE	1856	0.00107759
No	L-087_45	Pre	OTH	1856	0.00107759
No	L-087_45	Post	STR	1856	0.00107759
No	L-001_34	Pre	COR	1856	0.00107759
No	L-001_34	Post	COR	1856	0.00107759
No	L-003_34	Pre	COR	1856	0.00107759
No	L-003_34	Post	COR	1856	0.00107759
No	L-090_45	Pre	CD	1856	0.00107759
No	L-090_45	Post	CD	1856	0.00107759
No	L-094_45	Pre	CDM	1856	0.00107759
No	L-094_45	Post	MOR	1856	0.00107759
No	L-095_45	Pre	STR	1856	0.00107759
No	L-095_45	Post	STR	1856	0.00107759
No	L-096_45	Pre	MOR	1856	0.00107759
No	L-096_45	Post	CD	1856	0.00107759
No	M-043_56	Pre	CDM	1856	0.00107759
No	M-043_56	Post	HAE	1856	0.00107759
No	L-100_45	Pre	CDM	1856	0.00107759
No	L-100_45	Post	MOR	1856	0.00107759
No	L-019_34	Pre	HAE	1856	0.00107759
No	L-019_34	Post	OTH	1856	0.00107759
No	L-021_34	Pre	CDM	1856	0.00107759
No	L-021_34	Post	CDM	1856	0.00107759
No	L-022_34	Pre	CD	1856	0.00107759
No	L-022_34	Post	STR	1856	0.00107759
No	L-107_45	Pre	MOR	1856	0.00107759
No	L-107_45	Post	CDM	1856	0.00107759
No	L-108_45	Pre	STR	1856	0.00107759
No	L-108_45	Post	STR	1856	0.00107759
No	L-025_34	Pre	MOR	1856	0.00107759
No	L-025_34	Post	CDM	1856	0.00107759
No	O-011_56	Pre	MOR	1856	0.00107759
No	O-011_56	Post	HAE	1856	0.00107759
No	L-029_34	Pre	COR	1856	0.00107759
No	L-029_34	Post	COR	1856	0.00107759
No	L-059_68	Post	CDM	1856	0.00107759
No	L-060_68	Pre	MOR	1856	0.00107759
No	L-035_34	Pre	HAE	1856	0.00107759
No	L-035_34	Post	HAE	1856	0.00107759
No	L-126_45	Pre	CDM	1856	0.00107759
No	L-126_45	Post	CDM	1856	0.00107759
No	O-028_56	Pre	HAE	1856	0.00107759
No	O-028_56	Post	HAE	1856	0.00107759
No	L-031_810	Pre	COR	1856	0.00107759
No	L-031_810	Post	COR	1856	0.00107759
No	L-133_45	Pre	COR	1856	0.00107759
No	L-133_45	Post	CD	1856	0.00107759
No	L-034_810	Pre	MOR	1856	0.00107759
No	L-034_810	Post	MOR	1856	0.00107759
No	L-138_45	Pre	MOR	1856	0.00107759
No	L-138_45	Post	CDM	1856	0.00107759
No	L-048_34	Pre	HAE	1856	0.00107759
No	L-048_34	Post	COR	1856	0.00107759
No	L-140_45	Pre	CD	1856	0.00107759
No	L-140_45	Post	CD	1856	0.00107759
No	L-058_34	Pre	COR	1856	0.00107759
No	L-058_34	Post	COR	1856	0.00107759
No	L-059_34	Pre	CD	1856	0.00107759
No	L-059_34	Post	CD	1856	0.00107759
No	L-060_34	Pre	HAE	1856	0.00107759
No	L-060_34	Post	CDM	1856	0.00107759
No	L-061_34	Pre	CDM	1856	0.00107759
No	L-061_34	Post	CDM	1856	0.00107759
No	L-148_45	Pre	CDM	1856	0.00107759
No	L-148_45	Post	CDM	1856	0.00107759
No	L-150_45	Pre	CDM	1856	0.00107759
No	L-150_45	Post	CDM	1856	0.00107759
No	L-152_45	Pre	STA	1856	0.00107759
No	L-152_45	Post	COR	1856	0.00107759
No	L-153_45	Pre	MOR	1856	0.00107759
No	L-153_45	Post	CDM	1856	0.00107759
No	L-154_45	Pre	STA	1856	0.00107759
No	L-154_45	Post	STA	1856	0.00107759
No	O-067_56	Pre	MOR	1856	0.00107759
No	O-067_56	Post	CDM	1856	0.00107759
No	M-006_45	Pre	STR	1856	0.00107759
No	M-006_45	Post	HAE	1856	0.00107759
No	L-079_34	Pre	MOR	1856	0.00107759
No	L-079_34	Post	CDM	1856	0.00107759
No	L-073_810	Pre	CDM	1856	0.00107759
No	L-073_810	Post	CDM	1856	0.00107759
No	L-087_34	Pre	STR	1856	0.00107759
No	L-087_34	Post	OTH	1856	0.00107759
No	L-092_34	Pre	COR	1856	0.00107759
No	L-092_34	Post	STR	1856	0.00107759
No	L-087_810	Pre	CDM	1856	0.00107759
No	L-087_810	Post	CDM	1856	0.00107759
No	O-011_810	Post	HAE	1856	0.00107759
No	O-015_34	Pre	STR	1856	0.00107759
No	L-096_34	Pre	CDM	1856	0.00107759
No	L-096_34	Post	MOR	1856	0.00107759
No	L-098_34	Pre	CD	1856	0.00107759
No	L-098_34	Post	CD	1856	0.00107759
No	L-003_68	Pre	CD	1856	0.00107759
No	L-003_68	Post	MOR	1856	0.00107759
No	M-030_45	Pre	STR	1856	0.00107759
No	M-030_45	Post	CDM	1856	0.00107759
No	O-017_1012	Pre	CDM	1856	0.00107759
No	O-017_1012	Post	MOR	1856	0.00107759
No	L-107_34	Pre	CD	1856	0.00107759
No	L-107_34	Post	MOR	1856	0.00107759
No	L-011_68	Pre	MOR	1856	0.00107759
No	L-011_68	Post	CDM	1856	0.00107759
No	O-021_1012	Pre	MOR	1856	0.00107759
No	O-021_1012	Post	MOR	1856	0.00107759
No	M-038_45	Pre	CD	1856	0.00107759
No	M-038_45	Post	CD	1856	0.00107759
No	L-113_34	Pre	STA	1856	0.00107759
No	L-113_34	Post	STA	1856	0.00107759
No	M-043_45	Pre	HAE	1856	0.00107759
No	M-043_45	Post	CDM	1856	0.00107759
No	L-120_810	Pre	CD	1856	0.00107759
No	L-120_810	Post	CD	1856	0.00107759
No	L-119_34	Pre	CDM	1856	0.00107759
No	L-119_34	Post	CDM	1856	0.00107759
No	L-025_68	Pre	MOR	1856	0.00107759
No	L-025_68	Post	MOR	1856	0.00107759
No	L-026_68	Pre	CDM	1856	0.00107759
No	L-026_68	Post	CDM	1856	0.00107759
No	L-126_34	Pre	CDM	1856	0.00107759
No	L-126_34	Post	CDM	1856	0.00107759
No	L-028_68	Pre	CD	1856	0.00107759
No	L-028_68	Post	STR	1856	0.00107759
No	L-058_56	Post	COR	1856	0.00107759
No	L-059_56	Pre	CDM	1856	0.00107759
No	O-060_1012	Pre	CDM	1856	0.00107759
No	O-060_1012	Post	MOR	1856	0.00107759
No	O-010_45	Pre	CD	1856	0.00107759
No	O-010_45	Post	CDM	1856	0.00107759
No	O-013_45	Pre	MOR	1856	0.00107759
No	O-013_45	Post	MOR	1856	0.00107759
No	L-036_68	Pre	CD	1856	0.00107759
No	L-036_68	Post	MOR	1856	0.00107759
No	L-141_34	Pre	STA	1856	0.00107759
No	L-141_34	Post	MOR	1856	0.00107759
No	L-040_68	Pre	MOR	1856	0.00107759
No	L-040_68	Post	HAE	1856	0.00107759
No	O-019_45	Pre	COR	1856	0.00107759
No	O-019_45	Post	COR	1856	0.00107759
No	O-021_45	Pre	STR	1856	0.00107759
No	O-021_45	Post	COR	1856	0.00107759
No	L-048_68	Pre	HAE	1856	0.00107759
No	L-048_68	Post	COR	1856	0.00107759
No	L-049_68	Pre	CDM	1856	0.00107759
No	L-049_68	Post	STR	1856	0.00107759
No	M-022_68	Post	CDM	1856	0.00107759
No	M-023_68	Pre	CD	1856	0.00107759
No	L-154_34	Pre	COR	1856	0.00107759
No	L-154_34	Post	STA	1856	0.00107759
No	M-006_34	Pre	STR	1856	0.00107759
No	M-006_34	Post	STR	1856	0.00107759
No	M-007_34	Pre	COR	1856	0.00107759
No	M-007_34	Post	STA	1856	0.00107759
No	M-010_34	Pre	STA	1856	0.00107759
No	M-010_34	Post	CD	1856	0.00107759
No	L-059_68	Pre	MOR	1856	0.00107759
No	O-086_34	Pre	COR	1856	0.00107759
No	O-086_34	Post	STA	1856	0.00107759
No	L-060_68	Post	HAE	1856	0.00107759
No	O-046_45	Pre	STR	1856	0.00107759
No	O-046_45	Post	STR	1856	0.00107759
No	L-065_68	Pre	MOR	1856	0.00107759
No	L-065_68	Post	CD	1856	0.00107759
No	O-049_45	Pre	MOR	1856	0.00107759
No	O-049_45	Post	MOR	1856	0.00107759
No	M-026_810	Pre	CDM	1856	0.00107759
No	M-026_810	Post	HAE	1856	0.00107759
No	M-027_34	Pre	COR	1856	0.00107759
No	M-027_34	Post	STA	1856	0.00107759
No	O-058_45	Pre	MOR	1856	0.00107759
No	O-058_45	Post	MOR	1856	0.00107759
No	L-078_68	Pre	CDM	1856	0.00107759
No	L-078_68	Post	CDM	1856	0.00107759
No	M-030_34	Pre	HAE	1856	0.00107759
No	M-030_34	Post	STR	1856	0.00107759
No	L-083_68	Pre	CDM	1856	0.00107759
No	L-083_68	Post	CDM	1856	0.00107759
No	O-070_45	Pre	CD	1856	0.00107759
No	O-070_45	Post	CD	1856	0.00107759
No	O-073_45	Pre	COR	1856	0.00107759
No	O-073_45	Post	STA	1856	0.00107759
No	L-089_68	Pre	CD	1856	0.00107759
No	L-089_68	Post	HAE	1856	0.00107759
No	L-090_68	Pre	CDM	1856	0.00107759
No	L-090_68	Post	CDM	1856	0.00107759
No	M-042_34	Pre	HAE	1856	0.00107759
No	M-042_34	Post	CD	1856	0.00107759
No	M-047_34	Pre	CD	1856	0.00107759
No	M-047_34	Post	CD	1856	0.00107759
No	L-115_56	Post	CDM	1856	0.00107759
No	O-021_68	Pre	CD	1856	0.00107759
No	L-097_68	Pre	STA	1856	0.00107759
No	L-097_68	Post	CD	1856	0.00107759
No	L-011_56	Pre	MOR	1856	0.00107759
No	L-011_56	Post	MOR	1856	0.00107759
No	O-006_34	Pre	MOR	1856	0.00107759
No	O-006_34	Post	MOR	1856	0.00107759
No	O-026_68	Post	HAE	1856	0.00107759
No	L-048_1012	Pre	CDM	1856	0.00107759
No	L-048_1012	Post	STR	1856	0.00107759
No	L-053_1012	Pre	MOR	1856	0.00107759
No	O-009_34	Pre	STR	1856	0.00107759
No	O-009_34	Post	CD	1856	0.00107759
No	L-018_56	Pre	COR	1856	0.00107759
No	L-018_56	Post	CDM	1856	0.00107759
No	L-046_45	Post	HAE	1856	0.00107759
No	L-048_45	Pre	COR	1856	0.00107759
No	O-011_810	Pre	MOR	1856	0.00107759
No	L-049_45	Pre	STA	1856	0.00107759
No	L-049_45	Post	HAE	1856	0.00107759
No	O-015_34	Post	COR	1856	0.00107759
No	O-017_34	Pre	STA	1856	0.00107759
No	O-017_34	Post	COR	1856	0.00107759
No	L-026_56	Pre	MOR	1856	0.00107759
No	L-026_56	Post	CDM	1856	0.00107759
No	O-019_34	Pre	STR	1856	0.00107759
No	O-019_34	Post	COR	1856	0.00107759
No	L-121_68	Pre	CDM	1856	0.00107759
No	L-121_68	Post	CDM	1856	0.00107759
No	L-031_56	Pre	COR	1856	0.00107759
No	L-031_56	Post	COR	1856	0.00107759
No	L-035_56	Pre	CDM	1856	0.00107759
No	L-035_56	Post	HAE	1856	0.00107759
No	O-031_34	Pre	STR	1856	0.00107759
No	O-031_34	Post	HAE	1856	0.00107759
No	L-130_68	Pre	CDM	1856	0.00107759
No	L-130_68	Post	CDM	1856	0.00107759
No	L-132_68	Pre	MOR	1856	0.00107759
No	L-132_68	Post	HAE	1856	0.00107759
No	L-044_56	Pre	CD	1856	0.00107759
No	L-044_56	Post	COR	1856	0.00107759
No	L-137_68	Pre	CDM	1856	0.00107759
No	L-137_68	Post	CDM	1856	0.00107759
No	O-044_34	Pre	OTH	1856	0.00107759
No	O-044_34	Post	COR	1856	0.00107759
No	O-045_34	Pre	CD	1856	0.00107759
No	O-045_34	Post	CDM	1856	0.00107759
No	L-049_56	Pre	HAE	1856	0.00107759
No	L-049_56	Post	CDM	1856	0.00107759
No	L-078_45	Post	CDM	1856	0.00107759
No	L-079_45	Pre	CDM	1856	0.00107759
No	L-147_68	Pre	CD	1856	0.00107759
No	L-147_68	Post	CD	1856	0.00107759
No	L-058_56	Pre	COR	1856	0.00107759
No	L-111_1012	Pre	CDM	1856	0.00107759
No	L-111_1012	Post	CD	1856	0.00107759
No	L-059_56	Post	MOR	1856	0.00107759
No	L-060_56	Pre	CD	1856	0.00107759
No	L-060_56	Post	MOR	1856	0.00107759
No	L-158_68	Pre	CDM	1856	0.00107759
No	L-158_68	Post	MOR	1856	0.00107759
No	O-067_810	Pre	CDM	1856	0.00107759
No	O-067_810	Post	MOR	1856	0.00107759
No	L-065_56	Pre	MOR	1856	0.00107759
No	L-065_56	Post	MOR	1856	0.00107759
No	O-069_810	Pre	CDM	1856	0.00107759
No	O-069_810	Post	CDM	1856	0.00107759
No	M-041_56	Post	HAE	1856	0.00107759
No	L-014_810	Pre	MOR	1856	0.00107759
No	M-017_68	Pre	CDM	1856	0.00107759
No	M-017_68	Post	HAE	1856	0.00107759
No	O-070_34	Pre	CD	1856	0.00107759
No	O-070_34	Post	CD	1856	0.00107759
No	M-021_68	Pre	CD	1856	0.00107759
No	M-021_68	Post	MOR	1856	0.00107759
No	M-022_68	Pre	MOR	1856	0.00107759
No	O-004_56	Pre	MOR	1856	0.00107759
No	O-004_56	Post	HAE	1856	0.00107759
No	M-023_68	Post	CD	1856	0.00107759
No	O-079_34	Pre	CD	1856	0.00107759
No	O-079_34	Post	HAE	1856	0.00107759
No	L-080_56	Pre	HAE	1856	0.00107759
No	L-080_56	Post	MOR	1856	0.00107759
No	L-086_56	Pre	HAE	1856	0.00107759
No	L-086_56	Post	CDM	1856	0.00107759
No	L-024_810	Post	HAE	1856	0.00107759
No	L-115_45	Pre	CDM	1856	0.00107759
No	L-115_45	Post	MOR	1856	0.00107759
No	M-017_810	Post	HAE	1856	0.00107759
No	L-001_45	Pre	COR	1856	0.00107759
No	L-001_45	Post	STA	1856	0.00107759
No	M-035_68	Pre	CD	1856	0.00107759
No	M-035_68	Post	CD	1856	0.00107759
No	O-024_56	Post	MOR	1856	0.00107759
No	L-030_810	Pre	CDM	1856	0.00107759
No	L-094_56	Pre	MOR	1856	0.00107759
No	L-094_56	Post	CDM	1856	0.00107759
No	M-043_68	Pre	HAE	1856	0.00107759
No	M-043_68	Post	MOR	1856	0.00107759
No	M-046_68	Pre	CD	1856	0.00107759
No	M-046_68	Post	CD	1856	0.00107759
No	L-097_56	Pre	STA	1856	0.00107759
No	L-097_56	Post	STA	1856	0.00107759
No	M-048_68	Pre	COR	1856	0.00107759
No	M-048_68	Post	MOR	1856	0.00107759
No	L-021_45	Pre	CDM	1856	0.00107759
No	L-021_45	Post	CDM	1856	0.00107759
No	L-104_56	Pre	MOR	1856	0.00107759
No	L-104_56	Post	CDM	1856	0.00107759
No	L-030_1012	Pre	CD	1856	0.00107759
No	L-030_1012	Post	MOR	1856	0.00107759
No	L-107_56	Pre	CDM	1856	0.00107759
No	L-107_56	Post	CD	1856	0.00107759
No	L-026_45	Pre	MOR	1856	0.00107759
No	L-026_45	Post	MOR	1856	0.00107759
No	L-027_45	Pre	HAE	1856	0.00107759
No	L-027_45	Post	MOR	1856	0.00107759
No	L-029_45	Pre	COR	1856	0.00107759
No	L-029_45	Post	COR	1856	0.00107759
No	L-115_56	Pre	MOR	1856	0.00107759
No	O-058_56	Pre	MOR	1856	0.00107759
No	O-058_56	Post	CDM	1856	0.00107759
No	O-021_68	Post	MOR	1856	0.00107759
No	L-121_56	Pre	MOR	1856	0.00107759
No	L-121_56	Post	CDM	1856	0.00107759
No	L-122_56	Pre	CDM	1856	0.00107759
No	L-122_56	Post	CD	1856	0.00107759
No	O-026_68	Pre	CDM	1856	0.00107759
No	O-068_56	Pre	CDM	1856	0.00107759
No	O-068_56	Post	MOR	1856	0.00107759
No	M-010_45	Pre	CD	1856	0.00107759
No	M-010_45	Post	CD	1856	0.00107759
No	L-053_1012	Post	CDM	1856	0.00107759
No	L-044_45	Pre	COR	1856	0.00107759
No	L-044_45	Post	CD	1856	0.00107759
No	L-046_45	Pre	CD	1856	0.00107759
No	O-073_56	Pre	STA	1856	0.00107759
No	O-073_56	Post	STA	1856	0.00107759
No	L-048_45	Post	HAE	1856	0.00107759
No	L-133_56	Post	CDM	1856	0.00107759
No	O-046_68	Pre	CDM	1856	0.00107759
No	O-047_68	Pre	MOR	1856	0.00107759
No	O-047_68	Post	CDM	1856	0.00107759
No	L-060_1012	Pre	MOR	1856	0.00107759
No	L-060_1012	Post	MOR	1856	0.00107759
No	O-049_68	Pre	CDM	1856	0.00107759
No	O-049_68	Post	MOR	1856	0.00107759
No	L-147_56	Pre	MOR	1856	0.00107759
No	L-147_56	Post	CD	1856	0.00107759
No	L-148_56	Pre	CDM	1856	0.00107759
No	L-148_56	Post	CDM	1856	0.00107759
No	L-122_68	Pre	CD	1856	0.00107759
No	M-032_45	Pre	CD	1856	0.00107759
No	L-064_45	Pre	CD	1856	0.00107759
No	L-064_45	Post	MOR	1856	0.00107759
No	L-065_45	Pre	CD	1856	0.00107759
No	L-065_45	Post	MOR	1856	0.00107759
No	M-006_56	Pre	HAE	1856	0.00107759
No	M-006_56	Post	CDM	1856	0.00107759
No	L-016_68	Post	CD	1856	0.00107759
No	L-017_68	Pre	HAE	1856	0.00107759
No	M-010_56	Pre	CD	1856	0.00107759
No	M-010_56	Post	CD	1856	0.00107759
No	L-073_45	Pre	STA	1856	0.00107759
No	L-073_45	Post	CD	1856	0.00107759
No	L-075_45	Pre	COR	1856	0.00107759
No	L-075_45	Post	OTH	1856	0.00107759
No	M-047_45	Post	CD	1856	0.00107759
No	L-048_56	Post	HAE	1856	0.00107759
No	L-078_45	Pre	CDM	1856	0.00107759
No	L-125_810	Pre	MOR	1856	0.00107759
No	L-125_810	Post	MOR	1856	0.00107759
No	L-079_45	Post	CDM	1856	0.00107759
No	M-028_56	Pre	MOR	1856	0.00107759
No	M-028_56	Post	STA	1856	0.00107759
No	L-129_810	Post	STR	1856	0.00107759
No	L-148_68	Post	MOR	1856	0.00107759
No	L-088_45	Pre	CDM	1856	0.00107759
No	L-088_45	Post	CDM	1856	0.00107759
No	L-089_45	Pre	CD	1856	0.00107759
No	L-089_45	Post	CDM	1856	0.00107759
No	L-034_68	Post	MOR	1856	0.00107759
No	L-035_68	Pre	HAE	1856	0.00107759
No	M-038_56	Pre	CD	1856	0.00107759
No	M-038_56	Post	CD	1856	0.00107759
No	L-005_810	Pre	CDM	1856	0.00107759
No	L-005_810	Post	CDM	1856	0.00107759
No	M-041_56	Pre	HAE	1856	0.00107759
No	O-069_1012	Pre	CDM	1856	0.00107759
No	O-069_1012	Post	CDM	1856	0.00107759
No	L-014_810	Post	STA	1856	0.00107759
No	M-047_56	Pre	CD	1856	0.00107759
No	M-047_56	Post	CD	1856	0.00107759
No	L-103_45	Pre	COR	1856	0.00107759
No	L-103_45	Post	COR	1856	0.00107759
No	L-105_45	Pre	CD	1856	0.00107759
No	L-105_45	Post	COR	1856	0.00107759
No	L-156_810	Post	MOR	1856	0.00107759
No	L-018_810	Pre	CDM	1856	0.00107759
No	O-007_56	Pre	HAE	1856	0.00107759
No	O-007_56	Post	COR	1856	0.00107759
No	L-020_810	Pre	CD	1856	0.00107759
No	L-020_810	Post	CD	1856	0.00107759
No	L-111_45	Pre	COR	1856	0.00107759
No	L-111_45	Post	COR	1856	0.00107759
No	L-024_810	Pre	MOR	1856	0.00107759
No	O-043_45	Pre	CD	1856	0.00107759
No	O-043_45	Post	MOR	1856	0.00107759
No	M-017_810	Pre	HAE	1856	0.00107759
No	L-088_56	Pre	CDM	1856	0.00107759
No	M-018_810	Pre	CD	1856	0.00107759
No	O-021_56	Pre	COR	1856	0.00107759
No	O-021_56	Post	CD	1856	0.00107759
No	O-024_56	Pre	MOR	1856	0.00107759
No	M-004_1012	Pre	MOR	1856	0.00107759
No	M-004_1012	Post	STR	1856	0.00107759
No	L-030_810	Post	CD	1856	0.00107759
No	M-007_1012	Pre	STA	1856	0.00107759
No	M-007_1012	Post	STR	1856	0.00107759
No	O-035_56	Pre	CDM	1856	0.00107759
No	O-035_56	Post	CD	1856	0.00107759
No	O-057_45	Post	STR	1856	0.00107759
No	L-071_68	Pre	CDM	1856	0.00107759
No	O-040_56	Pre	CDM	1856	0.00107759
No	O-040_56	Post	MOR	1856	0.00107759
No	L-036_810	Pre	MOR	1856	0.00107759
No	L-036_810	Post	MOR	1856	0.00107759
No	L-040_810	Pre	HAE	1856	0.00107759
No	L-040_810	Post	MOR	1856	0.00107759
No	O-046_56	Pre	STR	1856	0.00107759
No	O-046_56	Post	CDM	1856	0.00107759
No	L-142_45	Pre	CDM	1856	0.00107759
No	L-142_45	Post	CDM	1856	0.00107759
No	O-049_56	Pre	MOR	1856	0.00107759
No	O-049_56	Post	CDM	1856	0.00107759
No	L-147_45	Pre	COR	1856	0.00107759
No	L-147_45	Post	MOR	1856	0.00107759
No	L-054_810	Pre	HAE	1856	0.00107759
No	L-054_810	Post	HAE	1856	0.00107759
No	O-057_56	Pre	STR	1856	0.00107759
No	O-057_56	Post	CDM	1856	0.00107759
No	L-094_68	Post	STA	1856	0.00107759
No	L-036_1012	Post	HAE	1856	0.00107759
No	L-058_810	Pre	STR	1856	0.00107759
No	L-058_810	Post	CD	1856	0.00107759
No	O-065_56	Pre	CD	1856	0.00107759
No	O-065_56	Post	CD	1856	0.00107759
No	L-060_810	Pre	HAE	1856	0.00107759
No	L-060_810	Post	MOR	1856	0.00107759
No	L-099_68	Post	CD	1856	0.00107759
No	L-061_810	Pre	STR	1856	0.00107759
No	L-061_810	Post	CDM	1856	0.00107759
No	L-071_810	Pre	CDM	1856	0.00107759
No	L-071_810	Post	CDM	1856	0.00107759
No	L-017_56	Pre	HAE	1856	0.00107759
No	M-013_45	Pre	STA	1856	0.00107759
No	M-013_45	Post	STA	1856	0.00107759
No	L-107_68	Post	CDM	1856	0.00107759
No	L-130_56	Post	CDM	1856	0.00107759
No	L-133_56	Pre	CD	1856	0.00107759
No	O-045_68	Pre	CDM	1856	0.00107759
No	O-045_68	Post	MOR	1856	0.00107759
No	O-015_810	Pre	COR	1856	0.00107759
No	O-085_56	Pre	CDM	1856	0.00107759
No	O-085_56	Post	MOR	1856	0.00107759
No	M-027_45	Pre	STA	1856	0.00107759
No	M-027_45	Post	STR	1856	0.00107759
No	O-019_810	Post	MOR	1856	0.00107759
No	L-027_56	Pre	MOR	1856	0.00107759
No	L-004_68	Pre	CDM	1856	0.00107759
No	L-004_68	Post	MOR	1856	0.00107759
No	O-025_810	Post	MOR	1856	0.00107759
No	L-073_1012	Post	CDM	1856	0.00107759
No	L-122_68	Post	CD	1856	0.00107759
No	M-032_45	Post	MOR	1856	0.00107759
No	L-106_810	Pre	CD	1856	0.00107759
No	L-106_810	Post	CD	1856	0.00107759
No	L-036_56	Post	CD	1856	0.00107759
No	O-039_810	Pre	CDM	1856	0.00107759
No	L-016_68	Pre	CD	1856	0.00107759
No	O-041_810	Pre	STR	1856	0.00107759
No	O-041_810	Post	STA	1856	0.00107759
No	L-017_68	Post	CDM	1856	0.00107759
No	L-018_68	Pre	CDM	1856	0.00107759
No	L-018_68	Post	CDM	1856	0.00107759
No	O-031_1012	Pre	HAE	1856	0.00107759
No	O-031_1012	Post	CDM	1856	0.00107759
No	M-047_45	Pre	CD	1856	0.00107759
No	L-048_56	Pre	HAE	1856	0.00107759
No	L-024_68	Post	MOR	1856	0.00107759
No	L-145_68	Pre	STA	1856	0.00107759
No	L-145_68	Post	CDM	1856	0.00107759
No	M-023_56	Post	CD	1856	0.00107759
No	O-043_1012	Pre	MOR	1856	0.00107759
No	O-043_1012	Post	MOR	1856	0.00107759
No	L-129_810	Pre	COR	1856	0.00107759
No	L-148_68	Pre	CDM	1856	0.00107759
No	O-045_1012	Post	CDM	1856	0.00107759
No	O-060_810	Post	CDM	1856	0.00107759
No	M-032_56	Pre	MOR	1856	0.00107759
No	L-154_68	Pre	OTH	1856	0.00107759
No	L-034_68	Pre	MOR	1856	0.00107759
No	O-066_810	Pre	HAE	1856	0.00107759
No	O-066_810	Post	HAE	1856	0.00107759
No	L-035_68	Post	MOR	1856	0.00107759
No	L-141_810	Pre	MOR	1856	0.00107759
No	L-141_810	Post	STA	1856	0.00107759
No	L-039_68	Pre	CD	1856	0.00107759
No	L-039_68	Post	HAE	1856	0.00107759
No	L-124_1012	Pre	MOR	1856	0.00107759
No	L-124_1012	Post	MOR	1856	0.00107759
No	L-086_68	Pre	CDM	1856	0.00107759
No	O-073_810	Pre	COR	1856	0.00107759
No	L-153_810	Pre	MOR	1856	0.00107759
No	L-153_810	Post	CD	1856	0.00107759
No	M-048_56	Pre	HAE	1856	0.00107759
No	O-079_810	Pre	CDM	1856	0.00107759
No	L-156_810	Pre	CDM	1856	0.00107759
No	L-141_1012	Post	CD	1856	0.00107759
No	O-088_1012	Post	CD	1856	0.00107759
No	O-088_810	Pre	STR	1856	0.00107759
No	O-034_45	Pre	COR	1856	0.00107759
No	O-034_45	Post	COR	1856	0.00107759
No	O-035_45	Pre	CD	1856	0.00107759
No	O-035_45	Post	CDM	1856	0.00107759
No	O-041_45	Pre	STA	1856	0.00107759
No	O-041_45	Post	CDM	1856	0.00107759
No	L-006_1012	Post	CDM	1856	0.00107759
No	L-058_68	Pre	COR	1856	0.00107759
No	L-025_810	Pre	MOR	1856	0.00107759
No	L-025_810	Post	MOR	1856	0.00107759
No	L-088_56	Post	MOR	1856	0.00107759
No	M-018_810	Post	CD	1856	0.00107759
No	L-061_68	Pre	CDM	1856	0.00107759
No	L-061_68	Post	STR	1856	0.00107759
No	L-157_1012	Post	CD	1856	0.00107759
No	L-017_56	Post	HAE	1856	0.00107759
No	M-023_810	Pre	CD	1856	0.00107759
No	M-023_810	Post	MOR	1856	0.00107759
No	M-041_68	Post	CD	1856	0.00107759
No	L-020_1012	Pre	CD	1856	0.00107759
No	O-057_45	Pre	CD	1856	0.00107759
No	L-021_1012	Pre	MOR	1856	0.00107759
No	L-021_1012	Post	CDM	1856	0.00107759
No	L-071_68	Post	CDM	1856	0.00107759
No	M-031_810	Pre	STA	1856	0.00107759
No	M-031_810	Post	CDM	1856	0.00107759
No	M-032_810	Pre	HAE	1856	0.00107759
No	M-032_810	Post	HAE	1856	0.00107759
No	M-034_810	Pre	MOR	1856	0.00107759
No	M-034_810	Post	MOR	1856	0.00107759
No	O-025_810	Pre	MOR	1856	0.00107759
No	L-086_68	Post	MOR	1856	0.00107759
No	O-048_56	Pre	HAE	1856	0.00107759
No	O-010_68	Pre	MOR	1856	0.00107759
No	M-040_810	Pre	HAE	1856	0.00107759
No	M-040_810	Post	CD	1856	0.00107759
No	O-011_68	Post	MOR	1856	0.00107759
No	O-015_68	Pre	STR	1856	0.00107759
No	O-084_45	Pre	COR	1856	0.00107759
No	O-084_45	Post	OTH	1856	0.00107759
No	L-094_68	Pre	CDM	1856	0.00107759
No	L-036_1012	Pre	MOR	1856	0.00107759
No	L-057_810	Pre	MOR	1856	0.00107759
No	L-040_1012	Pre	MOR	1856	0.00107759
No	M-047_810	Pre	CD	1856	0.00107759
No	M-047_810	Post	MOR	1856	0.00107759
No	L-098_68	Pre	CDM	1856	0.00107759
No	L-098_68	Post	CDM	1856	0.00107759
No	L-099_68	Pre	CDM	1856	0.00107759
No	M-054_810	Pre	CDM	1856	0.00107759
No	M-054_810	Post	STR	1856	0.00107759
No	M-047_1012	Pre	MOR	1856	0.00107759
No	M-047_1012	Post	HAE	1856	0.00107759
No	M-048_1012	Pre	CDM	1856	0.00107759
No	M-048_1012	Post	CD	1856	0.00107759
No	O-079_68	Post	CDM	1856	0.00107759
No	L-107_68	Pre	CD	1856	0.00107759
No	L-130_56	Pre	CDM	1856	0.00107759
No	O-005_1012	Pre	COR	1856	0.00107759
No	O-005_1012	Post	CD	1856	0.00107759
No	M-032_56	Post	CDM	1856	0.00107759
No	L-154_68	Post	COR	1856	0.00107759
No	O-046_68	Post	MOR	1856	0.00107759
No	O-015_810	Post	COR	1856	0.00107759
No	L-025_56	Pre	MOR	1856	0.00107759
No	L-025_56	Post	MOR	1856	0.00107759
No	O-019_810	Pre	CDM	1856	0.00107759
No	L-093_810	Post	CDM	1856	0.00107759
No	O-010_1012	Post	MOR	1856	0.00107759
No	L-027_56	Post	MOR	1856	0.00107759
No	L-028_1012	Pre	MOR	1856	0.00107759
No	L-073_1012	Pre	CDM	1856	0.00107759
No	L-046_810	Post	HAE	1856	0.00107759
No	O-027_810	Pre	MOR	1856	0.00107759
No	L-125_68	Pre	MOR	1856	0.00107759
No	L-125_68	Post	MOR	1856	0.00107759
No	L-036_56	Pre	CDM	1856	0.00107759
No	L-154_56	Pre	STA	1856	0.00107759
No	L-154_56	Post	OTH	1856	0.00107759
No	O-039_810	Post	CDM	1856	0.00107759
No	O-065_68	Post	CD	1856	0.00107759
No	L-089_1012	Post	MOR	1856	0.00107759
No	L-134_68	Pre	HAE	1856	0.00107759
No	L-134_68	Post	CD	1856	0.00107759
No	O-068_68	Post	STR	1856	0.00107759
No	M-013_56	Pre	STA	1856	0.00107759
No	L-047_56	Pre	MOR	1856	0.00107759
No	L-047_56	Post	CDM	1856	0.00107759
No	L-024_68	Pre	MOR	1856	0.00107759
No	O-049_810	Pre	MOR	1856	0.00107759
No	O-049_810	Post	MOR	1856	0.00107759
No	M-023_56	Pre	HAE	1856	0.00107759
No	O-041_1012	Pre	STA	1856	0.00107759
No	M-027_56	Pre	STR	1856	0.00107759
No	M-027_56	Post	CD	1856	0.00107759
No	O-079_68	Pre	CDM	1856	0.00107759
No	O-045_1012	Pre	HAE	1856	0.00107759
No	O-060_810	Pre	MOR	1856	0.00107759
No	M-041_68	Pre	HAE	1856	0.00107759
No	O-008_810	Post	STR	1856	0.00107759
No	L-056_1012	Post	MOR	1856	0.00107759
No	L-020_1012	Post	CDM	1856	0.00107759
No	M-035_56	Post	CD	1856	0.00107759
No	L-137_810	Post	CDM	1856	0.00107759
No	L-139_810	Pre	CD	1856	0.00107759
No	L-004_810	Pre	MOR	1856	0.00107759
No	L-004_810	Post	MOR	1856	0.00107759
No	L-121_1012	Pre	MOR	1856	0.00107759
No	L-121_1012	Post	MOR	1856	0.00107759
No	O-004_68	Post	CDM	1856	0.00107759
No	L-068_1012	Pre	CD	1856	0.00107759
No	L-028_1012	Post	HAE	1856	0.00107759
No	O-015_1012	Post	COR	1856	0.00107759
No	O-073_810	Post	COR	1856	0.00107759
No	L-015_810	Post	CDM	1856	0.00107759
No	O-079_1012	Post	CDM	1856	0.00107759
No	M-048_56	Post	COR	1856	0.00107759
No	O-079_810	Post	OTH	1856	0.00107759
No	O-088_1012	Pre	CD	1856	0.00107759
No	O-015_68	Post	COR	1856	0.00107759
No	L-018_810	Post	MOR	1856	0.00107759
No	O-088_810	Post	CD	1856	0.00107759
No	M-026_68	Pre	MOR	1856	0.00107759
No	M-026_68	Post	CDM	1856	0.00107759
No	M-027_68	Pre	CD	1856	0.00107759
No	M-027_68	Post	CD	1856	0.00107759
No	L-006_1012	Pre	CDM	1856	0.00107759
No	L-021_810	Post	MOR	1856	0.00107759
No	L-151_1012	Post	CDM	1856	0.00107759
No	L-058_68	Post	STR	1856	0.00107759
No	M-016_810	Post	HAE	1856	0.00107759
No	M-031_68	Pre	STA	1856	0.00107759
No	L-089_56	Pre	CDM	1856	0.00107759
No	L-089_56	Post	CD	1856	0.00107759
No	L-028_810	Post	MOR	1856	0.00107759
No	M-032_68	Post	HAE	1856	0.00107759
No	L-129_56	Pre	STR	1856	0.00107759
No	M-006_1012	Pre	CD	1856	0.00107759
No	O-072_56	Post	STR	1856	0.00107759
No	M-006_1012	Post	MOR	1856	0.00107759
No	L-056_1012	Pre	MOR	1856	0.00107759
No	O-085_68	Pre	MOR	1856	0.00107759
No	L-033_810	Post	HAE	1856	0.00107759
No	M-027_810	Post	CD	1856	0.00107759
No	M-047_68	Pre	CD	1856	0.00107759
No	M-047_68	Post	CD	1856	0.00107759
No	L-024_1012	Pre	HAE	1856	0.00107759
No	L-024_1012	Post	MOR	1856	0.00107759
No	O-004_68	Pre	HAE	1856	0.00107759
No	O-017_810	Post	CDM	1856	0.00107759
No	L-025_1012	Pre	MOR	1856	0.00107759
No	L-068_1012	Post	CD	1856	0.00107759
No	L-046_810	Pre	MOR	1856	0.00107759
No	M-035_810	Post	CD	1856	0.00107759
No	O-048_56	Post	CDM	1856	0.00107759
No	O-010_68	Post	MOR	1856	0.00107759
No	O-011_68	Pre	HAE	1856	0.00107759
No	M-031_1012	Pre	CDM	1856	0.00107759
No	M-031_1012	Post	STR	1856	0.00107759
No	L-129_68	Post	COR	1856	0.00107759
No	L-113_56	Pre	COR	1856	0.00107759
No	L-113_56	Post	STA	1856	0.00107759
No	M-034_1012	Post	HAE	1856	0.00107759
No	L-113_810	Pre	STA	1856	0.00107759
No	L-057_810	Post	MOR	1856	0.00107759
No	L-040_1012	Post	MOR	1856	0.00107759
No	L-043_1012	Pre	HAE	1856	0.00107759
No	L-043_1012	Post	MOR	1856	0.00107759
No	O-025_68	Pre	MOR	1856	0.00107759
No	O-025_68	Post	MOR	1856	0.00107759
No	L-046_1012	Post	MOR	1856	0.00107759
No	L-121_810	Post	MOR	1856	0.00107759
No	O-053_810	Pre	CD	1856	0.00107759
No	O-053_810	Post	CD	1856	0.00107759
No	O-041_1012	Post	MOR	1856	0.00107759
No	O-075_68	Post	CDM	1856	0.00107759
No	L-157_1012	Pre	CD	1856	0.00107759
No	L-129_56	Post	STR	1856	0.00107759
No	O-072_56	Pre	COR	1856	0.00107759
No	O-008_810	Pre	CDM	1856	0.00107759
No	O-034_68	Post	COR	1856	0.00107759
No	M-054_1012	Post	CDM	1856	0.00107759
No	M-035_56	Pre	COR	1856	0.00107759
No	L-058_1012	Pre	CD	1856	0.00107759
No	L-059_1012	Pre	COR	1856	0.00107759
No	L-059_1012	Post	CDM	1856	0.00107759
No	O-009_1012	Post	CDM	1856	0.00107759
No	L-093_810	Pre	MOR	1856	0.00107759
No	O-010_1012	Pre	MOR	1856	0.00107759
No	O-017_810	Pre	CDM	1856	0.00107759
No	L-019_810	Post	CDM	1856	0.00107759
No	L-025_1012	Post	CDM	1856	0.00107759
No	O-015_1012	Pre	COR	1856	0.00107759
No	M-035_810	Pre	CD	1856	0.00107759
No	L-015_810	Pre	CDM	1856	0.00107759
No	L-099_810	Pre	CD	1856	0.00107759
No	L-152_56	Pre	COR	1856	0.00107759
No	L-152_56	Post	CD	1856	0.00107759
No	L-129_68	Pre	STR	1856	0.00107759
No	L-139_1012	Post	OTH	1856	0.00107759
No	O-065_68	Pre	CD	1856	0.00107759
No	L-089_1012	Pre	CDM	1856	0.00107759
No	L-019_810	Pre	CDM	1856	0.00107759
No	M-034_1012	Pre	MOR	1856	0.00107759
No	O-068_68	Pre	MOR	1856	0.00107759
No	L-117_810	Pre	MOR	1856	0.00107759
No	L-117_810	Post	STR	1856	0.00107759
No	M-013_56	Post	STA	1856	0.00107759
No	L-139_68	Pre	CD	1856	0.00107759
No	L-139_68	Post	CD	1856	0.00107759
No	L-121_810	Pre	CDM	1856	0.00107759
No	L-046_1012	Pre	HAE	1856	0.00107759
No	L-058_1012	Post	CD	1856	0.00107759
No	M-031_68	Post	STA	1856	0.00107759
No	L-028_810	Pre	STR	1856	0.00107759
No	M-032_68	Pre	CDM	1856	0.00107759
No	L-117_68	Post	MOR	1856	0.00107759
No	L-106_68	Pre	CD	1856	0.00107759
No	L-120_68	Pre	CD	1856	0.00107759
No	L-106_68	Post	CD	1856	0.00107759
No	O-034_68	Pre	COR	1856	0.00107759
No	M-054_1012	Pre	STR	1856	0.00107759
No	L-033_810	Pre	MOR	1856	0.00107759
No	L-137_810	Pre	CDM	1856	0.00107759
No	L-117_1012	Post	CDM	1856	0.00107759
No	L-141_1012	Pre	STA	1856	0.00107759
No	L-139_810	Post	MOR	1856	0.00107759
No	L-120_1012	Pre	CD	1856	0.00107759
No	L-120_1012	Post	HAE	1856	0.00107759
No	L-087_1012	Post	CDM	1856	0.00107759
No	M-042_810	Post	CDM	1856	0.00107759
No	L-149_1012	Pre	CDM	1856	0.00107759
No	L-149_1012	Post	HAE	1856	0.00107759
No	O-021_810	Post	MOR	1856	0.00107759
No	O-021_810	Pre	MOR	1856	0.00107759
No	O-079_1012	Pre	OTH	1856	0.00107759
No	L-137_1012	Post	CDM	1856	0.00107759
No	L-016_810	Pre	CD	1856	0.00107759
No	L-117_1012	Pre	STR	1856	0.00107759
No	L-016_810	Post	CD	1856	0.00107759
No	L-087_1012	Pre	CDM	1856	0.00107759
No	L-093_68	Pre	MOR	1856	0.00107759
No	L-117_68	Pre	CD	1856	0.00107759
No	O-033_810	Post	STA	1856	0.00107759
No	L-093_68	Post	MOR	1856	0.00107759
No	L-051_68	Pre	MOR	1856	0.00107759
No	O-010_56	Pre	CDM	1856	0.00107759
No	O-010_56	Post	MOR	1856	0.00107759
No	L-151_1012	Pre	CDM	1856	0.00107759
No	L-059_810	Post	COR	1856	0.00107759
No	M-016_810	Pre	CDM	1856	0.00107759
No	M-029_1012	Post	MOR	1856	0.00107759
No	L-113_1012	Post	CDM	1856	0.00107759
No	L-035_810	Pre	MOR	1856	0.00107759
No	O-075_68	Pre	CDM	1856	0.00107759
No	O-019_1012	Pre	MOR	1856	0.00107759
No	L-022_1012	Post	CD	1856	0.00107759
No	O-007_810	Pre	CDM	1856	0.00107759
No	O-007_810	Post	CDM	1856	0.00107759
No	L-113_810	Post	MOR	1856	0.00107759
No	L-120_68	Post	CD	1856	0.00107759
No	O-031_810	Post	HAE	1856	0.00107759
No	O-019_1012	Post	HAE	1856	0.00107759
No	M-027_810	Pre	CD	1856	0.00107759
No	M-048_810	Post	CDM	1856	0.00107759
No	O-033_810	Pre	CDM	1856	0.00107759
No	M-036_1012	Post	CDM	1856	0.00107759
No	L-035_810	Post	HAE	1856	0.00107759
No	L-048_810	Post	CDM	1856	0.00107759
No	M-036_1012	Pre	COR	1856	0.00107759
No	L-113_1012	Pre	MOR	1856	0.00107759
No	L-048_810	Pre	COR	1856	0.00107759
No	M-042_810	Pre	MOR	1856	0.00107759
No	O-085_68	Post	CD	1856	0.00107759
No	L-022_1012	Pre	STA	1856	0.00107759
No	L-031_1012	Post	MOR	1856	0.00107759
No	M-029_1012	Pre	CDM	1856	0.00107759
No	M-007_810	Post	STA	1856	0.00107759
No	L-051_68	Post	HAE	1856	0.00107759
No	O-045_810	Post	HAE	1856	0.00107759
No	L-139_1012	Pre	MOR	1856	0.00107759
No	O-070_68	Post	CD	1856	0.00107759
No	O-027_810	Post	CDM	1856	0.00107759
No	L-099_810	Post	MOR	1856	0.00107759
No	L-059_810	Pre	CDM	1856	0.00107759
No	O-009_1012	Pre	MOR	1856	0.00107759
No	O-070_68	Pre	STR	1856	0.00107759
No	M-027_1012	Pre	CD	1856	0.00107759
No	L-031_1012	Pre	COR	1856	0.00107759
No	L-096_1012	Post	CD	1856	0.00107759
No	M-027_1012	Post	MOR	1856	0.00107759
No	O-027_1012	Post	MOR	1856	0.00107759
No	L-146_1012	Pre	CDM	1856	0.00107759
No	M-048_810	Pre	MOR	1856	0.00107759
No	L-054_68	Pre	HAE	1856	0.00107759
No	L-054_68	Post	HAE	1856	0.00107759
No	L-097_1012	Post	CDM	1856	0.00107759
No	L-137_1012	Pre	CDM	1856	0.00107759
No	M-007_810	Pre	STA	1856	0.00107759
No	O-031_810	Pre	HAE	1856	0.00107759
No	L-005_1012	Post	CDM	1856	0.00107759
No	L-096_1012	Pre	STR	1856	0.00107759
No	L-021_810	Pre	STR	1856	0.00107759
No	L-005_1012	Pre	CDM	1856	0.00107759
No	O-045_810	Pre	MOR	1856	0.00107759
No	O-025_1012	Post	MOR	1856	0.00107759
No	L-004_1012	Pre	MOR	1856	0.00107759
No	O-027_1012	Pre	CDM	1856	0.00107759
No	L-097_1012	Pre	CD	1856	0.00107759
No	L-146_1012	Post	MOR	1856	0.00107759
No	O-025_1012	Pre	MOR	1856	0.00107759
No	L-004_1012	Post	MOR	1856	0.00107759
Yes	L-130_34	Post	CD	778	0.00257069
Yes	L-089_12	Post	CDM	778	0.00257069
Yes	L-090_12	Pre	STA	778	0.00257069
Yes	O-047_12	Pre	STR	778	0.00257069
Yes	M-029_12	Post	CD	778	0.00257069
Yes	M-050_12	Pre	CD	778	0.00257069
Yes	L-089_12	Pre	COR	778	0.00257069
Yes	L-019_01	Pre	STA	778	0.00257069
Yes	O-005_23	Post	HAE	778	0.00257069
Yes	M-029_12	Pre	CD	778	0.00257069
Yes	L-104_23	Pre	STA	778	0.00257069
Yes	L-114_12	Post	COR	778	0.00257069
Yes	L-114_12	Pre	STA	778	0.00257069
Yes	O-047_12	Post	STR	778	0.00257069
Yes	L-104_23	Post	STR	778	0.00257069
Yes	M-050_12	Post	STR	778	0.00257069
Yes	M-030_12	Post	HAE	778	0.00257069
Yes	M-045_23	Post	MOR	778	0.00257069
Yes	O-054_01	Post	STA	778	0.00257069
Yes	L-106_01	Post	STA	778	0.00257069
Yes	L-129_23	Pre	COR	778	0.00257069
Yes	L-016_34	Pre	COR	778	0.00257069
Yes	O-065_01	Post	CD	778	0.00257069
Yes	L-019_01	Post	MOR	778	0.00257069
Yes	M-030_12	Pre	HAE	778	0.00257069
Yes	O-003_01	Post	STR	778	0.00257069
Yes	L-129_23	Post	MOR	778	0.00257069
Yes	L-015_01	Post	CD	778	0.00257069
Yes	O-005_23	Pre	STA	778	0.00257069
Yes	O-087_23	Pre	COR	778	0.00257069
Yes	L-099_34	Post	MOR	778	0.00257069
Yes	L-030_01	Post	STR	778	0.00257069
Yes	O-042_01	Post	COR	778	0.00257069
Yes	L-055_12	Pre	STA	778	0.00257069
Yes	O-087_23	Post	STR	778	0.00257069
Yes	O-003_01	Pre	STA	778	0.00257069
Yes	L-127_12	Pre	STA	778	0.00257069
Yes	L-139_45	Post	STA	778	0.00257069
Yes	L-015_01	Pre	COR	778	0.00257069
Yes	O-016_45	Post	MOR	778	0.00257069
Yes	L-139_45	Pre	CD	778	0.00257069
Yes	O-054_34	Post	HAE	778	0.00257069
Yes	O-016_45	Pre	MOR	778	0.00257069
Yes	L-138_12	Pre	COR	778	0.00257069
Yes	O-054_34	Pre	COR	778	0.00257069
Yes	L-138_12	Post	MOR	778	0.00257069
Yes	O-069_23	Pre	STA	778	0.00257069
Yes	L-101_12	Pre	STA	778	0.00257069
Yes	O-008_34	Pre	HAE	778	0.00257069
Yes	L-101_12	Post	STR	778	0.00257069
Yes	O-065_01	Pre	STA	778	0.00257069
Yes	O-078_23	Pre	CD	778	0.00257069
Yes	M-050_34	Pre	CD	778	0.00257069
Yes	L-143_34	Pre	MOR	778	0.00257069
Yes	L-016_34	Post	CDM	778	0.00257069
Yes	L-054_12	Post	STA	778	0.00257069
Yes	O-007_34	Post	CDM	778	0.00257069
Yes	L-117_45	Post	STR	778	0.00257069
Yes	L-015_56	Pre	CDM	778	0.00257069
Yes	L-015_56	Post	CDM	778	0.00257069
Yes	M-012_12	Pre	STR	778	0.00257069
Yes	L-026_23	Pre	STA	778	0.00257069
Yes	O-019_56	Post	HAE	778	0.00257069
Yes	O-008_34	Post	HAE	778	0.00257069
Yes	M-045_23	Pre	HAE	778	0.00257069
Yes	M-054_01	Post	COR	778	0.00257069
Yes	L-124_23	Pre	STA	778	0.00257069
Yes	L-130_34	Pre	CD	778	0.00257069
Yes	L-065_12	Pre	STR	778	0.00257069
Yes	L-125_01	Pre	STA	778	0.00257069
Yes	L-012_12	Post	CDM	778	0.00257069
Yes	M-026_01	Pre	OTH	778	0.00257069
Yes	L-083_23	Post	STR	778	0.00257069
Yes	M-036_56	Post	CD	778	0.00257069
Yes	O-019_56	Pre	COR	778	0.00257069
Yes	M-026_01	Post	STA	778	0.00257069
Yes	M-028_12	Pre	COR	778	0.00257069
Yes	M-028_12	Post	STA	778	0.00257069
Yes	O-066_45	Pre	STR	778	0.00257069
Yes	L-057_34	Pre	STA	778	0.00257069
Yes	L-057_34	Post	MOR	778	0.00257069
Yes	L-018_12	Pre	STA	778	0.00257069
Yes	L-043_68	Post	HAE	778	0.00257069
Yes	L-125_01	Post	COR	778	0.00257069
Yes	O-007_34	Pre	CD	778	0.00257069
Yes	L-137_45	Post	MOR	778	0.00257069
Yes	L-117_45	Pre	COR	778	0.00257069
Yes	M-028_34	Pre	STA	778	0.00257069
Yes	L-071_01	Pre	OTH	778	0.00257069
Yes	M-041_01	Post	MOR	778	0.00257069
Yes	O-033_45	Pre	MOR	778	0.00257069
Yes	O-033_45	Post	CDM	778	0.00257069
Yes	O-078_23	Post	STR	778	0.00257069
Yes	M-050_34	Post	CD	778	0.00257069
Yes	L-143_34	Post	CDM	778	0.00257069
Yes	L-018_12	Post	STA	778	0.00257069
Yes	L-090_12	Post	STR	778	0.00257069
Yes	L-015_23	Post	HAE	778	0.00257069
Yes	O-072_01	Post	COR	778	0.00257069
Yes	L-004_34	Post	CDM	778	0.00257069
Yes	O-039_01	Pre	OTH	778	0.00257069
Yes	O-039_01	Post	STA	778	0.00257069
Yes	O-025_12	Pre	STA	778	0.00257069
Yes	O-025_12	Post	COR	778	0.00257069
Yes	O-042_01	Pre	STA	778	0.00257069
Yes	L-036_23	Pre	COR	778	0.00257069
Yes	L-036_23	Post	MOR	778	0.00257069
Yes	L-124_23	Post	MOR	778	0.00257069
Yes	L-043_68	Pre	HAE	778	0.00257069
Yes	O-026_01	Post	STR	778	0.00257069
Yes	O-052_45	Post	CDM	778	0.00257069
Yes	L-055_12	Post	HAE	778	0.00257069
Yes	L-012_12	Pre	STA	778	0.00257069
Yes	L-137_45	Pre	CDM	778	0.00257069
Yes	L-047_23	Post	CD	778	0.00257069
Yes	L-023_56	Post	MOR	778	0.00257069
Yes	O-038_12	Pre	CDM	778	0.00257069
Yes	L-134_23	Post	COR	778	0.00257069
Yes	L-099_34	Pre	CDM	778	0.00257069
Yes	M-029_45	Pre	CDM	778	0.00257069
Yes	M-029_45	Post	CDM	778	0.00257069
Yes	O-088_23	Post	STR	778	0.00257069
Yes	L-054_12	Pre	STA	778	0.00257069
Yes	L-127_12	Post	STA	778	0.00257069
Yes	L-106_23	Pre	COR	778	0.00257069
Yes	L-015_23	Pre	HAE	778	0.00257069
Yes	L-142_23	Pre	CD	778	0.00257069
Yes	L-071_01	Post	CD	778	0.00257069
Yes	O-079_45	Pre	HAE	778	0.00257069
Yes	O-079_45	Post	STR	778	0.00257069
Yes	L-026_23	Post	STR	778	0.00257069
Yes	L-071_23	Pre	STR	778	0.00257069
Yes	L-106_01	Pre	STR	778	0.00257069
Yes	O-086_45	Post	CD	778	0.00257069
Yes	L-091_01	Post	STA	778	0.00257069
Yes	O-026_01	Pre	OTH	778	0.00257069
Yes	O-052_45	Pre	HAE	778	0.00257069
Yes	L-093_34	Pre	MOR	778	0.00257069
Yes	O-069_23	Post	MOR	778	0.00257069
Yes	O-072_01	Pre	STR	778	0.00257069
Yes	L-083_23	Pre	CDM	778	0.00257069
Yes	O-060_12	Post	STR	778	0.00257069
Yes	L-120_34	Post	COR	778	0.00257069
[truncated: 635 more rows]

## Sheet: Fig3e
ASV	Genus	Species_eHOMD	metadata	coef	coef_dir	stderr	pval	qval
Staphylococcus sp. (3)	Staphylococcus	aureus	inf_rv_yn	-1.09374	Neg	0.20012	5.18753e-08	5.26344e-07
C. accolens/macginleyi (6)	Corynebacterium	accolens	inf_rv_yn	-0.51472	Neg	0.235906	0.0292334	0.0972886
C. propinquum/pseudodiphtheriticum (4)	Corynebacterium	propinquum	inf_rv_yn	-0.488932	Neg	0.269039	0.0693166	0.186037
C. propinquum/pseudodiphtheriticum (18)	Corynebacterium	propinquum	inf_rv_yn	-0.348254	Neg	0.178806	0.0515928	0.150524
Neisseriaceae [G-1] HMT-174 (14)	Neisseriaceae [G-1]	bacterium_HMT174	inf_rv_yn	-0.345444	Neg	0.157406	0.0283041	0.0965124
S. thermophilus/vestibularis/salivarius (15)	Streptococcus	Streptococcus;s	inf_rv_yn	-0.322772	Neg	0.174433	0.0643964	0.176145
Micrococcus luteus (26)	Micrococcus	luteus	inf_rv_yn	-0.314881	Neg	0.145103	0.0301152	0.0994278
C. tuberculostearicum (86)	Corynebacterium	tuberculostearicum	inf_rv_yn	-0.211954	Neg	0.11085	0.0560019	0.159567
Neisseria sp. (31)	Neisseria	Neisseria;s	inf_rv_yn	0.225834	Pos	0.102284	0.0273578	0.0940565
M. catarrhalis/nonliquefaciens (1)	Moraxella	nonliquefaciens	inf_rv_yn	0.509072	Pos	0.236642	0.0315764	0.103431
Gemella sp. (30)	Gemella	Gemella;s	inf_rv_yn	0.588136	Pos	0.173487	0.000711507	0.00386429
Haemophilus sp. (8)	Haemophilus	influenzae	inf_rv_yn	0.655706	Pos	0.170097	0.000119386	0.00076407
Haemophilus sp. (7)	Haemophilus	Haemophilus;s	inf_rv_yn	1.08156	Pos	0.204702	1.40149e-07	1.32505e-06
S. pneumoniae/pseudopneumoniae (5)	Streptococcus	Streptococcus;s	inf_rv_yn	1.76188	Pos	0.212005	1.71686e-16	3.10528e-15
