# Supplementary material for: Role of the upper airway microbiota in respiratory virus and bacterial pathobiont dynamics in the first year of life
Source: Nat Commun. 2025 Jun 4;16:5195. doi: 10.1038/s41467-025-60552-4 (PMC12137660; doi:10.1038/s41467-025-60552-4)
Supplement: Supplementary file 6 — Source Data [file 41467_2025_60552_MOESM6_ESM.zip › Source_Data/Figure_S2.xlsx]

## Sheet: FigS2a
hi_yn	study_id	timing	cluster	n	pct
No	L-001_01	Pre	OTH	2062	0.000969932
No	L-001_01	Post	COR	2062	0.000969932
No	L-002_01	Pre	OTH	2062	0.000969932
No	L-002_01	Post	STR	2062	0.000969932
No	L-003_01	Pre	OTH	2062	0.000969932
No	L-003_01	Post	STA	2062	0.000969932
No	L-005_01	Pre	STR	2062	0.000969932
No	L-005_01	Post	STA	2062	0.000969932
No	L-006_01	Pre	OTH	2062	0.000969932
No	L-006_01	Post	STA	2062	0.000969932
No	L-007_01	Pre	OTH	2062	0.000969932
No	L-007_01	Post	COR	2062	0.000969932
No	L-009_01	Pre	OTH	2062	0.000969932
No	L-009_01	Post	STR	2062	0.000969932
No	L-010_01	Pre	OTH	2062	0.000969932
No	L-010_01	Post	MOR	2062	0.000969932
No	L-011_01	Pre	OTH	2062	0.000969932
No	L-011_01	Post	CDM	2062	0.000969932
No	L-012_01	Pre	OTH	2062	0.000969932
No	L-012_01	Post	STA	2062	0.000969932
No	L-014_01	Pre	OTH	2062	0.000969932
No	L-014_01	Post	MOR	2062	0.000969932
No	L-015_01	Pre	COR	2062	0.000969932
No	L-015_01	Post	CD	2062	0.000969932
No	L-016_01	Pre	OTH	2062	0.000969932
No	L-016_01	Post	COR	2062	0.000969932
No	L-047_12	Pre	STA	2062	0.000969932
No	L-047_12	Post	STA	2062	0.000969932
No	L-018_01	Pre	OTH	2062	0.000969932
No	L-018_01	Post	STA	2062	0.000969932
No	L-049_12	Pre	STR	2062	0.000969932
No	L-049_12	Post	STR	2062	0.000969932
No	L-020_01	Pre	OTH	2062	0.000969932
No	L-020_01	Post	COR	2062	0.000969932
No	L-022_01	Pre	STR	2062	0.000969932
No	L-022_01	Post	CD	2062	0.000969932
No	L-026_01	Pre	OTH	2062	0.000969932
No	L-026_01	Post	STA	2062	0.000969932
No	L-029_01	Pre	STA	2062	0.000969932
No	L-029_01	Post	STR	2062	0.000969932
No	L-030_01	Pre	STR	2062	0.000969932
No	L-030_01	Post	STR	2062	0.000969932
No	L-058_12	Pre	STA	2062	0.000969932
No	L-058_12	Post	COR	2062	0.000969932
No	L-041_01	Pre	STA	2062	0.000969932
No	L-041_01	Post	STR	2062	0.000969932
No	L-043_01	Pre	STR	2062	0.000969932
No	L-043_01	Post	MOR	2062	0.000969932
No	L-044_01	Pre	OTH	2062	0.000969932
No	L-044_01	Post	STR	2062	0.000969932
No	L-047_01	Pre	OTH	2062	0.000969932
No	L-047_01	Post	STA	2062	0.000969932
No	L-048_01	Pre	OTH	2062	0.000969932
No	L-048_01	Post	COR	2062	0.000969932
No	L-049_01	Pre	OTH	2062	0.000969932
No	L-049_01	Post	STR	2062	0.000969932
No	L-050_01	Pre	OTH	2062	0.000969932
No	L-050_01	Post	COR	2062	0.000969932
No	L-071_12	Pre	CD	2062	0.000969932
No	L-071_12	Post	STR	2062	0.000969932
No	L-053_01	Pre	OTH	2062	0.000969932
No	L-053_01	Post	STA	2062	0.000969932
No	L-054_01	Pre	STR	2062	0.000969932
No	L-054_01	Post	STA	2062	0.000969932
No	L-055_01	Pre	OTH	2062	0.000969932
No	L-055_01	Post	STA	2062	0.000969932
No	L-057_01	Pre	OTH	2062	0.000969932
No	L-057_01	Post	COR	2062	0.000969932
No	L-059_01	Pre	STA	2062	0.000969932
No	L-059_01	Post	COR	2062	0.000969932
No	L-060_01	Pre	OTH	2062	0.000969932
No	L-060_01	Post	CD	2062	0.000969932
No	L-061_01	Pre	OTH	2062	0.000969932
No	L-061_01	Post	CDM	2062	0.000969932
No	L-062_01	Pre	CD	2062	0.000969932
No	L-062_01	Post	STA	2062	0.000969932
No	L-087_12	Pre	COR	2062	0.000969932
No	L-087_12	Post	COR	2062	0.000969932
No	L-064_01	Pre	OTH	2062	0.000969932
No	L-064_01	Post	CDM	2062	0.000969932
No	L-065_01	Pre	STA	2062	0.000969932
No	L-065_01	Post	STR	2062	0.000969932
No	L-090_12	Pre	STA	2062	0.000969932
No	L-090_12	Post	STR	2062	0.000969932
No	L-068_01	Pre	STR	2062	0.000969932
No	L-068_01	Post	STA	2062	0.000969932
No	L-070_01	Pre	OTH	2062	0.000969932
No	L-070_01	Post	MOR	2062	0.000969932
No	L-071_01	Pre	OTH	2062	0.000969932
No	L-071_01	Post	CD	2062	0.000969932
No	L-095_12	Pre	STA	2062	0.000969932
No	L-095_12	Post	CDM	2062	0.000969932
No	L-074_01	Pre	STA	2062	0.000969932
No	L-074_01	Post	COR	2062	0.000969932
No	L-075_01	Pre	STA	2062	0.000969932
No	L-075_01	Post	STA	2062	0.000969932
No	L-076_01	Pre	OTH	2062	0.000969932
No	L-076_01	Post	STA	2062	0.000969932
No	L-078_01	Pre	STA	2062	0.000969932
No	L-078_01	Post	CDM	2062	0.000969932
No	L-079_01	Pre	STR	2062	0.000969932
No	L-079_01	Post	STR	2062	0.000969932
No	L-080_01	Pre	STA	2062	0.000969932
No	L-080_01	Post	STA	2062	0.000969932
No	L-082_01	Pre	OTH	2062	0.000969932
No	L-082_01	Post	COR	2062	0.000969932
No	L-083_01	Pre	OTH	2062	0.000969932
No	L-083_01	Post	MOR	2062	0.000969932
No	L-086_01	Pre	OTH	2062	0.000969932
No	L-086_01	Post	STA	2062	0.000969932
No	L-087_01	Pre	STA	2062	0.000969932
No	L-087_01	Post	COR	2062	0.000969932
No	L-089_01	Pre	OTH	2062	0.000969932
No	L-089_01	Post	COR	2062	0.000969932
No	L-090_01	Pre	OTH	2062	0.000969932
No	L-090_01	Post	STA	2062	0.000969932
No	L-091_01	Pre	STA	2062	0.000969932
No	L-091_01	Post	STA	2062	0.000969932
No	L-092_01	Pre	OTH	2062	0.000969932
No	L-092_01	Post	CD	2062	0.000969932
No	L-093_01	Pre	STA	2062	0.000969932
No	L-093_01	Post	CD	2062	0.000969932
No	L-116_12	Pre	STR	2062	0.000969932
No	L-116_12	Post	CDM	2062	0.000969932
No	L-095_01	Pre	OTH	2062	0.000969932
No	L-095_01	Post	STA	2062	0.000969932
No	L-097_01	Pre	OTH	2062	0.000969932
No	L-097_01	Post	STA	2062	0.000969932
No	L-099_01	Pre	OTH	2062	0.000969932
No	L-099_01	Post	CD	2062	0.000969932
No	L-106_01	Pre	STR	2062	0.000969932
No	L-106_01	Post	STA	2062	0.000969932
No	L-113_01	Pre	OTH	2062	0.000969932
No	L-113_01	Post	STA	2062	0.000969932
No	L-114_01	Pre	STR	2062	0.000969932
No	L-114_01	Post	STA	2062	0.000969932
No	L-115_01	Pre	OTH	2062	0.000969932
No	L-115_01	Post	STA	2062	0.000969932
No	L-116_01	Pre	STR	2062	0.000969932
No	L-116_01	Post	STR	2062	0.000969932
No	L-129_12	Pre	MOR	2062	0.000969932
No	L-129_12	Post	COR	2062	0.000969932
No	L-119_01	Pre	OTH	2062	0.000969932
No	L-119_01	Post	CDM	2062	0.000969932
No	L-120_01	Pre	STA	2062	0.000969932
No	L-120_01	Post	COR	2062	0.000969932
No	L-124_01	Pre	STA	2062	0.000969932
No	L-124_01	Post	CD	2062	0.000969932
No	L-125_01	Pre	STA	2062	0.000969932
No	L-125_01	Post	COR	2062	0.000969932
No	L-126_01	Pre	OTH	2062	0.000969932
No	L-126_01	Post	STA	2062	0.000969932
No	L-136_12	Pre	STA	2062	0.000969932
No	L-136_12	Post	MOR	2062	0.000969932
No	L-128_01	Pre	STR	2062	0.000969932
No	L-128_01	Post	STA	2062	0.000969932
No	L-130_01	Pre	OTH	2062	0.000969932
No	L-130_01	Post	STA	2062	0.000969932
No	L-132_01	Pre	STR	2062	0.000969932
No	L-132_01	Post	STA	2062	0.000969932
No	L-133_01	Pre	OTH	2062	0.000969932
No	L-133_01	Post	STA	2062	0.000969932
No	L-135_01	Pre	STA	2062	0.000969932
No	L-135_01	Post	STA	2062	0.000969932
No	L-147_01	Pre	OTH	2062	0.000969932
No	L-147_01	Post	STA	2062	0.000969932
No	L-144_12	Pre	STR	2062	0.000969932
No	L-144_12	Post	COR	2062	0.000969932
No	L-150_01	Pre	OTH	2062	0.000969932
No	L-150_01	Post	HAE	2062	0.000969932
No	L-155_01	Pre	STA	2062	0.000969932
No	L-155_01	Post	CD	2062	0.000969932
No	L-157_01	Pre	STR	2062	0.000969932
No	L-157_01	Post	STA	2062	0.000969932
No	L-150_12	Pre	HAE	2062	0.000969932
No	L-150_12	Post	MOR	2062	0.000969932
No	L-152_12	Pre	STA	2062	0.000969932
No	L-152_12	Post	STA	2062	0.000969932
No	M-010_01	Pre	COR	2062	0.000969932
No	M-010_01	Post	COR	2062	0.000969932
No	M-014_01	Pre	STR	2062	0.000969932
No	M-014_01	Post	STA	2062	0.000969932
No	M-016_01	Pre	STR	2062	0.000969932
No	M-016_01	Post	COR	2062	0.000969932
No	M-019_01	Pre	COR	2062	0.000969932
No	M-019_01	Post	STA	2062	0.000969932
No	M-021_01	Pre	OTH	2062	0.000969932
No	M-021_01	Post	STA	2062	0.000969932
No	M-023_01	Pre	OTH	2062	0.000969932
No	M-023_01	Post	CDM	2062	0.000969932
No	M-026_01	Pre	OTH	2062	0.000969932
No	M-026_01	Post	STA	2062	0.000969932
No	M-027_01	Pre	STR	2062	0.000969932
No	M-027_01	Post	COR	2062	0.000969932
No	M-028_01	Pre	STA	2062	0.000969932
No	M-028_01	Post	COR	2062	0.000969932
No	M-032_01	Pre	STA	2062	0.000969932
No	M-032_01	Post	STA	2062	0.000969932
No	M-034_01	Pre	STA	2062	0.000969932
No	M-034_01	Post	STA	2062	0.000969932
No	M-035_01	Pre	STA	2062	0.000969932
No	M-035_01	Post	STA	2062	0.000969932
No	M-039_01	Pre	OTH	2062	0.000969932
No	M-039_01	Post	STA	2062	0.000969932
No	M-041_01	Pre	OTH	2062	0.000969932
No	M-041_01	Post	MOR	2062	0.000969932
No	M-042_01	Pre	STR	2062	0.000969932
No	M-042_01	Post	MOR	2062	0.000969932
No	M-043_01	Pre	OTH	2062	0.000969932
No	M-043_01	Post	CD	2062	0.000969932
No	M-026_12	Pre	STA	2062	0.000969932
No	M-026_12	Post	STA	2062	0.000969932
No	M-048_01	Pre	STA	2062	0.000969932
No	M-048_01	Post	MOR	2062	0.000969932
No	M-028_12	Pre	COR	2062	0.000969932
No	M-028_12	Post	STA	2062	0.000969932
No	M-051_01	Pre	STR	2062	0.000969932
No	M-051_01	Post	COR	2062	0.000969932
No	M-053_01	Pre	STA	2062	0.000969932
No	M-053_01	Post	COR	2062	0.000969932
No	M-054_01	Pre	OTH	2062	0.000969932
No	M-054_01	Post	COR	2062	0.000969932
No	O-003_01	Pre	STA	2062	0.000969932
No	O-003_01	Post	STR	2062	0.000969932
No	O-005_01	Pre	STA	2062	0.000969932
No	O-005_01	Post	HAE	2062	0.000969932
No	O-006_01	Pre	OTH	2062	0.000969932
No	O-006_01	Post	STA	2062	0.000969932
No	M-039_12	Pre	STA	2062	0.000969932
No	M-039_12	Post	MOR	2062	0.000969932
No	O-008_01	Pre	STA	2062	0.000969932
No	O-008_01	Post	STR	2062	0.000969932
No	O-012_01	Pre	CDM	2062	0.000969932
No	O-012_01	Post	MOR	2062	0.000969932
No	O-013_01	Pre	OTH	2062	0.000969932
No	O-013_01	Post	STA	2062	0.000969932
No	O-025_01	Pre	OTH	2062	0.000969932
No	O-025_01	Post	STA	2062	0.000969932
No	O-026_01	Pre	OTH	2062	0.000969932
No	O-026_01	Post	STR	2062	0.000969932
No	O-027_01	Pre	COR	2062	0.000969932
No	O-027_01	Post	COR	2062	0.000969932
No	O-028_01	Pre	STR	2062	0.000969932
No	O-028_01	Post	STA	2062	0.000969932
No	O-029_01	Pre	STR	2062	0.000969932
No	O-029_01	Post	STA	2062	0.000969932
No	O-030_01	Pre	MOR	2062	0.000969932
No	O-030_01	Post	MOR	2062	0.000969932
No	O-032_01	Pre	STA	2062	0.000969932
No	O-032_01	Post	STA	2062	0.000969932
No	O-033_01	Pre	OTH	2062	0.000969932
No	O-033_01	Post	STA	2062	0.000969932
No	O-034_01	Pre	STA	2062	0.000969932
No	O-034_01	Post	COR	2062	0.000969932
No	O-038_01	Pre	CDM	2062	0.000969932
No	O-038_01	Post	CDM	2062	0.000969932
No	O-039_01	Pre	OTH	2062	0.000969932
No	O-039_01	Post	STA	2062	0.000969932
No	O-040_01	Pre	STA	2062	0.000969932
No	O-040_01	Post	MOR	2062	0.000969932
No	O-042_01	Pre	STA	2062	0.000969932
No	O-042_01	Post	COR	2062	0.000969932
No	O-043_01	Pre	STA	2062	0.000969932
No	O-043_01	Post	CDM	2062	0.000969932
No	O-044_01	Pre	STA	2062	0.000969932
No	O-044_01	Post	STA	2062	0.000969932
No	O-046_01	Pre	OTH	2062	0.000969932
No	O-046_01	Post	MOR	2062	0.000969932
No	O-047_01	Pre	STA	2062	0.000969932
No	O-047_01	Post	STR	2062	0.000969932
No	O-048_01	Pre	COR	2062	0.000969932
No	O-048_01	Post	CD	2062	0.000969932
No	O-052_01	Pre	STA	2062	0.000969932
No	O-052_01	Post	STA	2062	0.000969932
No	O-018_12	Pre	COR	2062	0.000969932
No	O-018_12	Post	COR	2062	0.000969932
No	O-055_01	Pre	OTH	2062	0.000969932
No	O-055_01	Post	STR	2062	0.000969932
No	O-056_01	Pre	STR	2062	0.000969932
No	O-056_01	Post	MOR	2062	0.000969932
No	O-057_01	Pre	OTH	2062	0.000969932
No	O-057_01	Post	CD	2062	0.000969932
No	O-059_01	Pre	STA	2062	0.000969932
No	O-059_01	Post	STA	2062	0.000969932
No	O-060_01	Pre	OTH	2062	0.000969932
No	O-060_01	Post	STA	2062	0.000969932
No	O-063_01	Pre	STA	2062	0.000969932
No	O-063_01	Post	STA	2062	0.000969932
No	O-064_01	Pre	STR	2062	0.000969932
No	O-064_01	Post	STA	2062	0.000969932
No	O-065_01	Pre	STA	2062	0.000969932
No	O-065_01	Post	CD	2062	0.000969932
No	O-066_01	Pre	STA	2062	0.000969932
No	O-066_01	Post	MOR	2062	0.000969932
No	O-067_01	Pre	STA	2062	0.000969932
No	O-067_01	Post	COR	2062	0.000969932
No	O-041_23	Pre	STA	2062	0.000969932
No	O-041_23	Post	STA	2062	0.000969932
No	O-072_01	Pre	STR	2062	0.000969932
No	O-072_01	Post	COR	2062	0.000969932
No	O-073_01	Pre	OTH	2062	0.000969932
No	O-073_01	Post	COR	2062	0.000969932
No	O-075_01	Pre	STA	2062	0.000969932
No	O-075_01	Post	STA	2062	0.000969932
No	O-077_01	Pre	STR	2062	0.000969932
No	O-077_01	Post	COR	2062	0.000969932
No	O-078_01	Pre	OTH	2062	0.000969932
No	O-078_01	Post	COR	2062	0.000969932
No	O-079_01	Pre	STA	2062	0.000969932
No	O-079_01	Post	STA	2062	0.000969932
No	O-080_01	Pre	OTH	2062	0.000969932
No	O-080_01	Post	CD	2062	0.000969932
No	O-083_01	Pre	STA	2062	0.000969932
No	O-083_01	Post	STA	2062	0.000969932
No	O-084_01	Pre	OTH	2062	0.000969932
No	O-084_01	Post	CD	2062	0.000969932
No	O-085_01	Pre	OTH	2062	0.000969932
No	O-085_01	Post	COR	2062	0.000969932
No	O-086_01	Pre	OTH	2062	0.000969932
No	O-086_01	Post	STA	2062	0.000969932
No	O-087_01	Pre	STA	2062	0.000969932
No	O-087_01	Post	COR	2062	0.000969932
No	O-088_01	Pre	STA	2062	0.000969932
No	O-088_01	Post	STA	2062	0.000969932
No	L-001_12	Pre	COR	2062	0.000969932
No	L-001_12	Post	COR	2062	0.000969932
No	L-003_12	Pre	STA	2062	0.000969932
No	L-003_12	Post	STA	2062	0.000969932
No	L-004_12	Pre	STA	2062	0.000969932
No	L-004_12	Post	OTH	2062	0.000969932
No	L-005_12	Pre	STA	2062	0.000969932
No	L-005_12	Post	COR	2062	0.000969932
No	L-006_12	Pre	STA	2062	0.000969932
No	L-006_12	Post	STR	2062	0.000969932
No	O-061_12	Pre	CD	2062	0.000969932
No	O-061_12	Post	STR	2062	0.000969932
No	L-011_12	Pre	CDM	2062	0.000969932
No	L-011_12	Post	CDM	2062	0.000969932
No	L-012_12	Pre	STA	2062	0.000969932
No	L-012_12	Post	CDM	2062	0.000969932
No	L-014_12	Pre	MOR	2062	0.000969932
No	L-014_12	Post	STR	2062	0.000969932
No	O-066_12	Pre	MOR	2062	0.000969932
No	O-066_12	Post	STA	2062	0.000969932
No	L-016_12	Pre	COR	2062	0.000969932
No	L-016_12	Post	STA	2062	0.000969932
No	L-018_12	Pre	STA	2062	0.000969932
No	L-018_12	Post	STA	2062	0.000969932
No	O-072_12	Pre	COR	2062	0.000969932
No	O-072_12	Post	COR	2062	0.000969932
No	L-021_12	Pre	STA	2062	0.000969932
No	L-021_12	Post	STR	2062	0.000969932
No	L-022_12	Pre	CD	2062	0.000969932
No	L-022_12	Post	CD	2062	0.000969932
No	L-024_12	Pre	STR	2062	0.000969932
No	L-024_12	Post	COR	2062	0.000969932
No	L-026_12	Pre	STA	2062	0.000969932
No	L-026_12	Post	STA	2062	0.000969932
No	L-027_12	Pre	COR	2062	0.000969932
No	L-027_12	Post	STR	2062	0.000969932
No	O-088_23	Pre	COR	2062	0.000969932
No	O-088_23	Post	STR	2062	0.000969932
No	L-029_12	Pre	STR	2062	0.000969932
No	L-029_12	Post	COR	2062	0.000969932
No	L-030_12	Pre	STR	2062	0.000969932
No	L-030_12	Post	CDM	2062	0.000969932
No	L-031_12	Pre	STA	2062	0.000969932
No	L-031_12	Post	COR	2062	0.000969932
No	O-085_12	Pre	COR	2062	0.000969932
No	O-085_12	Post	CD	2062	0.000969932
No	L-035_12	Pre	MOR	2062	0.000969932
No	L-035_12	Post	MOR	2062	0.000969932
No	L-036_12	Pre	STA	2062	0.000969932
No	L-036_12	Post	COR	2062	0.000969932
No	L-037_12	Pre	COR	2062	0.000969932
No	L-037_12	Post	MOR	2062	0.000969932
No	L-039_12	Pre	COR	2062	0.000969932
No	L-039_12	Post	CD	2062	0.000969932
No	L-041_12	Pre	STR	2062	0.000969932
No	L-041_12	Post	STR	2062	0.000969932
No	L-042_12	Pre	MOR	2062	0.000969932
No	L-042_12	Post	MOR	2062	0.000969932
No	L-043_12	Pre	MOR	2062	0.000969932
No	L-043_12	Post	CDM	2062	0.000969932
No	L-044_12	Pre	STR	2062	0.000969932
No	L-044_12	Post	COR	2062	0.000969932
No	L-045_12	Pre	MOR	2062	0.000969932
No	L-045_12	Post	MOR	2062	0.000969932
No	L-012_23	Pre	CDM	2062	0.000969932
No	L-012_23	Post	CDM	2062	0.000969932
No	L-014_23	Pre	STR	2062	0.000969932
No	L-014_23	Post	STR	2062	0.000969932
No	L-048_12	Pre	COR	2062	0.000969932
No	L-048_12	Post	COR	2062	0.000969932
No	L-018_23	Pre	STA	2062	0.000969932
No	L-018_23	Post	STA	2062	0.000969932
No	L-106_45	Pre	CD	2062	0.000969932
No	L-106_45	Post	CD	2062	0.000969932
No	L-021_23	Pre	STR	2062	0.000969932
No	L-021_23	Post	CDM	2062	0.000969932
No	L-055_12	Pre	STA	2062	0.000969932
No	L-055_12	Post	HAE	2062	0.000969932
No	L-056_12	Pre	COR	2062	0.000969932
No	L-056_12	Post	CD	2062	0.000969932
No	L-057_12	Pre	COR	2062	0.000969932
No	L-057_12	Post	OTH	2062	0.000969932
No	L-026_23	Pre	STA	2062	0.000969932
No	L-026_23	Post	STR	2062	0.000969932
No	L-117_45	Pre	COR	2062	0.000969932
No	L-117_45	Post	STR	2062	0.000969932
No	L-060_12	Pre	CD	2062	0.000969932
No	L-060_12	Post	OTH	2062	0.000969932
No	L-061_12	Pre	CDM	2062	0.000969932
No	L-061_12	Post	COR	2062	0.000969932
No	L-064_12	Pre	CDM	2062	0.000969932
No	L-064_12	Post	CD	2062	0.000969932
No	L-065_12	Pre	STR	2062	0.000969932
No	L-065_12	Post	STR	2062	0.000969932
No	L-068_12	Pre	STA	2062	0.000969932
No	L-068_12	Post	STA	2062	0.000969932
No	L-070_12	Pre	MOR	2062	0.000969932
No	L-070_12	Post	MOR	2062	0.000969932
No	L-039_23	Pre	CD	2062	0.000969932
No	L-039_23	Post	COR	2062	0.000969932
No	L-075_12	Pre	STA	2062	0.000969932
No	L-075_12	Post	STA	2062	0.000969932
No	L-076_12	Pre	STA	2062	0.000969932
No	L-076_12	Post	STA	2062	0.000969932
No	L-078_12	Pre	CDM	2062	0.000969932
No	L-078_12	Post	CDM	2062	0.000969932
No	L-079_12	Pre	STR	2062	0.000969932
No	L-079_12	Post	MOR	2062	0.000969932
No	L-080_12	Pre	STA	2062	0.000969932
No	L-080_12	Post	STA	2062	0.000969932
No	L-082_12	Pre	COR	2062	0.000969932
No	L-082_12	Post	COR	2062	0.000969932
No	L-083_12	Pre	MOR	2062	0.000969932
No	L-083_12	Post	CDM	2062	0.000969932
No	L-086_12	Pre	STA	2062	0.000969932
No	L-086_12	Post	CD	2062	0.000969932
No	L-056_23	Pre	CD	2062	0.000969932
No	L-056_23	Post	STR	2062	0.000969932
No	L-088_12	Pre	STA	2062	0.000969932
No	L-088_12	Post	COR	2062	0.000969932
No	L-089_12	Pre	COR	2062	0.000969932
No	L-089_12	Post	CDM	2062	0.000969932
No	L-083_34	Pre	STR	2062	0.000969932
No	L-083_34	Post	CDM	2062	0.000969932
No	L-091_12	Pre	STA	2062	0.000969932
No	L-091_12	Post	MOR	2062	0.000969932
No	L-092_12	Pre	CD	2062	0.000969932
No	L-092_12	Post	CD	2062	0.000969932
No	L-093_12	Pre	CD	2062	0.000969932
No	L-093_12	Post	CDM	2062	0.000969932
No	L-068_23	Pre	STA	2062	0.000969932
No	L-068_23	Post	COR	2062	0.000969932
No	L-096_12	Pre	STA	2062	0.000969932
No	L-096_12	Post	STA	2062	0.000969932
No	L-092_34	Pre	COR	2062	0.000969932
No	L-092_34	Post	STR	2062	0.000969932
No	L-099_12	Pre	CD	2062	0.000969932
No	L-099_12	Post	MOR	2062	0.000969932
No	L-100_12	Pre	STA	2062	0.000969932
No	L-100_12	Post	CDM	2062	0.000969932
No	L-101_12	Pre	STA	2062	0.000969932
No	L-101_12	Post	STR	2062	0.000969932
No	L-104_12	Pre	MOR	2062	0.000969932
No	L-104_12	Post	STA	2062	0.000969932
No	L-080_23	Pre	STA	2062	0.000969932
No	L-080_23	Post	CDM	2062	0.000969932
No	L-106_12	Pre	STA	2062	0.000969932
No	L-106_12	Post	COR	2062	0.000969932
No	L-107_12	Pre	COR	2062	0.000969932
No	L-107_12	Post	STA	2062	0.000969932
No	L-108_12	Pre	COR	2062	0.000969932
No	L-108_12	Post	CD	2062	0.000969932
No	L-110_12	Pre	CD	2062	0.000969932
No	L-110_12	Post	STR	2062	0.000969932
No	L-111_12	Pre	STA	2062	0.000969932
No	L-111_12	Post	STA	2062	0.000969932
No	L-090_23	Pre	STR	2062	0.000969932
No	L-090_23	Post	CD	2062	0.000969932
No	L-114_12	Pre	STA	2062	0.000969932
No	L-114_12	Post	COR	2062	0.000969932
No	L-115_12	Pre	STA	2062	0.000969932
No	L-115_12	Post	STR	2062	0.000969932
No	L-093_23	Pre	CDM	2062	0.000969932
No	L-093_23	Post	MOR	2062	0.000969932
No	L-119_12	Pre	CDM	2062	0.000969932
No	L-119_12	Post	CDM	2062	0.000969932
No	L-120_12	Pre	COR	2062	0.000969932
No	L-120_12	Post	COR	2062	0.000969932
No	L-121_12	Pre	STA	2062	0.000969932
No	L-121_12	Post	COR	2062	0.000969932
No	L-122_12	Pre	COR	2062	0.000969932
No	L-122_12	Post	CD	2062	0.000969932
No	L-124_12	Pre	CD	2062	0.000969932
No	L-124_12	Post	STA	2062	0.000969932
No	L-125_12	Pre	COR	2062	0.000969932
No	L-125_12	Post	COR	2062	0.000969932
No	L-126_12	Pre	STA	2062	0.000969932
No	L-126_12	Post	STA	2062	0.000969932
No	L-107_23	Pre	STA	2062	0.000969932
No	L-107_23	Post	CD	2062	0.000969932
No	L-129_34	Pre	MOR	2062	0.000969932
No	L-129_34	Post	CD	2062	0.000969932
No	L-130_12	Pre	STA	2062	0.000969932
No	L-130_12	Post	CD	2062	0.000969932
No	L-132_12	Pre	STA	2062	0.000969932
No	L-132_12	Post	STA	2062	0.000969932
No	L-133_12	Pre	STA	2062	0.000969932
No	L-133_12	Post	COR	2062	0.000969932
No	L-134_12	Pre	CD	2062	0.000969932
No	L-134_12	Post	CDM	2062	0.000969932
No	L-117_23	Pre	STA	2062	0.000969932
No	L-117_23	Post	STR	2062	0.000969932
No	L-140_34	Pre	CD	2062	0.000969932
No	L-140_34	Post	CD	2062	0.000969932
No	L-137_12	Pre	STA	2062	0.000969932
No	L-137_12	Post	COR	2062	0.000969932
No	L-138_12	Pre	COR	2062	0.000969932
No	L-138_12	Post	MOR	2062	0.000969932
No	L-139_12	Pre	STA	2062	0.000969932
No	L-139_12	Post	STA	2062	0.000969932
No	L-140_12	Pre	STA	2062	0.000969932
No	L-140_12	Post	STA	2062	0.000969932
No	L-141_12	Pre	COR	2062	0.000969932
No	L-141_12	Post	COR	2062	0.000969932
No	L-142_12	Pre	STA	2062	0.000969932
No	L-142_12	Post	CD	2062	0.000969932
No	L-127_23	Pre	STA	2062	0.000969932
No	L-127_23	Post	CD	2062	0.000969932
No	L-146_12	Pre	COR	2062	0.000969932
No	L-146_12	Post	COR	2062	0.000969932
No	L-147_12	Pre	STA	2062	0.000969932
No	L-147_12	Post	STA	2062	0.000969932
No	L-132_23	Pre	STA	2062	0.000969932
No	L-132_23	Post	MOR	2062	0.000969932
No	M-010_34	Pre	STA	2062	0.000969932
No	M-010_34	Post	CD	2062	0.000969932
No	M-012_34	Pre	STA	2062	0.000969932
No	M-012_34	Post	CDM	2062	0.000969932
No	L-153_12	Pre	COR	2062	0.000969932
No	L-153_12	Post	STA	2062	0.000969932
No	L-154_12	Pre	STA	2062	0.000969932
No	L-154_12	Post	STA	2062	0.000969932
No	L-139_23	Pre	STA	2062	0.000969932
No	L-139_23	Post	COR	2062	0.000969932
No	L-158_12	Pre	COR	2062	0.000969932
No	L-158_12	Post	STR	2062	0.000969932
No	L-141_23	Pre	COR	2062	0.000969932
No	L-141_23	Post	STA	2062	0.000969932
No	M-006_12	Pre	STA	2062	0.000969932
No	M-006_12	Post	COR	2062	0.000969932
No	M-007_12	Pre	STA	2062	0.000969932
No	M-007_12	Post	MOR	2062	0.000969932
No	M-010_12	Pre	COR	2062	0.000969932
No	M-010_12	Post	COR	2062	0.000969932
No	L-152_23	Pre	STA	2062	0.000969932
No	L-152_23	Post	STA	2062	0.000969932
No	M-013_12	Pre	MOR	2062	0.000969932
No	M-013_12	Post	STA	2062	0.000969932
No	M-014_12	Pre	STA	2062	0.000969932
No	M-014_12	Post	STA	2062	0.000969932
No	M-016_12	Pre	COR	2062	0.000969932
No	M-016_12	Post	CD	2062	0.000969932
No	M-017_12	Pre	CD	2062	0.000969932
No	M-017_12	Post	STA	2062	0.000969932
No	M-020_12	Pre	COR	2062	0.000969932
No	M-020_12	Post	COR	2062	0.000969932
No	M-021_12	Pre	STA	2062	0.000969932
No	M-021_12	Post	COR	2062	0.000969932
No	M-010_23	Pre	COR	2062	0.000969932
No	M-010_23	Post	STA	2062	0.000969932
No	M-013_23	Pre	STA	2062	0.000969932
No	M-013_23	Post	STR	2062	0.000969932
No	M-027_12	Pre	COR	2062	0.000969932
No	M-027_12	Post	STA	2062	0.000969932
No	M-017_23	Pre	STA	2062	0.000969932
No	M-017_23	Post	CD	2062	0.000969932
No	M-029_12	Pre	CD	2062	0.000969932
No	M-029_12	Post	CD	2062	0.000969932
No	M-031_12	Pre	STA	2062	0.000969932
No	M-031_12	Post	STR	2062	0.000969932
No	M-032_12	Pre	STA	2062	0.000969932
No	M-032_12	Post	STA	2062	0.000969932
No	M-034_12	Pre	STA	2062	0.000969932
No	M-034_12	Post	MOR	2062	0.000969932
No	M-035_12	Pre	STA	2062	0.000969932
No	M-035_12	Post	STA	2062	0.000969932
No	M-036_12	Pre	COR	2062	0.000969932
No	M-036_12	Post	STA	2062	0.000969932
No	M-031_23	Pre	STR	2062	0.000969932
No	M-031_23	Post	STA	2062	0.000969932
No	M-040_12	Pre	CD	2062	0.000969932
No	M-040_12	Post	CD	2062	0.000969932
No	M-034_23	Pre	MOR	2062	0.000969932
No	M-034_23	Post	CD	2062	0.000969932
No	M-035_23	Pre	STA	2062	0.000969932
No	M-035_23	Post	STA	2062	0.000969932
No	M-036_23	Pre	STA	2062	0.000969932
No	M-036_23	Post	COR	2062	0.000969932
No	M-038_23	Pre	CD	2062	0.000969932
No	M-038_23	Post	CD	2062	0.000969932
No	M-047_12	Pre	CD	2062	0.000969932
No	M-047_12	Post	CD	2062	0.000969932
No	M-048_12	Pre	MOR	2062	0.000969932
No	M-048_12	Post	MOR	2062	0.000969932
No	M-050_12	Pre	CD	2062	0.000969932
No	M-050_12	Post	STR	2062	0.000969932
No	M-051_12	Pre	COR	2062	0.000969932
No	M-051_12	Post	COR	2062	0.000969932
No	M-053_12	Pre	COR	2062	0.000969932
No	M-053_12	Post	STR	2062	0.000969932
No	M-054_12	Pre	COR	2062	0.000969932
No	M-054_12	Post	STR	2062	0.000969932
No	O-001_12	Pre	OTH	2062	0.000969932
No	O-001_12	Post	CDM	2062	0.000969932
No	O-005_12	Pre	HAE	2062	0.000969932
No	O-005_12	Post	STA	2062	0.000969932
No	O-006_12	Pre	STA	2062	0.000969932
No	O-006_12	Post	STA	2062	0.000969932
No	O-008_12	Pre	STR	2062	0.000969932
No	O-008_12	Post	STA	2062	0.000969932
No	O-009_12	Pre	CD	2062	0.000969932
No	O-009_12	Post	CD	2062	0.000969932
No	O-010_12	Pre	STA	2062	0.000969932
No	O-010_12	Post	CDM	2062	0.000969932
No	O-011_12	Pre	CD	2062	0.000969932
No	O-011_12	Post	CDM	2062	0.000969932
No	O-012_12	Pre	MOR	2062	0.000969932
No	O-012_12	Post	STR	2062	0.000969932
No	O-013_12	Pre	STA	2062	0.000969932
No	O-013_12	Post	COR	2062	0.000969932
No	O-015_23	Pre	STA	2062	0.000969932
No	O-015_23	Post	STR	2062	0.000969932
No	O-017_12	Pre	STR	2062	0.000969932
No	O-017_12	Post	STA	2062	0.000969932
No	O-063_34	Pre	STA	2062	0.000969932
No	O-063_34	Post	STR	2062	0.000969932
No	O-019_12	Pre	STA	2062	0.000969932
No	O-019_12	Post	MOR	2062	0.000969932
No	O-020_12	Pre	MOR	2062	0.000969932
No	O-020_12	Post	CDM	2062	0.000969932
No	O-022_12	Pre	COR	2062	0.000969932
No	O-022_12	Post	COR	2062	0.000969932
No	O-023_12	Pre	COR	2062	0.000969932
No	O-023_12	Post	MOR	2062	0.000969932
No	O-024_12	Pre	STR	2062	0.000969932
No	O-024_12	Post	COR	2062	0.000969932
No	O-025_12	Pre	STA	2062	0.000969932
No	O-025_12	Post	COR	2062	0.000969932
No	O-026_12	Pre	STR	2062	0.000969932
No	O-026_12	Post	COR	2062	0.000969932
No	O-027_12	Pre	COR	2062	0.000969932
No	O-027_12	Post	STA	2062	0.000969932
No	O-034_23	Pre	STA	2062	0.000969932
No	O-034_23	Post	STR	2062	0.000969932
No	O-039_23	Pre	STA	2062	0.000969932
No	O-039_23	Post	CDM	2062	0.000969932
No	O-080_34	Pre	STA	2062	0.000969932
No	O-080_34	Post	CD	2062	0.000969932
No	O-034_12	Pre	COR	2062	0.000969932
No	O-034_12	Post	STA	2062	0.000969932
No	O-035_12	Pre	MOR	2062	0.000969932
No	O-035_12	Post	CD	2062	0.000969932
No	O-086_34	Pre	COR	2062	0.000969932
No	O-086_34	Post	STA	2062	0.000969932
No	O-039_12	Pre	STA	2062	0.000969932
No	O-039_12	Post	STA	2062	0.000969932
No	O-041_12	Pre	STA	2062	0.000969932
No	O-041_12	Post	STA	2062	0.000969932
No	O-044_12	Pre	STA	2062	0.000969932
No	O-044_12	Post	STA	2062	0.000969932
No	O-046_12	Pre	MOR	2062	0.000969932
No	O-046_12	Post	COR	2062	0.000969932
No	O-047_12	Pre	STR	2062	0.000969932
No	O-047_12	Post	STR	2062	0.000969932
No	O-048_12	Pre	CD	2062	0.000969932
No	O-048_12	Post	STA	2062	0.000969932
No	O-049_12	Pre	STA	2062	0.000969932
No	O-049_12	Post	STR	2062	0.000969932
No	O-051_12	Pre	STA	2062	0.000969932
No	O-051_12	Post	STA	2062	0.000969932
No	O-052_12	Pre	STA	2062	0.000969932
No	O-052_12	Post	CDM	2062	0.000969932
No	O-055_12	Pre	STR	2062	0.000969932
No	O-055_12	Post	CD	2062	0.000969932
No	O-056_12	Pre	MOR	2062	0.000969932
No	O-056_12	Post	STR	2062	0.000969932
No	O-057_12	Pre	CD	2062	0.000969932
No	O-057_12	Post	CD	2062	0.000969932
No	O-058_12	Pre	STA	2062	0.000969932
No	O-058_12	Post	MOR	2062	0.000969932
No	O-059_12	Pre	STA	2062	0.000969932
No	O-059_12	Post	STA	2062	0.000969932
No	O-066_23	Pre	STA	2062	0.000969932
No	O-066_23	Post	STR	2062	0.000969932
No	O-067_23	Pre	COR	2062	0.000969932
No	O-067_23	Post	COR	2062	0.000969932
No	O-063_12	Pre	STA	2062	0.000969932
No	O-063_12	Post	STA	2062	0.000969932
No	O-064_12	Pre	STA	2062	0.000969932
No	O-064_12	Post	STA	2062	0.000969932
No	O-065_12	Pre	CD	2062	0.000969932
No	O-065_12	Post	CD	2062	0.000969932
No	O-072_23	Pre	COR	2062	0.000969932
No	O-072_23	Post	CD	2062	0.000969932
No	O-067_12	Pre	COR	2062	0.000969932
No	O-067_12	Post	COR	2062	0.000969932
No	O-069_12	Pre	COR	2062	0.000969932
No	O-069_12	Post	STA	2062	0.000969932
No	O-078_23	Pre	CD	2062	0.000969932
No	O-078_23	Post	STR	2062	0.000969932
No	O-073_12	Pre	COR	2062	0.000969932
No	O-073_12	Post	COR	2062	0.000969932
No	O-074_12	Pre	STA	2062	0.000969932
No	O-074_12	Post	COR	2062	0.000969932
No	O-075_12	Pre	STA	2062	0.000969932
No	O-075_12	Post	CDM	2062	0.000969932
No	O-077_12	Pre	COR	2062	0.000969932
No	O-077_12	Post	MOR	2062	0.000969932
No	O-078_12	Pre	COR	2062	0.000969932
No	O-078_12	Post	CD	2062	0.000969932
No	L-073_45	Pre	STA	2062	0.000969932
No	L-073_45	Post	CD	2062	0.000969932
No	O-080_12	Pre	CD	2062	0.000969932
No	O-080_12	Post	CDM	2062	0.000969932
No	O-083_12	Pre	STA	2062	0.000969932
No	O-083_12	Post	STR	2062	0.000969932
No	L-004_34	Pre	CD	2062	0.000969932
No	L-004_34	Post	CDM	2062	0.000969932
No	L-079_45	Pre	CDM	2062	0.000969932
No	L-079_45	Post	CDM	2062	0.000969932
No	O-086_12	Pre	STA	2062	0.000969932
No	O-086_12	Post	COR	2062	0.000969932
No	O-087_12	Pre	COR	2062	0.000969932
No	O-087_12	Post	COR	2062	0.000969932
No	O-088_12	Pre	STA	2062	0.000969932
No	O-088_12	Post	COR	2062	0.000969932
No	L-001_23	Pre	COR	2062	0.000969932
No	L-001_23	Post	COR	2062	0.000969932
No	L-003_23	Pre	STA	2062	0.000969932
No	L-003_23	Post	COR	2062	0.000969932
No	L-004_23	Pre	OTH	2062	0.000969932
No	L-004_23	Post	CD	2062	0.000969932
No	L-005_23	Pre	COR	2062	0.000969932
No	L-005_23	Post	MOR	2062	0.000969932
No	L-025_34	Pre	MOR	2062	0.000969932
No	L-025_34	Post	CDM	2062	0.000969932
No	L-011_23	Pre	CDM	2062	0.000969932
No	L-011_23	Post	CDM	2062	0.000969932
No	L-099_45	Pre	MOR	2062	0.000969932
No	L-099_45	Post	MOR	2062	0.000969932
No	L-029_34	Pre	COR	2062	0.000969932
No	L-029_34	Post	COR	2062	0.000969932
No	L-016_23	Pre	STA	2062	0.000969932
No	L-016_23	Post	COR	2062	0.000969932
No	L-104_45	Pre	STR	2062	0.000969932
No	L-104_45	Post	MOR	2062	0.000969932
No	M-054_56	Pre	MOR	2062	0.000969932
No	M-054_56	Post	MOR	2062	0.000969932
No	L-107_45	Pre	MOR	2062	0.000969932
No	L-107_45	Post	CDM	2062	0.000969932
No	L-022_23	Pre	CD	2062	0.000969932
No	L-022_23	Post	CD	2062	0.000969932
No	L-024_23	Pre	COR	2062	0.000969932
No	L-024_23	Post	COR	2062	0.000969932
No	L-025_23	Pre	MOR	2062	0.000969932
No	L-025_23	Post	MOR	2062	0.000969932
No	L-044_34	Pre	COR	2062	0.000969932
No	L-044_34	Post	COR	2062	0.000969932
No	L-105_810	Pre	CDM	2062	0.000969932
No	L-105_810	Post	CDM	2062	0.000969932
No	L-029_23	Pre	COR	2062	0.000969932
No	L-029_23	Post	COR	2062	0.000969932
No	L-030_23	Pre	CDM	2062	0.000969932
No	L-030_23	Post	MOR	2062	0.000969932
No	L-034_23	Pre	MOR	2062	0.000969932
No	L-034_23	Post	CDM	2062	0.000969932
No	O-035_56	Pre	CDM	2062	0.000969932
No	O-035_56	Post	CD	2062	0.000969932
No	L-036_23	Pre	COR	2062	0.000969932
No	L-036_23	Post	MOR	2062	0.000969932
No	L-037_23	Pre	MOR	2062	0.000969932
No	L-037_23	Post	CDM	2062	0.000969932
No	L-057_34	Pre	STA	2062	0.000969932
No	L-057_34	Post	MOR	2062	0.000969932
No	L-058_34	Pre	COR	2062	0.000969932
No	L-058_34	Post	COR	2062	0.000969932
No	L-042_23	Pre	MOR	2062	0.000969932
No	L-042_23	Post	MOR	2062	0.000969932
No	L-043_23	Pre	CDM	2062	0.000969932
No	L-043_23	Post	COR	2062	0.000969932
No	L-044_23	Pre	COR	2062	0.000969932
No	L-044_23	Post	COR	2062	0.000969932
No	L-045_23	Pre	MOR	2062	0.000969932
No	L-045_23	Post	CDM	2062	0.000969932
No	L-047_23	Pre	STA	2062	0.000969932
No	L-047_23	Post	CD	2062	0.000969932
No	L-048_23	Pre	COR	2062	0.000969932
No	L-048_23	Post	HAE	2062	0.000969932
No	L-055_23	Pre	HAE	2062	0.000969932
No	L-055_23	Post	CDM	2062	0.000969932
No	L-078_34	Pre	CDM	2062	0.000969932
No	L-078_34	Post	CDM	2062	0.000969932
No	L-057_23	Pre	OTH	2062	0.000969932
No	L-057_23	Post	STA	2062	0.000969932
No	L-058_23	Pre	COR	2062	0.000969932
No	L-058_23	Post	COR	2062	0.000969932
No	O-070_56	Pre	CD	2062	0.000969932
No	O-070_56	Post	STR	2062	0.000969932
No	L-061_23	Pre	COR	2062	0.000969932
No	L-061_23	Post	CDM	2062	0.000969932
No	L-064_23	Pre	CD	2062	0.000969932
No	L-064_23	Post	CD	2062	0.000969932
No	L-065_23	Pre	STR	2062	0.000969932
No	L-065_23	Post	COR	2062	0.000969932
No	L-089_34	Pre	CD	2062	0.000969932
No	L-089_34	Post	CD	2062	0.000969932
No	L-070_23	Pre	MOR	2062	0.000969932
No	L-070_23	Post	CDM	2062	0.000969932
No	M-010_45	Pre	CD	2062	0.000969932
No	M-010_45	Post	CD	2062	0.000969932
No	L-075_23	Pre	STA	2062	0.000969932
No	L-075_23	Post	STA	2062	0.000969932
No	L-076_23	Pre	STA	2062	0.000969932
No	L-076_23	Post	STA	2062	0.000969932
No	L-078_23	Pre	CDM	2062	0.000969932
No	L-078_23	Post	CDM	2062	0.000969932
No	L-079_23	Pre	MOR	2062	0.000969932
No	L-079_23	Post	MOR	2062	0.000969932
No	L-099_34	Pre	CDM	2062	0.000969932
No	L-099_34	Post	MOR	2062	0.000969932
No	L-083_23	Pre	CDM	2062	0.000969932
No	L-083_23	Post	STR	2062	0.000969932
No	L-086_23	Pre	CD	2062	0.000969932
No	L-086_23	Post	CDM	2062	0.000969932
No	L-087_23	Pre	COR	2062	0.000969932
No	L-087_23	Post	STR	2062	0.000969932
No	L-088_23	Pre	COR	2062	0.000969932
No	L-088_23	Post	CDM	2062	0.000969932
No	L-089_23	Pre	CDM	2062	0.000969932
No	L-089_23	Post	CD	2062	0.000969932
No	L-110_34	Pre	MOR	2062	0.000969932
No	L-110_34	Post	MOR	2062	0.000969932
No	L-091_23	Pre	MOR	2062	0.000969932
No	L-091_23	Post	STR	2062	0.000969932
No	L-092_23	Pre	CD	2062	0.000969932
No	L-092_23	Post	COR	2062	0.000969932
No	L-115_34	Pre	MOR	2062	0.000969932
No	L-115_34	Post	CDM	2062	0.000969932
No	L-095_23	Pre	CDM	2062	0.000969932
No	L-095_23	Post	MOR	2062	0.000969932
No	L-096_23	Pre	STA	2062	0.000969932
No	L-096_23	Post	CDM	2062	0.000969932
No	L-098_23	Pre	MOR	2062	0.000969932
No	L-098_23	Post	CD	2062	0.000969932
No	L-099_23	Pre	MOR	2062	0.000969932
No	L-099_23	Post	CDM	2062	0.000969932
No	L-101_23	Pre	STR	2062	0.000969932
No	L-101_23	Post	CD	2062	0.000969932
No	L-104_23	Pre	STA	2062	0.000969932
No	L-104_23	Post	STR	2062	0.000969932
No	L-106_23	Pre	COR	2062	0.000969932
No	L-106_23	Post	CD	2062	0.000969932
No	O-017_45	Pre	COR	2062	0.000969932
No	O-017_45	Post	STR	2062	0.000969932
No	O-018_45	Pre	COR	2062	0.000969932
No	O-018_45	Post	MOR	2062	0.000969932
No	L-110_23	Pre	STR	2062	0.000969932
No	L-110_23	Post	MOR	2062	0.000969932
No	L-111_23	Pre	STA	2062	0.000969932
No	L-111_23	Post	MOR	2062	0.000969932
No	L-114_23	Pre	COR	2062	0.000969932
No	L-114_23	Post	COR	2062	0.000969932
No	L-115_23	Pre	STR	2062	0.000969932
No	L-115_23	Post	MOR	2062	0.000969932
No	L-139_34	Pre	COR	2062	0.000969932
No	L-139_34	Post	CD	2062	0.000969932
No	L-068_68	Pre	MOR	2062	0.000969932
No	L-068_68	Post	CD	2062	0.000969932
No	L-120_23	Pre	COR	2062	0.000969932
No	L-120_23	Post	COR	2062	0.000969932
No	L-121_23	Pre	COR	2062	0.000969932
No	L-121_23	Post	STA	2062	0.000969932
No	L-122_23	Pre	CD	2062	0.000969932
No	L-122_23	Post	COR	2062	0.000969932
No	L-124_23	Pre	STA	2062	0.000969932
No	L-124_23	Post	MOR	2062	0.000969932
No	L-125_23	Pre	COR	2062	0.000969932
No	L-125_23	Post	STR	2062	0.000969932
No	L-126_23	Pre	STA	2062	0.000969932
No	L-126_23	Post	CDM	2062	0.000969932
No	L-153_34	Pre	COR	2062	0.000969932
No	L-153_34	Post	MOR	2062	0.000969932
No	L-129_23	Pre	COR	2062	0.000969932
No	L-129_23	Post	MOR	2062	0.000969932
No	L-130_23	Pre	CD	2062	0.000969932
No	L-130_23	Post	CD	2062	0.000969932
No	M-007_34	Pre	COR	2062	0.000969932
No	M-007_34	Post	STA	2062	0.000969932
No	O-047_810	Pre	CDM	2062	0.000969932
No	O-047_810	Post	STR	2062	0.000969932
No	O-061_45	Pre	CD	2062	0.000969932
No	O-061_45	Post	STR	2062	0.000969932
No	L-137_23	Pre	COR	2062	0.000969932
No	L-137_23	Post	STR	2062	0.000969932
No	L-138_23	Pre	MOR	2062	0.000969932
No	L-138_23	Post	CDM	2062	0.000969932
No	M-019_34	Pre	COR	2062	0.000969932
No	M-019_34	Post	CDM	2062	0.000969932
No	L-140_23	Pre	STA	2062	0.000969932
No	L-140_23	Post	CD	2062	0.000969932
No	M-026_34	Pre	MOR	2062	0.000969932
No	M-026_34	Post	MOR	2062	0.000969932
No	L-142_23	Pre	CD	2062	0.000969932
No	L-142_23	Post	STR	2062	0.000969932
No	L-144_23	Pre	COR	2062	0.000969932
No	L-144_23	Post	CDM	2062	0.000969932
No	L-150_23	Pre	MOR	2062	0.000969932
No	L-150_23	Post	COR	2062	0.000969932
No	M-031_34	Pre	STA	2062	0.000969932
No	M-031_34	Post	STA	2062	0.000969932
No	L-153_23	Pre	STA	2062	0.000969932
No	L-153_23	Post	COR	2062	0.000969932
No	L-154_23	Pre	STA	2062	0.000969932
No	L-154_23	Post	COR	2062	0.000969932
No	O-080_45	Pre	CD	2062	0.000969932
No	O-080_45	Post	STA	2062	0.000969932
No	M-006_23	Pre	COR	2062	0.000969932
No	M-006_23	Post	STR	2062	0.000969932
No	M-007_23	Pre	MOR	2062	0.000969932
No	M-007_23	Post	COR	2062	0.000969932
No	M-008_23	Pre	HAE	2062	0.000969932
No	M-008_23	Post	CDM	2062	0.000969932
No	M-047_34	Pre	CD	2062	0.000969932
No	M-047_34	Post	CD	2062	0.000969932
No	L-001_56	Pre	STA	2062	0.000969932
No	L-001_56	Post	STR	2062	0.000969932
No	M-050_34	Pre	CD	2062	0.000969932
No	M-050_34	Post	CD	2062	0.000969932
No	M-053_34	Pre	STA	2062	0.000969932
No	M-053_34	Post	COR	2062	0.000969932
No	M-018_23	Pre	CD	2062	0.000969932
No	M-018_23	Post	STA	2062	0.000969932
No	M-021_23	Pre	COR	2062	0.000969932
No	M-021_23	Post	COR	2062	0.000969932
No	M-026_23	Pre	STA	2062	0.000969932
No	M-026_23	Post	MOR	2062	0.000969932
No	M-027_23	Pre	STA	2062	0.000969932
No	M-027_23	Post	COR	2062	0.000969932
No	M-028_23	Pre	STA	2062	0.000969932
No	M-028_23	Post	STA	2062	0.000969932
No	M-029_23	Pre	CD	2062	0.000969932
No	M-029_23	Post	CDM	2062	0.000969932
No	O-013_34	Pre	COR	2062	0.000969932
No	O-013_34	Post	MOR	2062	0.000969932
No	M-032_23	Pre	STA	2062	0.000969932
No	M-032_23	Post	STA	2062	0.000969932
No	O-017_34	Pre	STA	2062	0.000969932
No	O-017_34	Post	COR	2062	0.000969932
No	O-019_34	Pre	STR	2062	0.000969932
No	O-019_34	Post	COR	2062	0.000969932
No	M-010_68	Pre	CD	2062	0.000969932
No	M-010_68	Post	CDM	2062	0.000969932
No	O-021_34	Pre	STA	2062	0.000969932
No	O-021_34	Post	STR	2062	0.000969932
No	O-022_34	Pre	COR	2062	0.000969932
No	O-022_34	Post	CD	2062	0.000969932
No	M-047_23	Pre	CD	2062	0.000969932
No	M-047_23	Post	CD	2062	0.000969932
No	M-048_23	Pre	MOR	2062	0.000969932
No	M-048_23	Post	MOR	2062	0.000969932
No	L-050_56	Pre	MOR	2062	0.000969932
No	L-050_56	Post	CDM	2062	0.000969932
No	M-050_23	Pre	STR	2062	0.000969932
No	M-050_23	Post	CD	2062	0.000969932
No	M-053_23	Pre	STR	2062	0.000969932
No	M-053_23	Post	STA	2062	0.000969932
No	O-034_34	Pre	STR	2062	0.000969932
No	O-034_34	Post	COR	2062	0.000969932
No	O-005_23	Pre	STA	2062	0.000969932
No	O-005_23	Post	HAE	2062	0.000969932
No	O-006_23	Pre	STA	2062	0.000969932
No	O-006_23	Post	MOR	2062	0.000969932
No	O-041_34	Pre	STA	2062	0.000969932
No	O-041_34	Post	STA	2062	0.000969932
No	O-009_23	Pre	CD	2062	0.000969932
No	O-009_23	Post	STR	2062	0.000969932
No	O-010_23	Pre	CDM	2062	0.000969932
No	O-010_23	Post	CD	2062	0.000969932
No	O-011_23	Pre	CDM	2062	0.000969932
No	O-011_23	Post	CDM	2062	0.000969932
No	O-012_23	Pre	STR	2062	0.000969932
No	O-012_23	Post	MOR	2062	0.000969932
No	O-013_23	Pre	COR	2062	0.000969932
No	O-013_23	Post	COR	2062	0.000969932
No	O-058_34	Pre	COR	2062	0.000969932
No	O-058_34	Post	MOR	2062	0.000969932
No	O-017_23	Pre	STA	2062	0.000969932
No	O-017_23	Post	STA	2062	0.000969932
No	L-079_56	Pre	CDM	2062	0.000969932
No	L-079_56	Post	CDM	2062	0.000969932
No	O-019_23	Pre	MOR	2062	0.000969932
No	O-019_23	Post	STR	2062	0.000969932
No	O-020_23	Pre	CDM	2062	0.000969932
No	O-020_23	Post	MOR	2062	0.000969932
No	O-021_23	Pre	COR	2062	0.000969932
No	O-021_23	Post	STA	2062	0.000969932
No	O-022_23	Pre	COR	2062	0.000969932
No	O-022_23	Post	COR	2062	0.000969932
No	O-023_23	Pre	MOR	2062	0.000969932
No	O-023_23	Post	MOR	2062	0.000969932
No	O-025_23	Pre	COR	2062	0.000969932
No	O-025_23	Post	COR	2062	0.000969932
No	O-070_34	Pre	CD	2062	0.000969932
No	O-070_34	Post	CD	2062	0.000969932
No	O-031_23	Pre	STR	2062	0.000969932
No	O-031_23	Post	STR	2062	0.000969932
No	O-075_34	Pre	MOR	2062	0.000969932
No	O-075_34	Post	CDM	2062	0.000969932
No	O-078_34	Pre	STR	2062	0.000969932
No	O-078_34	Post	CD	2062	0.000969932
No	L-106_56	Pre	CD	2062	0.000969932
No	L-106_56	Post	CD	2062	0.000969932
No	O-044_23	Pre	STA	2062	0.000969932
No	O-044_23	Post	OTH	2062	0.000969932
No	O-045_23	Pre	CD	2062	0.000969932
No	O-045_23	Post	CD	2062	0.000969932
No	O-040_68	Pre	MOR	2062	0.000969932
No	O-040_68	Post	CDM	2062	0.000969932
No	O-047_23	Pre	STR	2062	0.000969932
No	O-047_23	Post	HAE	2062	0.000969932
No	O-048_23	Pre	STA	2062	0.000969932
No	O-048_23	Post	STA	2062	0.000969932
No	O-049_23	Pre	STR	2062	0.000969932
No	O-049_23	Post	STA	2062	0.000969932
No	O-051_23	Pre	STA	2062	0.000969932
No	O-051_23	Post	MOR	2062	0.000969932
No	L-016_45	Pre	CDM	2062	0.000969932
No	L-016_45	Post	CDM	2062	0.000969932
No	L-018_45	Pre	STA	2062	0.000969932
No	L-018_45	Post	COR	2062	0.000969932
No	O-056_23	Pre	STR	2062	0.000969932
No	O-056_23	Post	STA	2062	0.000969932
No	L-022_45	Pre	STR	2062	0.000969932
No	L-022_45	Post	STR	2062	0.000969932
No	O-058_23	Pre	MOR	2062	0.000969932
No	O-058_23	Post	COR	2062	0.000969932
No	O-059_23	Pre	STA	2062	0.000969932
No	O-059_23	Post	HAE	2062	0.000969932
No	O-061_23	Pre	STR	2062	0.000969932
No	O-061_23	Post	STR	2062	0.000969932
No	O-063_23	Pre	STA	2062	0.000969932
No	O-063_23	Post	STA	2062	0.000969932
No	O-064_23	Pre	STA	2062	0.000969932
No	O-064_23	Post	STA	2062	0.000969932
No	O-065_23	Pre	CD	2062	0.000969932
No	O-065_23	Post	CD	2062	0.000969932
No	L-047_45	Pre	COR	2062	0.000969932
No	L-047_45	Post	MOR	2062	0.000969932
No	L-137_56	Pre	MOR	2062	0.000969932
No	L-137_56	Post	CDM	2062	0.000969932
No	O-068_23	Pre	COR	2062	0.000969932
No	O-068_23	Post	STR	2062	0.000969932
No	O-069_23	Pre	STA	2062	0.000969932
No	O-069_23	Post	MOR	2062	0.000969932
No	O-070_23	Pre	CD	2062	0.000969932
No	O-070_23	Post	CD	2062	0.000969932
No	L-055_45	Pre	OTH	2062	0.000969932
No	L-055_45	Post	MOR	2062	0.000969932
No	L-146_56	Pre	MOR	2062	0.000969932
No	L-146_56	Post	STR	2062	0.000969932
No	O-075_23	Pre	CDM	2062	0.000969932
No	O-075_23	Post	MOR	2062	0.000969932
No	L-059_45	Pre	CD	2062	0.000969932
No	L-059_45	Post	CDM	2062	0.000969932
No	O-080_23	Pre	CDM	2062	0.000969932
No	O-080_23	Post	STA	2062	0.000969932
No	L-154_56	Pre	STA	2062	0.000969932
No	L-154_56	Post	OTH	2062	0.000969932
No	O-085_23	Pre	CD	2062	0.000969932
No	O-085_23	Post	CD	2062	0.000969932
No	O-086_23	Pre	COR	2062	0.000969932
No	O-086_23	Post	COR	2062	0.000969932
No	O-087_23	Pre	COR	2062	0.000969932
No	O-087_23	Post	STR	2062	0.000969932
No	M-010_56	Pre	CD	2062	0.000969932
No	M-010_56	Post	CD	2062	0.000969932
No	L-001_34	Pre	COR	2062	0.000969932
No	L-001_34	Post	COR	2062	0.000969932
No	L-003_34	Pre	COR	2062	0.000969932
No	L-003_34	Post	COR	2062	0.000969932
No	L-078_45	Pre	CDM	2062	0.000969932
No	L-078_45	Post	CDM	2062	0.000969932
No	M-022_56	Pre	STR	2062	0.000969932
No	M-022_56	Post	MOR	2062	0.000969932
No	L-083_45	Pre	CDM	2062	0.000969932
No	L-083_45	Post	MOR	2062	0.000969932
No	L-014_34	Pre	STR	2062	0.000969932
No	L-014_34	Post	CDM	2062	0.000969932
No	L-016_34	Pre	COR	2062	0.000969932
No	L-016_34	Post	CDM	2062	0.000969932
No	L-018_34	Pre	STA	2062	0.000969932
No	L-018_34	Post	STA	2062	0.000969932
No	L-021_34	Pre	CDM	2062	0.000969932
No	L-021_34	Post	CDM	2062	0.000969932
No	L-022_34	Pre	CD	2062	0.000969932
No	L-022_34	Post	STR	2062	0.000969932
No	L-024_34	Pre	COR	2062	0.000969932
No	L-024_34	Post	MOR	2062	0.000969932
No	L-095_45	Pre	STR	2062	0.000969932
No	L-095_45	Post	STR	2062	0.000969932
No	L-026_34	Pre	STR	2062	0.000969932
No	L-026_34	Post	MOR	2062	0.000969932
No	M-040_56	Pre	CD	2062	0.000969932
No	M-040_56	Post	MOR	2062	0.000969932
No	L-100_45	Pre	CDM	2062	0.000969932
No	L-100_45	Post	MOR	2062	0.000969932
No	L-103_45	Pre	COR	2062	0.000969932
No	L-103_45	Post	COR	2062	0.000969932
No	M-047_56	Pre	CD	2062	0.000969932
No	M-047_56	Post	CD	2062	0.000969932
No	L-093_810	Pre	MOR	2062	0.000969932
No	L-093_810	Post	CDM	2062	0.000969932
No	O-064_34	Pre	STA	2062	0.000969932
No	L-142_34	Pre	STR	2062	0.000969932
No	L-039_34	Pre	COR	2062	0.000969932
No	L-039_34	Post	CDM	2062	0.000969932
No	L-111_45	Pre	COR	2062	0.000969932
No	L-111_45	Post	COR	2062	0.000969932
No	L-114_45	Pre	CDM	2062	0.000969932
No	L-114_45	Post	CDM	2062	0.000969932
No	L-115_45	Pre	CDM	2062	0.000969932
No	L-115_45	Post	MOR	2062	0.000969932
No	O-079_1012	Pre	OTH	2062	0.000969932
No	O-079_1012	Post	CDM	2062	0.000969932
No	L-047_34	Pre	CD	2062	0.000969932
No	L-047_34	Post	COR	2062	0.000969932
No	L-048_34	Pre	HAE	2062	0.000969932
No	L-048_34	Post	COR	2062	0.000969932
No	L-050_34	Pre	COR	2062	0.000969932
No	L-050_34	Post	COR	2062	0.000969932
No	L-111_810	Pre	STR	2062	0.000969932
No	L-111_810	Post	CDM	2062	0.000969932
No	L-055_34	Pre	CDM	2062	0.000969932
No	L-055_34	Post	OTH	2062	0.000969932
No	L-056_34	Pre	STR	2062	0.000969932
No	L-056_34	Post	MOR	2062	0.000969932
No	O-041_56	Pre	CDM	2062	0.000969932
No	O-041_56	Post	CDM	2062	0.000969932
No	L-133_45	Pre	COR	2062	0.000969932
No	L-133_45	Post	CD	2062	0.000969932
No	L-061_34	Pre	CDM	2062	0.000969932
No	L-061_34	Post	CDM	2062	0.000969932
No	L-064_34	Pre	CD	2062	0.000969932
No	L-064_34	Post	CD	2062	0.000969932
No	L-065_34	Pre	COR	2062	0.000969932
No	L-065_34	Post	CD	2062	0.000969932
No	L-068_34	Pre	COR	2062	0.000969932
No	L-068_34	Post	STR	2062	0.000969932
No	O-061_56	Pre	STR	2062	0.000969932
No	O-061_56	Post	MOR	2062	0.000969932
No	L-075_34	Pre	STA	2062	0.000969932
No	L-075_34	Post	COR	2062	0.000969932
No	L-076_34	Pre	STA	2062	0.000969932
No	L-076_34	Post	STA	2062	0.000969932
No	L-146_45	Pre	CDM	2062	0.000969932
No	L-146_45	Post	MOR	2062	0.000969932
No	L-079_34	Pre	MOR	2062	0.000969932
No	L-079_34	Post	CDM	2062	0.000969932
No	O-069_56	Pre	STR	2062	0.000969932
No	O-069_56	Post	CDM	2062	0.000969932
No	L-141_810	Pre	MOR	2062	0.000969932
No	L-141_810	Post	STA	2062	0.000969932
No	L-086_34	Pre	CDM	2062	0.000969932
No	L-086_34	Post	CDM	2062	0.000969932
No	L-087_34	Pre	STR	2062	0.000969932
No	L-087_34	Post	OTH	2062	0.000969932
No	L-088_34	Pre	CDM	2062	0.000969932
No	L-088_34	Post	CDM	2062	0.000969932
No	M-005_45	Pre	STA	2062	0.000969932
No	M-005_45	Post	STA	2062	0.000969932
No	L-090_34	Pre	CD	2062	0.000969932
No	L-090_34	Post	CD	2062	0.000969932
No	O-080_56	Pre	STA	2062	0.000969932
No	O-080_56	Post	CD	2062	0.000969932
No	L-093_34	Pre	MOR	2062	0.000969932
No	L-093_34	Post	CDM	2062	0.000969932
No	L-095_34	Pre	MOR	2062	0.000969932
No	L-095_34	Post	STR	2062	0.000969932
No	L-096_34	Pre	CDM	2062	0.000969932
No	L-096_34	Post	MOR	2062	0.000969932
No	M-021_45	Pre	STA	2062	0.000969932
No	M-021_45	Post	CD	2062	0.000969932
No	L-003_68	Pre	CD	2062	0.000969932
No	L-003_68	Post	MOR	2062	0.000969932
No	L-101_34	Pre	CD	2062	0.000969932
No	L-101_34	Post	COR	2062	0.000969932
No	L-104_34	Pre	STR	2062	0.000969932
No	L-104_34	Post	STR	2062	0.000969932
No	M-032_45	Pre	CD	2062	0.000969932
No	M-032_45	Post	MOR	2062	0.000969932
No	L-106_34	Pre	CD	2062	0.000969932
No	L-106_34	Post	CD	2062	0.000969932
No	L-107_34	Pre	CD	2062	0.000969932
No	L-107_34	Post	MOR	2062	0.000969932
No	M-039_45	Pre	CD	2062	0.000969932
No	M-039_45	Post	CDM	2062	0.000969932
No	L-111_34	Pre	MOR	2062	0.000969932
No	L-111_34	Post	COR	2062	0.000969932
No	L-114_34	Pre	COR	2062	0.000969932
No	L-114_34	Post	CDM	2062	0.000969932
No	M-050_45	Pre	CD	2062	0.000969932
No	M-050_45	Post	MOR	2062	0.000969932
No	L-117_34	Pre	STR	2062	0.000969932
No	L-117_34	Post	COR	2062	0.000969932
No	L-031_68	Pre	COR	2062	0.000969932
No	L-031_68	Post	COR	2062	0.000969932
No	L-121_34	Pre	STA	2062	0.000969932
No	L-121_34	Post	COR	2062	0.000969932
No	M-038_810	Pre	CD	2062	0.000969932
No	M-038_810	Post	STR	2062	0.000969932
No	L-124_34	Pre	MOR	2062	0.000969932
No	L-124_34	Post	COR	2062	0.000969932
No	O-013_45	Pre	MOR	2062	0.000969932
No	O-013_45	Post	MOR	2062	0.000969932
No	L-126_34	Pre	CDM	2062	0.000969932
No	L-126_34	Post	CDM	2062	0.000969932
No	L-050_68	Pre	CDM	2062	0.000969932
No	L-050_68	Post	CDM	2062	0.000969932
No	M-048_810	Pre	MOR	2062	0.000969932
No	M-048_810	Post	CDM	2062	0.000969932
No	L-130_34	Pre	CD	2062	0.000969932
No	L-130_34	Post	CD	2062	0.000969932
No	L-132_34	Pre	MOR	2062	0.000969932
No	L-132_34	Post	MOR	2062	0.000969932
No	L-137_34	Pre	STR	2062	0.000969932
No	L-137_34	Post	CDM	2062	0.000969932
No	L-138_34	Pre	CDM	2062	0.000969932
No	L-138_34	Post	MOR	2062	0.000969932
No	O-025_45	Pre	MOR	2062	0.000969932
No	O-025_45	Post	STR	2062	0.000969932
No	O-061_34	Post	CD	2062	0.000969932
No	O-006_68	Pre	MOR	2062	0.000969932
No	O-006_68	Post	MOR	2062	0.000969932
No	O-073_45	Post	STA	2062	0.000969932
No	O-064_34	Post	CDM	2062	0.000969932
No	L-142_34	Post	CDM	2062	0.000969932
No	L-145_34	Pre	STA	2062	0.000969932
No	L-145_34	Post	STA	2062	0.000969932
No	L-148_34	Pre	STR	2062	0.000969932
No	L-148_34	Post	CDM	2062	0.000969932
No	L-150_34	Pre	COR	2062	0.000969932
No	L-150_34	Post	CDM	2062	0.000969932
No	L-152_34	Pre	STA	2062	0.000969932
No	L-152_34	Post	STA	2062	0.000969932
No	O-045_45	Pre	CDM	2062	0.000969932
No	O-045_45	Post	CDM	2062	0.000969932
No	L-154_34	Pre	COR	2062	0.000969932
No	L-154_34	Post	STA	2062	0.000969932
No	M-006_34	Pre	STR	2062	0.000969932
No	M-006_34	Post	STR	2062	0.000969932
No	O-057_45	Pre	CD	2062	0.000969932
No	O-057_45	Post	STR	2062	0.000969932
No	L-141_1012	Post	CD	2062	0.000969932
No	L-144_1012	Pre	MOR	2062	0.000969932
No	L-099_68	Pre	CDM	2062	0.000969932
No	L-099_68	Post	CD	2062	0.000969932
No	M-013_34	Pre	STR	2062	0.000969932
No	M-013_34	Post	STA	2062	0.000969932
No	M-018_34	Pre	STA	2062	0.000969932
No	M-018_34	Post	STR	2062	0.000969932
No	O-065_45	Pre	STR	2062	0.000969932
No	O-065_45	Post	CD	2062	0.000969932
No	M-021_34	Pre	COR	2062	0.000969932
No	M-021_34	Post	STA	2062	0.000969932
No	L-111_68	Pre	CDM	2062	0.000969932
No	L-111_68	Post	STR	2062	0.000969932
No	M-027_34	Pre	COR	2062	0.000969932
No	M-027_34	Post	STA	2062	0.000969932
No	O-070_45	Pre	CD	2062	0.000969932
No	O-070_45	Post	CD	2062	0.000969932
No	O-072_45	Pre	CD	2062	0.000969932
No	O-072_45	Post	COR	2062	0.000969932
No	O-073_45	Pre	COR	2062	0.000969932
No	L-031_56	Post	COR	2062	0.000969932
No	M-032_34	Pre	STA	2062	0.000969932
No	M-032_34	Post	CD	2062	0.000969932
No	O-078_45	Pre	CD	2062	0.000969932
No	O-078_45	Post	CD	2062	0.000969932
No	L-122_68	Pre	CD	2062	0.000969932
No	L-122_68	Post	CD	2062	0.000969932
No	M-036_34	Pre	COR	2062	0.000969932
No	M-036_34	Post	COR	2062	0.000969932
No	M-038_34	Pre	CD	2062	0.000969932
No	M-038_34	Post	CD	2062	0.000969932
No	O-086_45	Pre	STA	2062	0.000969932
No	O-086_45	Post	CD	2062	0.000969932
No	O-087_45	Pre	MOR	2062	0.000969932
No	O-087_45	Post	CDM	2062	0.000969932
No	L-022_1012	Pre	STA	2062	0.000969932
No	L-022_1012	Post	CD	2062	0.000969932
No	L-004_56	Pre	CDM	2062	0.000969932
No	L-004_56	Post	CDM	2062	0.000969932
No	L-139_68	Pre	CD	2062	0.000969932
No	L-139_68	Post	CD	2062	0.000969932
No	L-014_56	Pre	MOR	2062	0.000969932
No	L-014_56	Post	STR	2062	0.000969932
No	L-016_56	Pre	CDM	2062	0.000969932
No	L-016_56	Post	CD	2062	0.000969932
No	O-009_34	Pre	STR	2062	0.000969932
No	O-009_34	Post	CD	2062	0.000969932
No	O-010_34	Pre	CD	2062	0.000969932
No	O-010_34	Post	CD	2062	0.000969932
No	O-011_34	Pre	CDM	2062	0.000969932
No	O-011_34	Post	HAE	2062	0.000969932
No	O-012_34	Pre	MOR	2062	0.000969932
No	O-012_34	Post	MOR	2062	0.000969932
No	L-154_68	Pre	OTH	2062	0.000969932
No	L-154_68	Post	COR	2062	0.000969932
No	O-015_34	Pre	STR	2062	0.000969932
No	O-015_34	Post	COR	2062	0.000969932
No	L-029_56	Pre	COR	2062	0.000969932
No	L-029_56	Post	COR	2062	0.000969932
No	L-031_56	Pre	COR	2062	0.000969932
No	O-060_68	Post	MOR	2062	0.000969932
No	L-061_1012	Pre	CDM	2062	0.000969932
No	L-061_1012	Post	MOR	2062	0.000969932
No	M-013_68	Pre	STA	2062	0.000969932
No	M-013_68	Post	STR	2062	0.000969932
No	L-044_56	Pre	CD	2062	0.000969932
No	L-044_56	Post	COR	2062	0.000969932
No	O-023_34	Pre	MOR	2062	0.000969932
No	O-023_34	Post	CDM	2062	0.000969932
No	O-025_34	Pre	COR	2062	0.000969932
No	O-025_34	Post	MOR	2062	0.000969932
No	L-076_1012	Pre	CDM	2062	0.000969932
No	L-076_1012	Post	MOR	2062	0.000969932
No	O-032_34	Pre	COR	2062	0.000969932
No	O-032_34	Post	MOR	2062	0.000969932
No	O-033_34	Pre	CD	2062	0.000969932
No	O-033_34	Post	MOR	2062	0.000969932
No	L-059_56	Pre	CDM	2062	0.000969932
No	L-059_56	Post	MOR	2062	0.000969932
No	O-039_34	Pre	CDM	2062	0.000969932
No	O-039_34	Post	CDM	2062	0.000969932
No	O-040_34	Pre	CDM	2062	0.000969932
No	O-040_34	Post	CDM	2062	0.000969932
No	L-089_45	Post	CDM	2062	0.000969932
No	L-090_45	Pre	CD	2062	0.000969932
No	O-044_34	Pre	OTH	2062	0.000969932
No	O-044_34	Post	COR	2062	0.000969932
No	O-045_34	Pre	CD	2062	0.000969932
No	O-045_34	Post	CDM	2062	0.000969932
No	L-071_56	Pre	MOR	2062	0.000969932
No	L-071_56	Post	CDM	2062	0.000969932
No	O-048_34	Pre	STA	2062	0.000969932
No	O-048_34	Post	STA	2062	0.000969932
No	O-049_34	Pre	STA	2062	0.000969932
No	O-049_34	Post	MOR	2062	0.000969932
No	L-076_56	Pre	CD	2062	0.000969932
No	L-076_56	Post	CD	2062	0.000969932
No	O-061_34	Pre	STR	2062	0.000969932
No	L-087_810	Post	CDM	2062	0.000969932
No	O-058_1012	Post	CDM	2062	0.000969932
No	L-064_45	Post	MOR	2062	0.000969932
No	L-021_45	Pre	CDM	2062	0.000969932
No	L-083_56	Pre	MOR	2062	0.000969932
No	O-065_34	Pre	CD	2062	0.000969932
No	O-065_34	Post	STR	2062	0.000969932
No	O-066_34	Pre	STR	2062	0.000969932
No	O-066_34	Post	STR	2062	0.000969932
No	O-013_68	Pre	CDM	2062	0.000969932
No	O-013_68	Post	CDM	2062	0.000969932
No	O-068_34	Pre	STR	2062	0.000969932
No	O-068_34	Post	STR	2062	0.000969932
No	O-069_34	Pre	MOR	2062	0.000969932
No	O-069_34	Post	CDM	2062	0.000969932
No	L-099_56	Pre	MOR	2062	0.000969932
No	L-099_56	Post	CDM	2062	0.000969932
No	O-072_34	Pre	CD	2062	0.000969932
No	O-072_34	Post	CD	2062	0.000969932
No	L-104_56	Pre	MOR	2062	0.000969932
No	L-104_56	Post	CDM	2062	0.000969932
No	L-141_1012	Pre	STA	2062	0.000969932
No	O-025_56	Post	MOR	2062	0.000969932
No	L-108_810	Post	MOR	2062	0.000969932
No	L-144_1012	Post	MOR	2062	0.000969932
No	O-084_34	Pre	CD	2062	0.000969932
No	O-084_34	Post	COR	2062	0.000969932
No	O-085_34	Pre	CD	2062	0.000969932
No	O-085_34	Post	CD	2062	0.000969932
No	L-148_1012	Pre	CDM	2062	0.000969932
No	L-148_1012	Post	MOR	2062	0.000969932
No	O-087_34	Pre	STR	2062	0.000969932
No	O-087_34	Post	MOR	2062	0.000969932
No	L-001_45	Pre	COR	2062	0.000969932
No	L-001_45	Post	STA	2062	0.000969932
No	L-004_45	Pre	CDM	2062	0.000969932
No	L-004_45	Post	CDM	2062	0.000969932
No	L-014_45	Pre	CDM	2062	0.000969932
No	L-014_45	Post	MOR	2062	0.000969932
No	L-117_56	Pre	STR	2062	0.000969932
No	L-117_56	Post	CD	2062	0.000969932
No	O-060_68	Pre	MOR	2062	0.000969932
No	L-115_68	Pre	CDM	2062	0.000969932
No	L-065_45	Pre	CD	2062	0.000969932
No	L-021_45	Post	CDM	2062	0.000969932
No	L-121_56	Pre	MOR	2062	0.000969932
No	L-121_56	Post	CDM	2062	0.000969932
No	L-124_56	Pre	CDM	2062	0.000969932
No	L-124_56	Post	CDM	2062	0.000969932
No	L-125_56	Pre	MOR	2062	0.000969932
No	L-125_56	Post	MOR	2062	0.000969932
No	L-026_45	Pre	MOR	2062	0.000969932
No	L-026_45	Post	MOR	2062	0.000969932
No	L-029_45	Pre	COR	2062	0.000969932
No	L-029_45	Post	COR	2062	0.000969932
No	L-044_45	Pre	COR	2062	0.000969932
No	L-044_45	Post	CD	2062	0.000969932
No	L-133_56	Pre	CD	2062	0.000969932
No	L-133_56	Post	CDM	2062	0.000969932
No	O-073_68	Pre	STA	2062	0.000969932
No	O-073_68	Post	COR	2062	0.000969932
No	O-078_68	Pre	STR	2062	0.000969932
No	O-078_68	Post	CD	2062	0.000969932
No	O-080_68	Pre	CD	2062	0.000969932
No	O-080_68	Post	COR	2062	0.000969932
No	L-050_45	Pre	COR	2062	0.000969932
No	L-050_45	Post	MOR	2062	0.000969932
No	L-142_56	Pre	CDM	2062	0.000969932
No	L-142_56	Post	CDM	2062	0.000969932
No	L-145_56	Pre	STA	2062	0.000969932
No	L-145_56	Post	STA	2062	0.000969932
No	L-001_810	Pre	COR	2062	0.000969932
No	L-001_810	Post	STR	2062	0.000969932
No	L-058_45	Pre	COR	2062	0.000969932
No	L-058_45	Post	COR	2062	0.000969932
No	M-038_1012	Pre	STR	2062	0.000969932
No	M-038_1012	Post	CD	2062	0.000969932
No	L-061_45	Pre	CDM	2062	0.000969932
No	L-061_45	Post	CDM	2062	0.000969932
No	M-031_45	Post	STA	2062	0.000969932
No	L-014_68	Pre	STR	2062	0.000969932
No	L-064_45	Pre	CD	2062	0.000969932
No	L-014_68	Post	MOR	2062	0.000969932
No	L-142_45	Pre	CDM	2062	0.000969932
No	L-065_45	Post	MOR	2062	0.000969932
No	L-068_45	Pre	STR	2062	0.000969932
No	L-068_45	Post	COR	2062	0.000969932
No	L-026_810	Pre	CDM	2062	0.000969932
No	L-026_810	Post	MOR	2062	0.000969932
No	L-075_45	Pre	COR	2062	0.000969932
No	L-075_45	Post	OTH	2062	0.000969932
No	L-076_45	Pre	STA	2062	0.000969932
No	L-076_45	Post	CD	2062	0.000969932
No	M-021_56	Pre	CD	2062	0.000969932
No	M-021_56	Post	CD	2062	0.000969932
No	M-053_45	Post	STA	2062	0.000969932
No	L-029_68	Post	MOR	2062	0.000969932
No	M-027_56	Pre	STR	2062	0.000969932
No	M-027_56	Post	CD	2062	0.000969932
No	M-028_56	Pre	MOR	2062	0.000969932
No	M-028_56	Post	STA	2062	0.000969932
No	L-087_45	Pre	OTH	2062	0.000969932
No	L-087_45	Post	STR	2062	0.000969932
No	M-032_56	Pre	MOR	2062	0.000969932
No	M-032_56	Post	CDM	2062	0.000969932
No	L-089_45	Pre	CD	2062	0.000969932
No	O-015_45	Pre	COR	2062	0.000969932
No	O-015_45	Post	COR	2062	0.000969932
No	L-090_45	Post	CD	2062	0.000969932
No	L-093_45	Pre	CDM	2062	0.000969932
No	L-093_45	Post	MOR	2062	0.000969932
No	M-038_56	Pre	CD	2062	0.000969932
No	M-038_56	Post	CD	2062	0.000969932
No	M-039_56	Pre	CDM	2062	0.000969932
No	M-039_56	Post	STR	2062	0.000969932
No	L-076_810	Pre	CD	2062	0.000969932
No	L-076_810	Post	CDM	2062	0.000969932
No	L-086_810	Pre	MOR	2062	0.000969932
No	L-086_810	Post	MOR	2062	0.000969932
No	M-046_56	Pre	CDM	2062	0.000969932
No	M-046_56	Post	CD	2062	0.000969932
No	L-107_1012	Post	CDM	2062	0.000969932
No	O-058_1012	Pre	MOR	2062	0.000969932
No	M-036_45	Pre	COR	2062	0.000969932
No	L-142_45	Post	CDM	2062	0.000969932
No	L-145_45	Pre	STA	2062	0.000969932
No	O-035_45	Pre	CD	2062	0.000969932
No	L-110_45	Pre	MOR	2062	0.000969932
No	L-110_45	Post	MOR	2062	0.000969932
No	O-015_56	Pre	COR	2062	0.000969932
No	O-015_56	Post	STR	2062	0.000969932
No	O-017_56	Pre	STR	2062	0.000969932
No	O-017_56	Post	COR	2062	0.000969932
No	O-018_56	Pre	MOR	2062	0.000969932
No	O-018_56	Post	MOR	2062	0.000969932
No	O-044_45	Post	CDM	2062	0.000969932
No	L-087_68	Pre	CDM	2062	0.000969932
No	L-121_45	Pre	COR	2062	0.000969932
No	L-121_45	Post	MOR	2062	0.000969932
No	L-124_45	Pre	COR	2062	0.000969932
No	L-124_45	Post	CDM	2062	0.000969932
No	L-126_45	Pre	CDM	2062	0.000969932
No	L-126_45	Post	CDM	2062	0.000969932
No	L-139_1012	Post	OTH	2062	0.000969932
No	O-087_1012	Pre	CDM	2062	0.000969932
No	L-129_45	Pre	CD	2062	0.000969932
No	L-129_45	Post	STR	2062	0.000969932
No	L-130_45	Pre	CD	2062	0.000969932
No	L-130_45	Post	CDM	2062	0.000969932
No	O-063_45	Post	MOR	2062	0.000969932
No	O-064_45	Pre	CDM	2062	0.000969932
No	L-120_810	Pre	CD	2062	0.000969932
No	L-120_810	Post	CD	2062	0.000969932
No	L-134_45	Pre	STR	2062	0.000969932
No	L-134_45	Post	CDM	2062	0.000969932
No	L-137_45	Pre	CDM	2062	0.000969932
No	L-137_45	Post	MOR	2062	0.000969932
No	L-138_45	Pre	MOR	2062	0.000969932
No	L-138_45	Post	CDM	2062	0.000969932
No	L-139_45	Pre	CD	2062	0.000969932
No	L-139_45	Post	STA	2062	0.000969932
No	O-067_810	Post	MOR	2062	0.000969932
No	O-058_68	Pre	CDM	2062	0.000969932
No	O-058_68	Post	CDM	2062	0.000969932
No	M-036_45	Post	COR	2062	0.000969932
No	M-038_45	Pre	CD	2062	0.000969932
No	L-145_45	Post	STA	2062	0.000969932
No	O-065_56	Pre	CD	2062	0.000969932
No	O-065_56	Post	CD	2062	0.000969932
No	L-147_45	Pre	COR	2062	0.000969932
No	L-147_45	Post	MOR	2062	0.000969932
No	L-139_810	Pre	CD	2062	0.000969932
No	L-139_810	Post	MOR	2062	0.000969932
No	O-084_45	Post	OTH	2062	0.000969932
No	O-085_45	Pre	CD	2062	0.000969932
No	L-152_45	Pre	STA	2062	0.000969932
No	L-152_45	Post	COR	2062	0.000969932
No	L-153_45	Pre	MOR	2062	0.000969932
No	L-153_45	Post	CDM	2062	0.000969932
No	L-154_45	Pre	STA	2062	0.000969932
No	L-154_45	Post	STA	2062	0.000969932
No	O-078_56	Pre	CD	2062	0.000969932
No	O-078_56	Post	STR	2062	0.000969932
No	L-152_810	Pre	CD	2062	0.000969932
No	L-152_810	Post	CDM	2062	0.000969932
No	L-153_810	Pre	MOR	2062	0.000969932
No	L-153_810	Post	CD	2062	0.000969932
No	O-084_56	Pre	OTH	2062	0.000969932
No	O-084_56	Post	CDM	2062	0.000969932
No	M-013_45	Pre	STA	2062	0.000969932
No	M-013_45	Post	STA	2062	0.000969932
No	M-019_45	Pre	CDM	2062	0.000969932
No	M-019_45	Post	MOR	2062	0.000969932
No	L-001_68	Pre	STR	2062	0.000969932
No	L-001_68	Post	COR	2062	0.000969932
No	L-021_56	Post	STR	2062	0.000969932
No	L-022_56	Pre	STR	2062	0.000969932
No	M-027_45	Pre	STA	2062	0.000969932
No	M-027_45	Post	STR	2062	0.000969932
No	M-031_45	Pre	STA	2062	0.000969932
No	L-026_56	Pre	MOR	2062	0.000969932
No	L-026_56	Post	CDM	2062	0.000969932
No	L-012_68	Post	MOR	2062	0.000969932
No	M-005_68	Pre	STA	2062	0.000969932
No	L-115_68	Post	MOR	2062	0.000969932
No	L-117_68	Pre	CD	2062	0.000969932
No	M-038_45	Post	CD	2062	0.000969932
No	M-005_56	Pre	STA	2062	0.000969932
No	L-068_1012	Pre	CD	2062	0.000969932
No	M-042_45	Pre	CD	2062	0.000969932
No	M-042_45	Post	CDM	2062	0.000969932
No	M-047_45	Pre	CD	2062	0.000969932
No	M-047_45	Post	CD	2062	0.000969932
No	L-026_68	Pre	CDM	2062	0.000969932
No	L-026_68	Post	CDM	2062	0.000969932
No	M-053_45	Pre	COR	2062	0.000969932
No	L-031_810	Post	COR	2062	0.000969932
No	M-027_810	Pre	CD	2062	0.000969932
No	L-055_56	Pre	MOR	2062	0.000969932
No	L-036_68	Pre	CD	2062	0.000969932
No	L-036_68	Post	MOR	2062	0.000969932
No	L-058_56	Post	COR	2062	0.000969932
No	L-089_1012	Pre	CDM	2062	0.000969932
No	M-041_810	Pre	CD	2062	0.000969932
No	M-041_810	Post	CDM	2062	0.000969932
No	M-031_68	Post	STA	2062	0.000969932
No	L-061_56	Pre	CDM	2062	0.000969932
No	L-061_56	Post	CDM	2062	0.000969932
No	M-034_56	Post	MOR	2062	0.000969932
No	M-047_810	Pre	CD	2062	0.000969932
No	M-047_810	Post	MOR	2062	0.000969932
No	L-065_56	Post	MOR	2062	0.000969932
No	L-068_56	Pre	COR	2062	0.000969932
No	O-019_45	Pre	COR	2062	0.000969932
No	O-019_45	Post	COR	2062	0.000969932
No	O-021_45	Pre	STR	2062	0.000969932
No	O-021_45	Post	COR	2062	0.000969932
No	O-022_45	Pre	CD	2062	0.000969932
No	O-022_45	Post	CD	2062	0.000969932
No	O-024_45	Pre	COR	2062	0.000969932
No	O-024_45	Post	MOR	2062	0.000969932
No	M-047_68	Post	CD	2062	0.000969932
No	L-087_810	Pre	CDM	2062	0.000969932
No	O-009_810	Post	MOR	2062	0.000969932
No	M-005_68	Post	CDM	2062	0.000969932
No	M-008_68	Pre	CD	2062	0.000969932
No	L-117_68	Post	MOR	2062	0.000969932
No	L-083_56	Post	CDM	2062	0.000969932
No	O-035_45	Post	CDM	2062	0.000969932
No	O-040_45	Pre	CDM	2062	0.000969932
No	O-040_45	Post	CDM	2062	0.000969932
No	O-041_45	Pre	STA	2062	0.000969932
No	O-041_45	Post	CDM	2062	0.000969932
No	O-021_810	Pre	MOR	2062	0.000969932
No	O-021_810	Post	MOR	2062	0.000969932
No	O-044_45	Pre	COR	2062	0.000969932
No	O-017_68	Pre	COR	2062	0.000969932
No	O-017_68	Post	CDM	2062	0.000969932
No	L-087_68	Post	CDM	2062	0.000969932
No	O-033_810	Pre	CDM	2062	0.000969932
No	O-033_810	Post	STA	2062	0.000969932
No	L-093_68	Pre	MOR	2062	0.000969932
No	L-093_68	Post	MOR	2062	0.000969932
No	O-021_68	Post	MOR	2062	0.000969932
No	L-108_810	Pre	MOR	2062	0.000969932
No	L-023_1012	Post	MOR	2062	0.000969932
No	O-087_1012	Post	MOR	2062	0.000969932
No	O-036_56	Pre	CD	2062	0.000969932
No	L-107_56	Pre	CDM	2062	0.000969932
No	O-063_45	Pre	STR	2062	0.000969932
No	L-147_1012	Pre	CD	2062	0.000969932
No	L-147_1012	Post	MOR	2062	0.000969932
No	O-064_45	Post	CDM	2062	0.000969932
No	L-106_68	Pre	CD	2062	0.000969932
No	L-106_68	Post	CD	2062	0.000969932
No	O-066_45	Pre	STR	2062	0.000969932
No	O-066_45	Post	STR	2062	0.000969932
No	L-113_56	Post	STA	2062	0.000969932
No	L-114_56	Pre	CDM	2062	0.000969932
No	O-069_45	Pre	CDM	2062	0.000969932
No	O-069_45	Post	STR	2062	0.000969932
No	O-067_810	Pre	CDM	2062	0.000969932
No	L-115_56	Post	CDM	2062	0.000969932
No	L-125_810	Post	MOR	2062	0.000969932
No	L-156_1012	Pre	MOR	2062	0.000969932
No	L-157_1012	Pre	CD	2062	0.000969932
No	M-008_68	Post	CD	2062	0.000969932
No	O-075_45	Pre	CDM	2062	0.000969932
No	O-075_45	Post	MOR	2062	0.000969932
No	L-121_68	Pre	CDM	2062	0.000969932
No	L-121_68	Post	CDM	2062	0.000969932
No	O-085_810	Pre	CD	2062	0.000969932
No	O-085_810	Post	STR	2062	0.000969932
No	O-084_45	Pre	COR	2062	0.000969932
No	L-126_56	Pre	CDM	2062	0.000969932
No	L-126_56	Post	CDM	2062	0.000969932
No	O-085_45	Post	CDM	2062	0.000969932
No	L-129_68	Pre	STR	2062	0.000969932
No	L-129_68	Post	COR	2062	0.000969932
No	L-130_68	Pre	CDM	2062	0.000969932
No	L-130_68	Post	CDM	2062	0.000969932
No	O-072_68	Post	STR	2062	0.000969932
No	M-022_1012	Pre	MOR	2062	0.000969932
No	L-137_68	Pre	CDM	2062	0.000969932
No	L-137_68	Post	CDM	2062	0.000969932
No	M-031_68	Pre	STA	2062	0.000969932
No	L-053_810	Pre	HAE	2062	0.000969932
No	L-053_810	Post	MOR	2062	0.000969932
No	L-139_56	Pre	STA	2062	0.000969932
No	L-139_56	Post	CD	2062	0.000969932
No	O-084_68	Pre	CDM	2062	0.000969932
No	L-018_56	Pre	COR	2062	0.000969932
No	L-018_56	Post	CDM	2062	0.000969932
No	L-020_56	Pre	STR	2062	0.000969932
No	L-020_56	Post	STR	2062	0.000969932
No	L-021_56	Pre	CDM	2062	0.000969932
No	L-147_56	Pre	MOR	2062	0.000969932
No	L-147_56	Post	CD	2062	0.000969932
No	L-022_56	Post	MOR	2062	0.000969932
No	L-053_1012	Pre	MOR	2062	0.000969932
No	L-053_1012	Post	CDM	2062	0.000969932
No	L-152_56	Post	CD	2062	0.000969932
No	L-012_68	Pre	MOR	2062	0.000969932
No	L-158_68	Pre	CDM	2062	0.000969932
No	M-007_810	Pre	STA	2062	0.000969932
No	L-158_56	Pre	CDM	2062	0.000969932
No	L-157_1012	Post	CD	2062	0.000969932
No	L-018_810	Post	MOR	2062	0.000969932
No	L-018_68	Post	CDM	2062	0.000969932
No	M-005_56	Post	STA	2062	0.000969932
No	L-068_1012	Post	CD	2062	0.000969932
No	L-070_1012	Pre	CDM	2062	0.000969932
No	L-070_1012	Post	MOR	2062	0.000969932
No	L-045_56	Pre	MOR	2062	0.000969932
No	L-045_56	Post	MOR	2062	0.000969932
No	L-047_56	Pre	MOR	2062	0.000969932
No	L-047_56	Post	CDM	2062	0.000969932
No	L-029_68	Pre	COR	2062	0.000969932
No	L-075_1012	Post	MOR	2062	0.000969932
No	M-027_810	Post	CD	2062	0.000969932
No	L-055_56	Post	MOR	2062	0.000969932
No	L-058_56	Pre	COR	2062	0.000969932
No	L-048_810	Pre	COR	2062	0.000969932
No	L-048_810	Post	CDM	2062	0.000969932
No	L-089_1012	Post	MOR	2062	0.000969932
No	O-085_1012	Post	CD	2062	0.000969932
No	M-031_56	Post	STA	2062	0.000969932
No	L-093_1012	Pre	CDM	2062	0.000969932
No	M-034_56	Pre	CD	2062	0.000969932
No	M-046_810	Pre	CD	2062	0.000969932
No	M-035_56	Pre	COR	2062	0.000969932
No	L-065_56	Pre	MOR	2062	0.000969932
No	M-036_56	Pre	COR	2062	0.000969932
No	M-036_56	Post	CD	2062	0.000969932
No	L-068_56	Post	MOR	2062	0.000969932
No	L-104_1012	Pre	CDM	2062	0.000969932
No	L-104_1012	Post	MOR	2062	0.000969932
No	L-073_56	Pre	CD	2062	0.000969932
No	L-073_56	Post	MOR	2062	0.000969932
No	L-075_56	Pre	OTH	2062	0.000969932
No	L-075_56	Post	COR	2062	0.000969932
No	M-047_68	Pre	CD	2062	0.000969932
No	O-057_1012	Post	CDM	2062	0.000969932
No	L-061_68	Post	STR	2062	0.000969932
No	O-055_68	Post	CD	2062	0.000969932
No	L-154_1012	Post	STA	2062	0.000969932
No	L-158_56	Post	CDM	2062	0.000969932
No	L-120_56	Pre	CD	2062	0.000969932
No	L-121_1012	Pre	MOR	2062	0.000969932
No	L-087_56	Pre	STR	2062	0.000969932
No	L-087_56	Post	CDM	2062	0.000969932
No	L-089_56	Pre	CDM	2062	0.000969932
No	L-089_56	Post	CD	2062	0.000969932
No	L-099_810	Post	MOR	2062	0.000969932
No	L-100_810	Pre	CDM	2062	0.000969932
No	L-093_56	Pre	MOR	2062	0.000969932
No	L-093_56	Post	MOR	2062	0.000969932
No	L-104_810	Post	CDM	2062	0.000969932
No	L-086_68	Post	MOR	2062	0.000969932
No	L-135_1012	Pre	CDM	2062	0.000969932
No	L-135_1012	Post	MOR	2062	0.000969932
No	L-100_56	Pre	MOR	2062	0.000969932
No	L-100_56	Post	MOR	2062	0.000969932
No	O-021_68	Pre	CD	2062	0.000969932
No	O-025_56	Pre	STR	2062	0.000969932
No	L-150_810	Post	MOR	2062	0.000969932
No	L-023_1012	Pre	STR	2062	0.000969932
No	L-050_810	Pre	CDM	2062	0.000969932
No	L-093_1012	Post	CDM	2062	0.000969932
No	O-036_56	Post	STR	2062	0.000969932
No	L-107_56	Post	CD	2062	0.000969932
No	O-040_56	Post	MOR	2062	0.000969932
No	L-100_68	Post	CDM	2062	0.000969932
No	L-104_68	Pre	CDM	2062	0.000969932
No	L-104_68	Post	MOR	2062	0.000969932
No	L-111_56	Pre	COR	2062	0.000969932
No	L-111_56	Post	CDM	2062	0.000969932
No	L-113_56	Pre	COR	2062	0.000969932
No	O-047_56	Pre	MOR	2062	0.000969932
No	O-047_56	Post	MOR	2062	0.000969932
No	L-114_56	Post	CD	2062	0.000969932
No	L-115_56	Pre	MOR	2062	0.000969932
No	O-055_56	Post	MOR	2062	0.000969932
No	L-125_810	Pre	MOR	2062	0.000969932
No	M-039_1012	Post	CDM	2062	0.000969932
No	L-158_68	Post	MOR	2062	0.000969932
No	L-156_1012	Post	CDM	2062	0.000969932
No	L-018_810	Pre	CDM	2062	0.000969932
No	L-120_56	Post	CD	2062	0.000969932
No	M-005_1012	Pre	STA	2062	0.000969932
No	M-005_1012	Post	CD	2062	0.000969932
No	O-064_68	Pre	CDM	2062	0.000969932
No	O-064_68	Post	MOR	2062	0.000969932
No	O-065_68	Pre	CD	2062	0.000969932
No	O-065_68	Post	CD	2062	0.000969932
No	L-124_68	Pre	CDM	2062	0.000969932
No	L-124_68	Post	MOR	2062	0.000969932
No	L-129_56	Pre	STR	2062	0.000969932
No	L-129_56	Post	STR	2062	0.000969932
No	L-130_56	Pre	CDM	2062	0.000969932
No	L-130_56	Post	CDM	2062	0.000969932
No	O-072_68	Pre	STR	2062	0.000969932
No	L-148_810	Pre	MOR	2062	0.000969932
No	L-148_810	Post	CDM	2062	0.000969932
No	M-022_1012	Post	OTH	2062	0.000969932
No	M-031_56	Pre	STA	2062	0.000969932
No	O-021_1012	Post	MOR	2062	0.000969932
No	L-087_1012	Post	CDM	2062	0.000969932
No	L-050_810	Post	MOR	2062	0.000969932
No	O-024_1012	Post	STR	2062	0.000969932
No	L-154_810	Pre	COR	2062	0.000969932
No	L-154_810	Post	OTH	2062	0.000969932
No	O-084_68	Post	MOR	2062	0.000969932
No	O-085_68	Pre	MOR	2062	0.000969932
No	O-085_68	Post	CD	2062	0.000969932
No	M-035_1012	Pre	CD	2062	0.000969932
No	M-035_1012	Post	CD	2062	0.000969932
No	L-158_810	Post	STR	2062	0.000969932
No	L-147_68	Post	CD	2062	0.000969932
No	L-152_68	Pre	CD	2062	0.000969932
No	L-004_68	Pre	CDM	2062	0.000969932
No	L-152_56	Pre	COR	2062	0.000969932
No	L-004_68	Post	MOR	2062	0.000969932
No	M-039_1012	Pre	MOR	2062	0.000969932
No	L-107_1012	Pre	STR	2062	0.000969932
No	L-154_1012	Pre	OTH	2062	0.000969932
No	M-007_810	Post	STA	2062	0.000969932
No	O-063_56	Pre	MOR	2062	0.000969932
No	L-018_68	Pre	CDM	2062	0.000969932
No	O-064_56	Pre	CDM	2062	0.000969932
No	L-022_810	Pre	CD	2062	0.000969932
No	M-053_1012	Pre	MOR	2062	0.000969932
No	M-053_1012	Post	CD	2062	0.000969932
No	M-013_56	Pre	STA	2062	0.000969932
No	M-013_56	Post	STA	2062	0.000969932
No	M-019_56	Pre	MOR	2062	0.000969932
No	M-019_56	Post	MOR	2062	0.000969932
No	L-031_810	Pre	COR	2062	0.000969932
No	M-022_68	Post	CDM	2062	0.000969932
No	L-130_1012	Post	CDM	2062	0.000969932
No	O-032_810	Pre	CDM	2062	0.000969932
No	L-036_810	Pre	MOR	2062	0.000969932
No	L-036_810	Post	MOR	2062	0.000969932
No	M-031_810	Post	CDM	2062	0.000969932
No	M-028_68	Post	STR	2062	0.000969932
No	L-139_1012	Pre	MOR	2062	0.000969932
No	L-107_810	Post	STR	2062	0.000969932
No	O-085_1012	Pre	STR	2062	0.000969932
No	O-057_1012	Pre	MOR	2062	0.000969932
No	O-024_1012	Pre	MOR	2062	0.000969932
No	L-059_810	Pre	CDM	2062	0.000969932
No	M-046_810	Post	CDM	2062	0.000969932
No	M-035_56	Post	CD	2062	0.000969932
No	L-061_810	Post	CDM	2062	0.000969932
No	L-068_810	Pre	CD	2062	0.000969932
No	L-073_810	Pre	CDM	2062	0.000969932
No	L-073_810	Post	CDM	2062	0.000969932
No	L-075_810	Pre	MOR	2062	0.000969932
No	L-075_810	Post	MOR	2062	0.000969932
No	M-053_810	Post	MOR	2062	0.000969932
No	L-059_68	Pre	MOR	2062	0.000969932
No	L-076_68	Pre	CD	2062	0.000969932
No	L-059_68	Post	CDM	2062	0.000969932
No	L-061_68	Pre	CDM	2062	0.000969932
No	O-065_810	Post	OTH	2062	0.000969932
No	M-006_810	Pre	STR	2062	0.000969932
No	M-006_810	Post	CD	2062	0.000969932
No	L-016_68	Pre	CD	2062	0.000969932
No	O-063_56	Post	STR	2062	0.000969932
No	L-059_1012	Post	CDM	2062	0.000969932
No	L-073_68	Pre	MOR	2062	0.000969932
No	O-013_56	Pre	MOR	2062	0.000969932
No	O-013_56	Post	CDM	2062	0.000969932
No	L-099_810	Pre	CD	2062	0.000969932
No	O-083_1012	Post	MOR	2062	0.000969932
No	L-076_68	Post	CD	2062	0.000969932
No	L-100_810	Post	MOR	2062	0.000969932
No	L-104_810	Pre	MOR	2062	0.000969932
No	L-086_68	Pre	CDM	2062	0.000969932
No	O-072_56	Pre	COR	2062	0.000969932
No	O-072_56	Post	STR	2062	0.000969932
No	O-021_56	Pre	COR	2062	0.000969932
No	O-021_56	Post	CD	2062	0.000969932
No	O-024_56	Pre	MOR	2062	0.000969932
No	O-024_56	Post	MOR	2062	0.000969932
No	L-150_810	Pre	MOR	2062	0.000969932
No	L-087_1012	Pre	CDM	2062	0.000969932
No	L-152_1012	Post	CDM	2062	0.000969932
No	O-055_56	Pre	MOR	2062	0.000969932
No	O-047_68	Pre	MOR	2062	0.000969932
No	L-115_810	Pre	MOR	2062	0.000969932
No	O-040_56	Pre	CDM	2062	0.000969932
No	L-100_68	Pre	MOR	2062	0.000969932
No	O-085_56	Pre	CDM	2062	0.000969932
No	O-085_56	Post	MOR	2062	0.000969932
No	O-057_810	Pre	MOR	2062	0.000969932
No	O-058_810	Pre	CDM	2062	0.000969932
No	L-121_810	Pre	CDM	2062	0.000969932
No	L-121_810	Post	MOR	2062	0.000969932
No	L-107_68	Post	CDM	2062	0.000969932
No	L-137_810	Pre	CDM	2062	0.000969932
No	L-137_810	Post	CDM	2062	0.000969932
No	L-022_68	Pre	MOR	2062	0.000969932
No	O-065_810	Pre	CD	2062	0.000969932
No	M-005_810	Post	STA	2062	0.000969932
No	O-009_810	Pre	CDM	2062	0.000969932
No	L-124_810	Post	MOR	2062	0.000969932
No	L-058_1012	Pre	CD	2062	0.000969932
No	L-016_68	Post	CD	2062	0.000969932
No	O-072_810	Pre	STR	2062	0.000969932
No	O-064_56	Post	CDM	2062	0.000969932
No	L-134_810	Pre	CD	2062	0.000969932
No	L-134_810	Post	MOR	2062	0.000969932
No	L-107_810	Pre	CDM	2062	0.000969932
No	M-036_1012	Post	CDM	2062	0.000969932
No	L-152_68	Post	CD	2062	0.000969932
No	L-022_68	Post	CD	2062	0.000969932
No	O-067_68	Pre	CDM	2062	0.000969932
No	L-125_68	Pre	MOR	2062	0.000969932
No	L-075_1012	Pre	MOR	2062	0.000969932
No	L-125_68	Post	MOR	2062	0.000969932
No	O-073_56	Pre	STA	2062	0.000969932
No	O-073_56	Post	STA	2062	0.000969932
No	M-021_1012	Pre	STR	2062	0.000969932
No	M-021_1012	Post	MOR	2062	0.000969932
No	O-021_1012	Pre	MOR	2062	0.000969932
No	M-036_1012	Pre	COR	2062	0.000969932
No	M-018_810	Pre	CD	2062	0.000969932
No	M-018_810	Post	CD	2062	0.000969932
No	L-050_1012	Pre	MOR	2062	0.000969932
No	M-005_810	Pre	CDM	2062	0.000969932
No	O-083_68	Pre	CDM	2062	0.000969932
No	O-083_68	Post	CDM	2062	0.000969932
No	L-061_810	Pre	STR	2062	0.000969932
No	O-032_1012	Pre	CD	2062	0.000969932
No	O-087_56	Pre	CDM	2062	0.000969932
No	O-087_56	Post	CDM	2062	0.000969932
No	L-158_810	Pre	MOR	2062	0.000969932
No	L-147_68	Pre	CD	2062	0.000969932
No	L-022_810	Post	STA	2062	0.000969932
No	O-083_1012	Pre	CDM	2062	0.000969932
No	L-105_1012	Pre	CDM	2062	0.000969932
No	O-010_68	Post	MOR	2062	0.000969932
No	L-124_1012	Post	MOR	2062	0.000969932
No	M-046_68	Post	CD	2062	0.000969932
No	O-055_68	Pre	MOR	2062	0.000969932
No	L-153_1012	Pre	CD	2062	0.000969932
No	L-153_1012	Post	MOR	2062	0.000969932
No	L-058_1012	Post	CD	2062	0.000969932
No	L-059_1012	Pre	COR	2062	0.000969932
No	O-072_810	Post	CD	2062	0.000969932
No	L-121_1012	Post	MOR	2062	0.000969932
No	L-137_1012	Post	CDM	2062	0.000969932
No	M-053_810	Pre	STR	2062	0.000969932
No	L-075_68	Pre	COR	2062	0.000969932
No	L-105_1012	Post	CDM	2062	0.000969932
No	O-060_810	Post	CDM	2062	0.000969932
No	M-022_810	Pre	CDM	2062	0.000969932
No	M-022_810	Post	MOR	2062	0.000969932
No	O-015_68	Post	COR	2062	0.000969932
No	L-130_1012	Pre	CDM	2062	0.000969932
No	L-018_1012	Pre	MOR	2062	0.000969932
No	M-027_68	Pre	CD	2062	0.000969932
No	M-031_810	Pre	STA	2062	0.000969932
No	M-028_68	Pre	STA	2062	0.000969932
No	O-036_1012	Post	COR	2062	0.000969932
No	L-073_68	Post	CDM	2062	0.000969932
No	L-107_68	Pre	CD	2062	0.000969932
No	L-075_68	Post	MOR	2062	0.000969932
No	M-006_1012	Post	MOR	2062	0.000969932
No	M-046_68	Pre	CD	2062	0.000969932
No	O-047_68	Post	CDM	2062	0.000969932
No	L-059_810	Post	COR	2062	0.000969932
No	L-146_1012	Post	MOR	2062	0.000969932
No	M-029_1012	Pre	CDM	2062	0.000969932
No	O-032_1012	Post	STR	2062	0.000969932
No	M-038_68	Pre	CD	2062	0.000969932
No	M-038_68	Post	CD	2062	0.000969932
No	L-120_68	Pre	CD	2062	0.000969932
No	O-009_1012	Post	CDM	2062	0.000969932
No	L-120_68	Post	CD	2062	0.000969932
No	L-152_1012	Pre	CDM	2062	0.000969932
No	L-122_810	Pre	CD	2062	0.000969932
No	L-027_810	Pre	CDM	2062	0.000969932
No	O-070_1012	Pre	CD	2062	0.000969932
No	O-006_810	Post	STR	2062	0.000969932
No	O-067_68	Post	CDM	2062	0.000969932
No	L-029_810	Post	CDM	2062	0.000969932
No	M-012_1012	Pre	MOR	2062	0.000969932
No	L-016_810	Pre	CD	2062	0.000969932
No	M-008_810	Post	STR	2062	0.000969932
No	L-137_1012	Pre	CDM	2062	0.000969932
No	O-058_810	Post	MOR	2062	0.000969932
No	L-106_810	Post	CD	2062	0.000969932
No	O-083_810	Pre	CDM	2062	0.000969932
No	O-083_810	Post	CDM	2062	0.000969932
No	L-150_1012	Post	CDM	2062	0.000969932
No	L-122_810	Post	STR	2062	0.000969932
No	O-015_68	Pre	STR	2062	0.000969932
No	L-146_1012	Pre	CDM	2062	0.000969932
No	M-027_1012	Pre	CD	2062	0.000969932
No	M-021_810	Post	STR	2062	0.000969932
No	O-032_810	Post	CD	2062	0.000969932
No	L-106_810	Pre	CD	2062	0.000969932
No	O-057_810	Post	MOR	2062	0.000969932
No	L-158_1012	Pre	STR	2062	0.000969932
No	L-146_68	Post	CDM	2062	0.000969932
No	L-100_1012	Post	CDM	2062	0.000969932
No	L-048_1012	Pre	CDM	2062	0.000969932
No	O-010_68	Pre	MOR	2062	0.000969932
No	L-124_1012	Pre	MOR	2062	0.000969932
No	L-050_1012	Post	MOR	2062	0.000969932
No	L-124_810	Pre	MOR	2062	0.000969932
No	M-022_68	Pre	MOR	2062	0.000969932
[truncated: 601 more rows]

## Sheet: FigS2b
mc_yn	study_id	timing	cluster	n	pct
No	L-001_01	Pre	OTH	1012	0.00197628
No	L-001_01	Post	COR	1012	0.00197628
No	L-002_01	Pre	OTH	1012	0.00197628
No	L-002_01	Post	STR	1012	0.00197628
No	L-003_01	Pre	OTH	1012	0.00197628
No	L-003_01	Post	STA	1012	0.00197628
No	L-005_01	Pre	STR	1012	0.00197628
No	L-005_01	Post	STA	1012	0.00197628
No	L-006_01	Pre	OTH	1012	0.00197628
No	L-006_01	Post	STA	1012	0.00197628
No	L-154_23	Pre	STA	1012	0.00197628
No	L-154_23	Post	COR	1012	0.00197628
No	L-009_01	Pre	OTH	1012	0.00197628
No	L-009_01	Post	STR	1012	0.00197628
No	L-010_01	Pre	OTH	1012	0.00197628
No	L-010_01	Post	MOR	1012	0.00197628
No	L-058_12	Pre	STA	1012	0.00197628
No	L-058_12	Post	COR	1012	0.00197628
No	L-012_01	Pre	OTH	1012	0.00197628
No	L-012_01	Post	STA	1012	0.00197628
No	L-060_12	Pre	CD	1012	0.00197628
No	L-060_12	Post	OTH	1012	0.00197628
No	L-015_01	Pre	COR	1012	0.00197628
No	L-015_01	Post	CD	1012	0.00197628
No	L-016_01	Pre	OTH	1012	0.00197628
No	L-016_01	Post	COR	1012	0.00197628
No	L-068_12	Pre	STA	1012	0.00197628
No	L-068_12	Post	STA	1012	0.00197628
No	L-018_01	Pre	OTH	1012	0.00197628
No	L-018_01	Post	STA	1012	0.00197628
No	L-075_12	Pre	STA	1012	0.00197628
No	L-075_12	Post	STA	1012	0.00197628
No	L-020_01	Pre	OTH	1012	0.00197628
No	L-020_01	Post	COR	1012	0.00197628
No	L-022_01	Pre	STR	1012	0.00197628
No	L-022_01	Post	CD	1012	0.00197628
No	L-026_01	Pre	OTH	1012	0.00197628
No	L-026_01	Post	STA	1012	0.00197628
No	L-029_01	Pre	STA	1012	0.00197628
No	L-029_01	Post	STR	1012	0.00197628
No	L-087_12	Pre	COR	1012	0.00197628
No	L-087_12	Post	COR	1012	0.00197628
No	L-088_12	Pre	STA	1012	0.00197628
No	L-088_12	Post	COR	1012	0.00197628
No	L-090_12	Pre	STA	1012	0.00197628
No	L-090_12	Post	STR	1012	0.00197628
No	M-048_23	Pre	MOR	1012	0.00197628
No	M-048_23	Post	MOR	1012	0.00197628
No	L-044_01	Pre	OTH	1012	0.00197628
No	L-044_01	Post	STR	1012	0.00197628
No	L-139_45	Pre	CD	1012	0.00197628
No	L-139_45	Post	STA	1012	0.00197628
No	L-048_01	Pre	OTH	1012	0.00197628
No	L-048_01	Post	COR	1012	0.00197628
No	L-049_01	Pre	OTH	1012	0.00197628
No	L-049_01	Post	STR	1012	0.00197628
No	L-050_01	Pre	OTH	1012	0.00197628
No	L-050_01	Post	COR	1012	0.00197628
No	L-051_01	Pre	STR	1012	0.00197628
No	L-051_01	Post	HAE	1012	0.00197628
No	L-053_01	Pre	OTH	1012	0.00197628
No	L-053_01	Post	STA	1012	0.00197628
No	L-054_01	Pre	STR	1012	0.00197628
No	L-054_01	Post	STA	1012	0.00197628
No	L-055_01	Pre	OTH	1012	0.00197628
No	L-055_01	Post	STA	1012	0.00197628
No	L-057_01	Pre	OTH	1012	0.00197628
No	L-057_01	Post	COR	1012	0.00197628
No	L-059_01	Pre	STA	1012	0.00197628
No	L-059_01	Post	COR	1012	0.00197628
No	L-060_01	Pre	OTH	1012	0.00197628
No	L-060_01	Post	CD	1012	0.00197628
No	L-061_01	Pre	OTH	1012	0.00197628
No	L-061_01	Post	CDM	1012	0.00197628
No	L-062_01	Pre	CD	1012	0.00197628
No	L-062_01	Post	STA	1012	0.00197628
No	L-115_12	Pre	STA	1012	0.00197628
No	L-115_12	Post	STR	1012	0.00197628
No	L-117_12	Pre	STA	1012	0.00197628
No	L-117_12	Post	STA	1012	0.00197628
No	L-065_01	Pre	STA	1012	0.00197628
No	L-065_01	Post	STR	1012	0.00197628
No	L-122_12	Pre	COR	1012	0.00197628
No	L-122_12	Post	CD	1012	0.00197628
No	L-068_01	Pre	STR	1012	0.00197628
No	L-068_01	Post	STA	1012	0.00197628
No	O-049_23	Pre	STR	1012	0.00197628
No	O-049_23	Post	STA	1012	0.00197628
No	L-071_01	Pre	OTH	1012	0.00197628
No	L-071_01	Post	CD	1012	0.00197628
No	L-130_12	Pre	STA	1012	0.00197628
No	L-130_12	Post	CD	1012	0.00197628
No	O-056_23	Pre	STR	1012	0.00197628
No	O-056_23	Post	STA	1012	0.00197628
No	L-075_01	Pre	STA	1012	0.00197628
No	L-075_01	Post	STA	1012	0.00197628
No	L-076_01	Pre	OTH	1012	0.00197628
No	L-076_01	Post	STA	1012	0.00197628
No	O-015_45	Pre	COR	1012	0.00197628
No	O-015_45	Post	COR	1012	0.00197628
No	L-080_01	Pre	STA	1012	0.00197628
No	L-080_01	Post	STA	1012	0.00197628
No	L-082_01	Pre	OTH	1012	0.00197628
No	L-082_01	Post	COR	1012	0.00197628
No	L-139_12	Pre	STA	1012	0.00197628
No	L-139_12	Post	STA	1012	0.00197628
No	L-086_01	Pre	OTH	1012	0.00197628
No	L-086_01	Post	STA	1012	0.00197628
No	L-087_01	Pre	STA	1012	0.00197628
No	L-087_01	Post	COR	1012	0.00197628
No	L-088_01	Pre	STA	1012	0.00197628
No	L-088_01	Post	STA	1012	0.00197628
No	L-147_12	Pre	STA	1012	0.00197628
No	L-147_12	Post	STA	1012	0.00197628
No	L-090_01	Pre	OTH	1012	0.00197628
No	L-090_01	Post	STA	1012	0.00197628
No	L-091_01	Pre	STA	1012	0.00197628
No	L-091_01	Post	STA	1012	0.00197628
No	O-083_23	Pre	STR	1012	0.00197628
No	O-083_23	Post	STA	1012	0.00197628
No	L-154_12	Pre	STA	1012	0.00197628
No	L-154_12	Post	STA	1012	0.00197628
No	L-094_01	Pre	OTH	1012	0.00197628
No	L-094_01	Post	HAE	1012	0.00197628
No	L-095_01	Pre	OTH	1012	0.00197628
No	L-095_01	Post	STA	1012	0.00197628
No	L-097_01	Pre	OTH	1012	0.00197628
No	L-097_01	Post	STA	1012	0.00197628
No	L-098_01	Pre	HAE	1012	0.00197628
No	L-098_01	Post	STA	1012	0.00197628
No	L-099_01	Pre	OTH	1012	0.00197628
No	L-099_01	Post	CD	1012	0.00197628
No	L-106_01	Pre	STR	1012	0.00197628
No	L-106_01	Post	STA	1012	0.00197628
No	L-113_01	Pre	OTH	1012	0.00197628
No	L-113_01	Post	STA	1012	0.00197628
No	L-114_01	Pre	STR	1012	0.00197628
No	L-114_01	Post	STA	1012	0.00197628
No	L-115_01	Pre	OTH	1012	0.00197628
No	L-115_01	Post	STA	1012	0.00197628
No	M-020_12	Pre	COR	1012	0.00197628
No	M-020_12	Post	COR	1012	0.00197628
No	L-117_01	Pre	STA	1012	0.00197628
No	L-117_01	Post	STA	1012	0.00197628
No	M-026_12	Pre	STA	1012	0.00197628
No	M-026_12	Post	STA	1012	0.00197628
No	M-027_12	Pre	COR	1012	0.00197628
No	M-027_12	Post	STA	1012	0.00197628
No	L-124_01	Pre	STA	1012	0.00197628
No	L-124_01	Post	CD	1012	0.00197628
No	L-125_01	Pre	STA	1012	0.00197628
No	L-125_01	Post	COR	1012	0.00197628
No	L-126_01	Pre	OTH	1012	0.00197628
No	L-126_01	Post	STA	1012	0.00197628
No	M-035_12	Pre	STA	1012	0.00197628
No	M-035_12	Post	STA	1012	0.00197628
No	M-040_12	Pre	CD	1012	0.00197628
No	M-040_12	Post	CD	1012	0.00197628
No	L-130_01	Pre	OTH	1012	0.00197628
No	L-130_01	Post	STA	1012	0.00197628
No	L-132_01	Pre	STR	1012	0.00197628
No	L-132_01	Post	STA	1012	0.00197628
No	L-133_01	Pre	OTH	1012	0.00197628
No	L-133_01	Post	STA	1012	0.00197628
No	L-135_01	Pre	STA	1012	0.00197628
No	L-135_01	Post	STA	1012	0.00197628
No	L-147_01	Pre	OTH	1012	0.00197628
No	L-147_01	Post	STA	1012	0.00197628
No	L-149_01	Pre	OTH	1012	0.00197628
No	L-149_01	Post	STR	1012	0.00197628
No	L-150_01	Pre	OTH	1012	0.00197628
No	L-150_01	Post	HAE	1012	0.00197628
No	L-076_56	Pre	CD	1012	0.00197628
No	L-076_56	Post	CD	1012	0.00197628
No	L-157_01	Pre	STR	1012	0.00197628
No	L-157_01	Post	STA	1012	0.00197628
No	O-017_12	Pre	STR	1012	0.00197628
No	O-017_12	Post	STA	1012	0.00197628
No	O-018_12	Pre	COR	1012	0.00197628
No	O-018_12	Post	COR	1012	0.00197628
No	M-010_01	Pre	COR	1012	0.00197628
No	M-010_01	Post	COR	1012	0.00197628
No	M-014_01	Pre	STR	1012	0.00197628
No	M-014_01	Post	STA	1012	0.00197628
No	M-016_01	Pre	STR	1012	0.00197628
No	M-016_01	Post	COR	1012	0.00197628
No	M-019_01	Pre	COR	1012	0.00197628
No	M-019_01	Post	STA	1012	0.00197628
No	M-021_01	Pre	OTH	1012	0.00197628
No	M-021_01	Post	STA	1012	0.00197628
No	O-026_12	Pre	STR	1012	0.00197628
No	O-026_12	Post	COR	1012	0.00197628
No	M-026_01	Pre	OTH	1012	0.00197628
No	M-026_01	Post	STA	1012	0.00197628
No	M-027_01	Pre	STR	1012	0.00197628
No	M-027_01	Post	COR	1012	0.00197628
No	O-033_12	Pre	STA	1012	0.00197628
No	O-033_12	Post	COR	1012	0.00197628
No	M-032_01	Pre	STA	1012	0.00197628
No	M-032_01	Post	STA	1012	0.00197628
No	M-035_01	Pre	STA	1012	0.00197628
No	M-035_01	Post	STA	1012	0.00197628
No	O-041_12	Pre	STA	1012	0.00197628
No	O-041_12	Post	STA	1012	0.00197628
No	O-044_12	Pre	STA	1012	0.00197628
No	O-044_12	Post	STA	1012	0.00197628
No	O-045_12	Pre	CDM	1012	0.00197628
No	O-045_12	Post	CD	1012	0.00197628
No	M-031_56	Pre	STA	1012	0.00197628
No	M-031_56	Post	STA	1012	0.00197628
No	L-099_23	Post	CDM	1012	0.00197628
No	L-006_12	Pre	STA	1012	0.00197628
No	O-048_12	Pre	CD	1012	0.00197628
No	O-048_12	Post	STA	1012	0.00197628
No	O-049_12	Pre	STA	1012	0.00197628
No	O-049_12	Post	STR	1012	0.00197628
No	M-051_01	Pre	STR	1012	0.00197628
No	M-051_01	Post	COR	1012	0.00197628
No	M-053_01	Pre	STA	1012	0.00197628
No	M-053_01	Post	COR	1012	0.00197628
No	M-054_01	Pre	OTH	1012	0.00197628
No	M-054_01	Post	COR	1012	0.00197628
No	O-003_01	Pre	STA	1012	0.00197628
No	O-003_01	Post	STR	1012	0.00197628
No	O-057_12	Pre	CD	1012	0.00197628
No	O-057_12	Post	CD	1012	0.00197628
No	O-006_01	Pre	OTH	1012	0.00197628
No	O-006_01	Post	STA	1012	0.00197628
No	L-154_34	Pre	COR	1012	0.00197628
No	L-154_34	Post	STA	1012	0.00197628
No	O-008_01	Pre	STA	1012	0.00197628
No	O-008_01	Post	STR	1012	0.00197628
No	M-010_34	Pre	STA	1012	0.00197628
No	M-010_34	Post	CD	1012	0.00197628
No	O-013_01	Pre	OTH	1012	0.00197628
No	O-013_01	Post	STA	1012	0.00197628
No	O-025_01	Pre	OTH	1012	0.00197628
No	O-025_01	Post	STA	1012	0.00197628
No	O-026_01	Pre	OTH	1012	0.00197628
No	O-026_01	Post	STR	1012	0.00197628
No	O-027_01	Pre	COR	1012	0.00197628
No	O-027_01	Post	COR	1012	0.00197628
No	O-028_01	Pre	STR	1012	0.00197628
No	O-028_01	Post	STA	1012	0.00197628
No	O-029_01	Pre	STR	1012	0.00197628
No	O-029_01	Post	STA	1012	0.00197628
No	O-074_12	Pre	STA	1012	0.00197628
No	O-074_12	Post	COR	1012	0.00197628
No	O-032_01	Pre	STA	1012	0.00197628
No	O-032_01	Post	STA	1012	0.00197628
No	O-033_01	Pre	OTH	1012	0.00197628
No	O-033_01	Post	STA	1012	0.00197628
No	O-034_01	Pre	STA	1012	0.00197628
No	O-034_01	Post	COR	1012	0.00197628
No	O-084_12	Pre	CD	1012	0.00197628
No	O-084_12	Post	CD	1012	0.00197628
No	O-039_01	Pre	OTH	1012	0.00197628
No	O-039_01	Post	STA	1012	0.00197628
No	O-040_01	Pre	STA	1012	0.00197628
No	O-040_01	Post	MOR	1012	0.00197628
No	O-042_01	Pre	STA	1012	0.00197628
No	O-042_01	Post	COR	1012	0.00197628
No	M-053_34	Pre	STA	1012	0.00197628
No	M-053_34	Post	COR	1012	0.00197628
No	O-044_01	Pre	STA	1012	0.00197628
No	O-044_01	Post	STA	1012	0.00197628
No	O-046_01	Pre	OTH	1012	0.00197628
No	O-046_01	Post	MOR	1012	0.00197628
No	O-047_01	Pre	STA	1012	0.00197628
No	O-047_01	Post	STR	1012	0.00197628
No	O-048_01	Pre	COR	1012	0.00197628
No	O-048_01	Post	CD	1012	0.00197628
No	O-052_01	Pre	STA	1012	0.00197628
No	O-052_01	Post	STA	1012	0.00197628
No	O-054_01	Pre	COR	1012	0.00197628
No	O-054_01	Post	STA	1012	0.00197628
No	O-055_01	Pre	OTH	1012	0.00197628
No	O-055_01	Post	STR	1012	0.00197628
No	L-024_23	Pre	COR	1012	0.00197628
No	L-024_23	Post	COR	1012	0.00197628
No	O-057_01	Pre	OTH	1012	0.00197628
No	O-057_01	Post	CD	1012	0.00197628
No	O-059_01	Pre	STA	1012	0.00197628
No	O-059_01	Post	STA	1012	0.00197628
No	O-060_01	Pre	OTH	1012	0.00197628
No	O-060_01	Post	STA	1012	0.00197628
No	O-063_01	Pre	STA	1012	0.00197628
No	O-063_01	Post	STA	1012	0.00197628
No	O-064_01	Pre	STR	1012	0.00197628
No	O-064_01	Post	STA	1012	0.00197628
No	O-065_01	Pre	STA	1012	0.00197628
No	O-065_01	Post	CD	1012	0.00197628
No	L-047_23	Pre	STA	1012	0.00197628
No	L-047_23	Post	CD	1012	0.00197628
No	L-048_23	Pre	COR	1012	0.00197628
No	L-048_23	Post	HAE	1012	0.00197628
No	L-054_23	Pre	STA	1012	0.00197628
No	L-054_23	Post	STA	1012	0.00197628
No	O-072_01	Pre	STR	1012	0.00197628
No	O-072_01	Post	COR	1012	0.00197628
No	O-073_01	Pre	OTH	1012	0.00197628
No	O-073_01	Post	COR	1012	0.00197628
No	O-075_01	Pre	STA	1012	0.00197628
No	O-075_01	Post	STA	1012	0.00197628
No	L-059_23	Pre	CD	1012	0.00197628
No	L-059_23	Post	CD	1012	0.00197628
No	L-060_23	Pre	OTH	1012	0.00197628
No	L-060_23	Post	HAE	1012	0.00197628
No	L-061_23	Pre	COR	1012	0.00197628
No	L-061_23	Post	CDM	1012	0.00197628
No	O-080_01	Pre	OTH	1012	0.00197628
No	O-080_01	Post	CD	1012	0.00197628
No	O-083_01	Pre	STA	1012	0.00197628
No	O-083_01	Post	STA	1012	0.00197628
No	O-084_01	Pre	OTH	1012	0.00197628
No	O-084_01	Post	CD	1012	0.00197628
No	O-085_01	Pre	OTH	1012	0.00197628
No	O-085_01	Post	COR	1012	0.00197628
No	O-086_01	Pre	OTH	1012	0.00197628
No	O-086_01	Post	STA	1012	0.00197628
No	O-087_01	Pre	STA	1012	0.00197628
No	O-087_01	Post	COR	1012	0.00197628
No	O-088_01	Pre	STA	1012	0.00197628
No	O-088_01	Post	STA	1012	0.00197628
No	L-001_12	Pre	COR	1012	0.00197628
No	L-001_12	Post	COR	1012	0.00197628
No	L-003_12	Pre	STA	1012	0.00197628
No	L-003_12	Post	STA	1012	0.00197628
No	L-004_12	Pre	STA	1012	0.00197628
No	L-004_12	Post	OTH	1012	0.00197628
No	L-099_23	Pre	MOR	1012	0.00197628
No	L-126_12	Pre	STA	1012	0.00197628
No	L-126_12	Post	STA	1012	0.00197628
No	L-006_12	Post	STR	1012	0.00197628
No	L-105_23	Pre	CD	1012	0.00197628
No	L-105_23	Post	CD	1012	0.00197628
No	L-106_23	Pre	COR	1012	0.00197628
No	L-106_23	Post	CD	1012	0.00197628
No	L-107_23	Pre	STA	1012	0.00197628
No	L-107_23	Post	CD	1012	0.00197628
No	L-016_12	Pre	COR	1012	0.00197628
No	L-016_12	Post	STA	1012	0.00197628
No	L-018_12	Pre	STA	1012	0.00197628
No	L-018_12	Post	STA	1012	0.00197628
No	L-114_23	Pre	COR	1012	0.00197628
No	L-114_23	Post	COR	1012	0.00197628
No	L-022_12	Pre	CD	1012	0.00197628
No	L-022_12	Post	CD	1012	0.00197628
No	L-024_12	Pre	STR	1012	0.00197628
No	L-024_12	Post	COR	1012	0.00197628
No	L-026_12	Pre	STA	1012	0.00197628
No	L-026_12	Post	STA	1012	0.00197628
No	L-122_23	Pre	CD	1012	0.00197628
No	L-122_23	Post	COR	1012	0.00197628
No	L-029_12	Pre	STR	1012	0.00197628
No	L-029_12	Post	COR	1012	0.00197628
No	L-031_12	Pre	STA	1012	0.00197628
No	L-031_12	Post	COR	1012	0.00197628
No	L-036_12	Pre	STA	1012	0.00197628
No	L-036_12	Post	COR	1012	0.00197628
No	L-039_12	Pre	COR	1012	0.00197628
No	L-039_12	Post	CD	1012	0.00197628
No	L-154_1012	Post	STA	1012	0.00197628
No	O-084_23	Pre	CD	1012	0.00197628
No	L-044_12	Pre	STR	1012	0.00197628
No	L-044_12	Post	COR	1012	0.00197628
No	L-048_12	Pre	COR	1012	0.00197628
No	L-048_12	Post	COR	1012	0.00197628
No	L-049_12	Pre	STR	1012	0.00197628
No	L-049_12	Post	STR	1012	0.00197628
No	L-049_45	Pre	STA	1012	0.00197628
No	L-049_45	Post	HAE	1012	0.00197628
No	L-054_12	Pre	STA	1012	0.00197628
No	L-054_12	Post	STA	1012	0.00197628
No	L-034_810	Pre	MOR	1012	0.00197628
No	L-034_810	Post	MOR	1012	0.00197628
No	L-056_12	Pre	COR	1012	0.00197628
No	L-056_12	Post	CD	1012	0.00197628
No	L-057_12	Pre	COR	1012	0.00197628
No	L-057_12	Post	OTH	1012	0.00197628
No	M-016_12	Post	CD	1012	0.00197628
No	L-024_34	Pre	COR	1012	0.00197628
No	L-059_12	Pre	COR	1012	0.00197628
No	L-059_12	Post	CD	1012	0.00197628
No	M-013_23	Pre	STA	1012	0.00197628
No	M-013_23	Post	STR	1012	0.00197628
No	L-061_12	Pre	CDM	1012	0.00197628
No	L-061_12	Post	COR	1012	0.00197628
No	L-065_12	Pre	STR	1012	0.00197628
No	L-065_12	Post	STR	1012	0.00197628
No	M-021_23	Pre	COR	1012	0.00197628
No	M-021_23	Post	COR	1012	0.00197628
No	L-071_12	Pre	CD	1012	0.00197628
No	L-071_12	Post	STR	1012	0.00197628
No	M-027_23	Pre	STA	1012	0.00197628
No	M-027_23	Post	COR	1012	0.00197628
No	L-076_12	Pre	STA	1012	0.00197628
No	L-076_12	Post	STA	1012	0.00197628
No	M-031_23	Pre	STR	1012	0.00197628
No	M-031_23	Post	STA	1012	0.00197628
No	L-082_12	Pre	COR	1012	0.00197628
No	L-082_12	Post	COR	1012	0.00197628
No	M-035_23	Pre	STA	1012	0.00197628
No	M-035_23	Post	STA	1012	0.00197628
No	M-036_23	Pre	STA	1012	0.00197628
No	M-036_23	Post	COR	1012	0.00197628
No	M-038_23	Pre	CD	1012	0.00197628
No	M-038_23	Post	CD	1012	0.00197628
No	M-041_23	Pre	HAE	1012	0.00197628
No	M-041_23	Post	CD	1012	0.00197628
No	L-040_23	Pre	HAE	1012	0.00197628
No	O-008_12	Pre	STR	1012	0.00197628
No	M-053_23	Pre	STR	1012	0.00197628
No	M-053_23	Post	STA	1012	0.00197628
No	M-021_810	Pre	MOR	1012	0.00197628
No	M-021_810	Post	STR	1012	0.00197628
No	L-096_12	Pre	STA	1012	0.00197628
No	L-096_12	Post	STA	1012	0.00197628
No	L-097_12	Pre	STA	1012	0.00197628
No	L-097_12	Post	HAE	1012	0.00197628
No	O-013_23	Pre	COR	1012	0.00197628
No	O-013_23	Post	COR	1012	0.00197628
No	L-099_12	Pre	CD	1012	0.00197628
No	L-099_12	Post	MOR	1012	0.00197628
No	O-017_23	Pre	STA	1012	0.00197628
No	O-017_23	Post	STA	1012	0.00197628
No	L-101_12	Pre	STA	1012	0.00197628
No	L-101_12	Post	STR	1012	0.00197628
No	L-105_12	Pre	COR	1012	0.00197628
No	L-105_12	Post	CD	1012	0.00197628
No	L-106_12	Pre	STA	1012	0.00197628
No	L-106_12	Post	COR	1012	0.00197628
No	L-107_12	Pre	COR	1012	0.00197628
No	L-107_12	Post	STA	1012	0.00197628
No	L-108_12	Pre	COR	1012	0.00197628
No	L-108_12	Post	CD	1012	0.00197628
No	O-027_12	Post	STA	1012	0.00197628
No	O-028_12	Pre	STA	1012	0.00197628
No	L-114_12	Pre	STA	1012	0.00197628
No	L-114_12	Post	COR	1012	0.00197628
No	O-034_23	Pre	STA	1012	0.00197628
No	O-034_23	Post	STR	1012	0.00197628
No	O-041_23	Pre	STA	1012	0.00197628
No	O-041_23	Post	STA	1012	0.00197628
No	L-121_12	Pre	STA	1012	0.00197628
No	L-121_12	Post	COR	1012	0.00197628
No	O-045_23	Pre	CD	1012	0.00197628
No	O-045_23	Post	CD	1012	0.00197628
No	L-124_12	Pre	CD	1012	0.00197628
No	L-124_12	Post	STA	1012	0.00197628
No	L-122_34	Post	COR	1012	0.00197628
No	L-097_23	Post	HAE	1012	0.00197628
No	O-084_34	Pre	CD	1012	0.00197628
No	O-084_34	Post	COR	1012	0.00197628
No	O-053_23	Pre	CD	1012	0.00197628
No	O-053_23	Post	CD	1012	0.00197628
No	O-009_45	Pre	CD	1012	0.00197628
No	O-009_45	Post	CD	1012	0.00197628
No	L-133_12	Pre	STA	1012	0.00197628
No	L-133_12	Post	COR	1012	0.00197628
No	O-063_23	Pre	STA	1012	0.00197628
No	O-063_23	Post	STA	1012	0.00197628
No	L-034_1012	Pre	MOR	1012	0.00197628
No	L-034_1012	Post	MOR	1012	0.00197628
No	O-065_23	Pre	CD	1012	0.00197628
No	O-065_23	Post	CD	1012	0.00197628
No	L-137_12	Pre	STA	1012	0.00197628
No	L-137_12	Post	COR	1012	0.00197628
No	O-067_23	Pre	COR	1012	0.00197628
No	O-067_23	Post	COR	1012	0.00197628
No	O-021_45	Pre	STR	1012	0.00197628
No	O-021_45	Post	COR	1012	0.00197628
No	L-141_12	Pre	COR	1012	0.00197628
No	L-141_12	Post	COR	1012	0.00197628
No	L-146_12	Pre	COR	1012	0.00197628
No	L-146_12	Post	COR	1012	0.00197628
No	O-073_23	Pre	COR	1012	0.00197628
No	O-073_23	Post	HAE	1012	0.00197628
No	L-148_12	Pre	STR	1012	0.00197628
No	L-148_12	Post	HAE	1012	0.00197628
No	L-149_12	Pre	STR	1012	0.00197628
No	L-149_12	Post	STA	1012	0.00197628
No	L-154_1012	Pre	OTH	1012	0.00197628
No	O-069_12	Pre	COR	1012	0.00197628
No	O-069_12	Post	STA	1012	0.00197628
No	O-084_23	Post	CD	1012	0.00197628
No	L-156_12	Pre	STA	1012	0.00197628
No	L-156_12	Post	HAE	1012	0.00197628
No	L-158_12	Pre	COR	1012	0.00197628
No	L-158_12	Post	STR	1012	0.00197628
No	M-005_12	Pre	STA	1012	0.00197628
No	M-005_12	Post	STA	1012	0.00197628
No	M-006_12	Pre	STA	1012	0.00197628
No	M-006_12	Post	COR	1012	0.00197628
No	L-003_34	Pre	COR	1012	0.00197628
No	L-003_34	Post	COR	1012	0.00197628
No	L-016_34	Pre	COR	1012	0.00197628
No	L-016_34	Post	CDM	1012	0.00197628
No	M-014_12	Pre	STA	1012	0.00197628
No	M-014_12	Post	STA	1012	0.00197628
No	M-016_12	Pre	COR	1012	0.00197628
No	O-086_12	Pre	STA	1012	0.00197628
No	O-086_12	Post	COR	1012	0.00197628
No	L-024_34	Post	MOR	1012	0.00197628
No	L-029_34	Pre	COR	1012	0.00197628
No	L-029_34	Post	COR	1012	0.00197628
No	M-021_12	Pre	STA	1012	0.00197628
No	M-021_12	Post	COR	1012	0.00197628
No	L-029_56	Pre	COR	1012	0.00197628
No	L-029_56	Post	COR	1012	0.00197628
No	L-040_34	Pre	STA	1012	0.00197628
No	L-040_34	Post	CDM	1012	0.00197628
No	M-031_12	Pre	STA	1012	0.00197628
No	M-031_12	Post	STR	1012	0.00197628
No	M-032_12	Pre	STA	1012	0.00197628
No	M-032_12	Post	STA	1012	0.00197628
No	L-048_34	Pre	HAE	1012	0.00197628
No	L-048_34	Post	COR	1012	0.00197628
No	L-050_34	Pre	COR	1012	0.00197628
No	L-050_34	Post	COR	1012	0.00197628
No	L-051_34	Pre	COR	1012	0.00197628
No	L-051_34	Post	CD	1012	0.00197628
No	M-051_12	Pre	COR	1012	0.00197628
No	M-051_12	Post	COR	1012	0.00197628
No	M-053_12	Pre	COR	1012	0.00197628
No	M-053_12	Post	STR	1012	0.00197628
No	M-054_12	Pre	COR	1012	0.00197628
No	M-054_12	Post	STR	1012	0.00197628
No	L-059_34	Pre	CD	1012	0.00197628
No	L-059_34	Post	CD	1012	0.00197628
No	L-039_23	Post	COR	1012	0.00197628
No	O-023_34	Post	CDM	1012	0.00197628
No	L-040_23	Post	STA	1012	0.00197628
No	O-008_12	Post	STA	1012	0.00197628
No	O-009_12	Pre	CD	1012	0.00197628
No	O-009_12	Post	CD	1012	0.00197628
No	L-064_34	Post	CD	1012	0.00197628
No	O-034_34	Pre	STR	1012	0.00197628
No	O-013_12	Pre	STA	1012	0.00197628
No	O-013_12	Post	COR	1012	0.00197628
No	O-041_34	Post	STA	1012	0.00197628
No	L-056_23	Pre	CD	1012	0.00197628
No	L-075_34	Pre	STA	1012	0.00197628
No	L-075_34	Post	COR	1012	0.00197628
No	L-087_34	Pre	STR	1012	0.00197628
No	L-087_34	Post	OTH	1012	0.00197628
No	O-022_12	Pre	COR	1012	0.00197628
No	O-022_12	Post	COR	1012	0.00197628
No	L-097_34	Pre	HAE	1012	0.00197628
No	L-097_34	Post	STA	1012	0.00197628
No	O-024_12	Pre	STR	1012	0.00197628
No	O-024_12	Post	COR	1012	0.00197628
No	O-025_12	Pre	STA	1012	0.00197628
No	O-025_12	Post	COR	1012	0.00197628
No	L-139_56	Pre	STA	1012	0.00197628
No	L-139_56	Post	CD	1012	0.00197628
No	O-027_12	Pre	COR	1012	0.00197628
No	L-071_23	Pre	STR	1012	0.00197628
No	L-071_23	Post	HAE	1012	0.00197628
No	O-028_12	Post	HAE	1012	0.00197628
No	L-154_56	Pre	STA	1012	0.00197628
No	L-154_56	Post	OTH	1012	0.00197628
No	O-034_12	Pre	COR	1012	0.00197628
No	O-034_12	Post	STA	1012	0.00197628
No	L-117_34	Pre	STR	1012	0.00197628
No	L-117_34	Post	COR	1012	0.00197628
No	L-120_34	Pre	COR	1012	0.00197628
No	L-120_34	Post	COR	1012	0.00197628
No	L-121_34	Pre	STA	1012	0.00197628
No	L-121_34	Post	COR	1012	0.00197628
No	L-122_34	Pre	COR	1012	0.00197628
No	L-097_23	Pre	HAE	1012	0.00197628
No	M-027_56	Post	CD	1012	0.00197628
No	O-083_34	Post	COR	1012	0.00197628
No	M-053_45	Pre	COR	1012	0.00197628
No	O-085_34	Pre	CD	1012	0.00197628
No	O-085_34	Post	CD	1012	0.00197628
No	O-086_34	Pre	COR	1012	0.00197628
No	O-086_34	Post	STA	1012	0.00197628
No	L-001_45	Pre	COR	1012	0.00197628
No	O-051_12	Pre	STA	1012	0.00197628
No	O-051_12	Post	STA	1012	0.00197628
No	L-139_34	Pre	COR	1012	0.00197628
No	L-139_34	Post	CD	1012	0.00197628
No	L-108_23	Post	COR	1012	0.00197628
No	L-018_45	Post	COR	1012	0.00197628
No	L-145_34	Pre	STA	1012	0.00197628
No	L-145_34	Post	STA	1012	0.00197628
No	L-024_45	Post	MOR	1012	0.00197628
No	O-034_68	Pre	COR	1012	0.00197628
No	O-034_68	Post	COR	1012	0.00197628
No	L-117_23	Pre	STA	1012	0.00197628
No	O-015_56	Pre	COR	1012	0.00197628
No	O-015_56	Post	STR	1012	0.00197628
No	L-121_23	Post	STA	1012	0.00197628
No	O-070_23	Post	CD	1012	0.00197628
No	O-072_23	Pre	COR	1012	0.00197628
No	L-124_23	Pre	STA	1012	0.00197628
No	O-063_12	Pre	STA	1012	0.00197628
No	O-063_12	Post	STA	1012	0.00197628
No	O-064_12	Pre	STA	1012	0.00197628
No	O-064_12	Post	STA	1012	0.00197628
No	O-065_12	Pre	CD	1012	0.00197628
No	O-065_12	Post	CD	1012	0.00197628
No	L-130_23	Post	CD	1012	0.00197628
No	M-021_34	Pre	COR	1012	0.00197628
No	O-072_12	Pre	COR	1012	0.00197628
No	O-072_12	Post	COR	1012	0.00197628
No	O-073_12	Pre	COR	1012	0.00197628
No	O-073_12	Post	COR	1012	0.00197628
No	M-031_34	Pre	STA	1012	0.00197628
No	M-031_34	Post	STA	1012	0.00197628
No	L-145_23	Post	STA	1012	0.00197628
No	M-031_1012	Post	STR	1012	0.00197628
No	L-001_68	Pre	STR	1012	0.00197628
No	L-001_68	Post	COR	1012	0.00197628
No	O-083_12	Pre	STA	1012	0.00197628
No	O-083_12	Post	STR	1012	0.00197628
No	O-084_45	Pre	COR	1012	0.00197628
No	L-156_23	Pre	HAE	1012	0.00197628
No	O-085_12	Pre	COR	1012	0.00197628
No	O-085_12	Post	CD	1012	0.00197628
No	M-005_23	Post	STA	1012	0.00197628
No	L-022_34	Post	STR	1012	0.00197628
No	O-087_12	Pre	COR	1012	0.00197628
No	O-087_12	Post	COR	1012	0.00197628
No	L-061_45	Post	CDM	1012	0.00197628
No	L-058_810	Pre	STR	1012	0.00197628
No	L-001_23	Pre	COR	1012	0.00197628
No	L-001_23	Post	COR	1012	0.00197628
No	L-003_23	Pre	STA	1012	0.00197628
No	L-003_23	Post	COR	1012	0.00197628
No	O-010_34	Pre	CD	1012	0.00197628
No	O-010_34	Post	CD	1012	0.00197628
No	O-011_34	Pre	CDM	1012	0.00197628
No	O-011_34	Post	HAE	1012	0.00197628
No	L-016_23	Pre	STA	1012	0.00197628
No	L-016_23	Post	COR	1012	0.00197628
No	L-018_23	Pre	STA	1012	0.00197628
No	L-018_23	Post	STA	1012	0.00197628
No	L-022_23	Pre	CD	1012	0.00197628
No	L-022_23	Post	CD	1012	0.00197628
No	O-018_34	Pre	STR	1012	0.00197628
No	O-018_34	Post	COR	1012	0.00197628
No	M-032_23	Post	STA	1012	0.00197628
No	L-111_45	Pre	COR	1012	0.00197628
No	L-029_23	Pre	COR	1012	0.00197628
No	L-029_23	Post	COR	1012	0.00197628
No	O-022_34	Pre	COR	1012	0.00197628
No	O-022_34	Post	CD	1012	0.00197628
No	L-039_23	Pre	CD	1012	0.00197628
No	O-023_34	Pre	MOR	1012	0.00197628
No	M-048_45	Post	HAE	1012	0.00197628
No	O-083_34	Pre	STA	1012	0.00197628
No	L-044_23	Pre	COR	1012	0.00197628
No	L-044_23	Post	COR	1012	0.00197628
No	L-133_45	Post	CD	1012	0.00197628
No	L-075_56	Pre	OTH	1012	0.00197628
No	L-075_56	Post	COR	1012	0.00197628
No	O-034_34	Post	COR	1012	0.00197628
No	O-041_34	Pre	STA	1012	0.00197628
No	O-009_23	Pre	CD	1012	0.00197628
No	O-009_23	Post	STR	1012	0.00197628
No	L-056_23	Post	STR	1012	0.00197628
No	L-057_23	Pre	OTH	1012	0.00197628
No	L-057_23	Post	STA	1012	0.00197628
No	L-058_23	Pre	COR	1012	0.00197628
No	L-058_23	Post	COR	1012	0.00197628
No	M-006_45	Post	HAE	1012	0.00197628
No	O-018_23	Pre	COR	1012	0.00197628
No	O-057_34	Pre	HAE	1012	0.00197628
No	O-057_34	Post	CD	1012	0.00197628
No	L-139_68	Pre	CD	1012	0.00197628
No	L-139_68	Post	CD	1012	0.00197628
No	L-065_23	Pre	STR	1012	0.00197628
No	L-065_23	Post	COR	1012	0.00197628
No	L-068_23	Pre	STA	1012	0.00197628
No	L-068_23	Post	COR	1012	0.00197628
No	O-027_23	Post	HAE	1012	0.00197628
No	L-145_56	Post	STA	1012	0.00197628
No	L-075_23	Pre	STA	1012	0.00197628
No	L-075_23	Post	STA	1012	0.00197628
No	O-067_34	Pre	COR	1012	0.00197628
No	O-067_34	Post	CDM	1012	0.00197628
No	L-087_23	Pre	COR	1012	0.00197628
No	L-087_23	Post	STR	1012	0.00197628
No	M-021_68	Pre	CD	1012	0.00197628
No	M-021_68	Post	MOR	1012	0.00197628
No	O-073_34	Pre	HAE	1012	0.00197628
No	O-073_34	Post	COR	1012	0.00197628
No	O-078_34	Pre	STR	1012	0.00197628
No	O-078_34	Post	CD	1012	0.00197628
No	L-145_23	Pre	COR	1012	0.00197628
No	M-031_1012	Pre	CDM	1012	0.00197628
No	L-048_45	Post	HAE	1012	0.00197628
No	M-031_68	Pre	STA	1012	0.00197628
No	M-053_45	Post	STA	1012	0.00197628
No	M-038_68	Pre	CD	1012	0.00197628
No	M-038_68	Post	CD	1012	0.00197628
No	L-022_1012	Pre	STA	1012	0.00197628
No	L-022_1012	Post	CD	1012	0.00197628
No	L-001_45	Post	STA	1012	0.00197628
No	O-057_23	Post	HAE	1012	0.00197628
No	O-010_45	Post	CDM	1012	0.00197628
No	L-108_23	Pre	CD	1012	0.00197628
No	M-038_56	Post	CD	1012	0.00197628
No	O-015_68	Pre	STR	1012	0.00197628
No	O-017_45	Pre	COR	1012	0.00197628
No	L-024_45	Pre	MOR	1012	0.00197628
No	O-066_23	Pre	STA	1012	0.00197628
No	O-066_23	Post	STR	1012	0.00197628
No	O-020_45	Pre	CDM	1012	0.00197628
No	O-020_45	Post	MOR	1012	0.00197628
No	L-117_23	Post	STR	1012	0.00197628
No	L-121_23	Pre	COR	1012	0.00197628
No	O-070_23	Pre	CD	1012	0.00197628
No	L-030_45	Post	MOR	1012	0.00197628
No	O-022_45	Post	CD	1012	0.00197628
No	O-072_23	Post	CD	1012	0.00197628
No	L-124_23	Post	MOR	1012	0.00197628
No	L-006_810	Pre	MOR	1012	0.00197628
No	L-006_810	Post	CDM	1012	0.00197628
No	L-127_23	Pre	STA	1012	0.00197628
No	L-127_23	Post	CD	1012	0.00197628
No	L-130_23	Pre	CD	1012	0.00197628
No	L-044_45	Pre	COR	1012	0.00197628
No	L-044_45	Post	CD	1012	0.00197628
No	O-057_45	Pre	CD	1012	0.00197628
No	L-139_23	Pre	STA	1012	0.00197628
No	L-139_23	Post	COR	1012	0.00197628
No	L-141_23	Pre	COR	1012	0.00197628
No	L-141_23	Post	STA	1012	0.00197628
No	M-048_45	Pre	HAE	1012	0.00197628
No	M-027_56	Pre	STR	1012	0.00197628
No	L-012_1012	Post	CDM	1012	0.00197628
No	L-001_34	Pre	COR	1012	0.00197628
No	L-152_23	Pre	STA	1012	0.00197628
No	L-152_23	Post	STA	1012	0.00197628
No	O-018_1012	Post	MOR	1012	0.00197628
No	M-036_34	Post	COR	1012	0.00197628
No	O-084_45	Post	OTH	1012	0.00197628
No	L-156_23	Post	STA	1012	0.00197628
No	M-005_23	Pre	STA	1012	0.00197628
No	L-022_34	Pre	CD	1012	0.00197628
No	M-048_34	Pre	MOR	1012	0.00197628
No	L-001_56	Pre	STA	1012	0.00197628
No	L-061_45	Pre	CDM	1012	0.00197628
No	M-050_34	Post	CD	1012	0.00197628
No	M-006_45	Pre	STR	1012	0.00197628
No	L-058_810	Post	CD	1012	0.00197628
No	L-068_45	Pre	STR	1012	0.00197628
No	L-068_45	Post	COR	1012	0.00197628
No	M-018_23	Pre	CD	1012	0.00197628
No	M-018_23	Post	STA	1012	0.00197628
No	L-075_45	Pre	COR	1012	0.00197628
No	L-075_45	Post	OTH	1012	0.00197628
No	L-076_45	Pre	STA	1012	0.00197628
No	L-076_45	Post	CD	1012	0.00197628
No	L-087_45	Pre	OTH	1012	0.00197628
No	L-087_45	Post	STR	1012	0.00197628
No	O-015_34	Pre	STR	1012	0.00197628
No	L-044_56	Pre	CD	1012	0.00197628
No	L-099_45	Pre	MOR	1012	0.00197628
No	L-099_45	Post	MOR	1012	0.00197628
No	M-032_23	Pre	STA	1012	0.00197628
No	L-056_34	Pre	STR	1012	0.00197628
No	L-056_34	Post	MOR	1012	0.00197628
No	L-111_45	Post	COR	1012	0.00197628
No	L-117_45	Pre	COR	1012	0.00197628
No	L-117_45	Post	STR	1012	0.00197628
No	L-157_810	Pre	CD	1012	0.00197628
No	L-157_810	Post	CD	1012	0.00197628
No	O-086_23	Pre	COR	1012	0.00197628
No	O-086_23	Post	COR	1012	0.00197628
No	O-073_56	Post	STA	1012	0.00197628
No	L-061_34	Pre	CDM	1012	0.00197628
No	L-133_45	Pre	COR	1012	0.00197628
No	L-064_34	Pre	CD	1012	0.00197628
No	L-016_1012	Post	CD	1012	0.00197628
No	M-036_34	Pre	COR	1012	0.00197628
No	O-008_23	Pre	STA	1012	0.00197628
No	O-008_23	Post	HAE	1012	0.00197628
No	L-068_34	Post	STR	1012	0.00197628
No	O-010_45	Pre	CD	1012	0.00197628
No	L-154_45	Pre	STA	1012	0.00197628
No	L-154_45	Post	STA	1012	0.00197628
No	O-015_23	Pre	STA	1012	0.00197628
No	O-015_23	Post	STR	1012	0.00197628
No	O-015_68	Post	COR	1012	0.00197628
No	L-111_56	Pre	COR	1012	0.00197628
No	L-111_56	Post	CDM	1012	0.00197628
No	O-018_23	Post	STR	1012	0.00197628
No	O-021_23	Pre	COR	1012	0.00197628
No	O-021_23	Post	STA	1012	0.00197628
No	O-022_23	Pre	COR	1012	0.00197628
No	O-022_23	Post	COR	1012	0.00197628
No	O-025_23	Pre	COR	1012	0.00197628
No	O-025_23	Post	COR	1012	0.00197628
No	O-027_23	Pre	STA	1012	0.00197628
No	L-145_56	Pre	STA	1012	0.00197628
No	L-154_68	Pre	OTH	1012	0.00197628
No	L-152_56	Pre	COR	1012	0.00197628
No	O-033_23	Pre	COR	1012	0.00197628
No	O-033_23	Post	CD	1012	0.00197628
No	M-034_45	Pre	CD	1012	0.00197628
No	M-034_45	Post	CD	1012	0.00197628
No	M-036_45	Pre	COR	1012	0.00197628
No	M-036_45	Post	COR	1012	0.00197628
No	O-044_23	Pre	STA	1012	0.00197628
No	O-044_23	Post	OTH	1012	0.00197628
No	M-047_45	Pre	CD	1012	0.00197628
No	M-047_45	Post	CD	1012	0.00197628
No	L-083_68	Post	CDM	1012	0.00197628
No	M-021_56	Post	CD	1012	0.00197628
No	M-027_68	Post	CD	1012	0.00197628
No	L-024_810	Pre	MOR	1012	0.00197628
No	L-024_810	Post	HAE	1012	0.00197628
No	M-031_68	Post	STA	1012	0.00197628
No	O-018_1012	Pre	MOR	1012	0.00197628
No	L-031_810	Pre	COR	1012	0.00197628
No	M-048_68	Pre	COR	1012	0.00197628
No	M-048_68	Post	MOR	1012	0.00197628
No	O-057_23	Pre	CD	1012	0.00197628
No	L-018_34	Post	STA	1012	0.00197628
No	L-024_1012	Pre	HAE	1012	0.00197628
No	M-038_56	Pre	CD	1012	0.00197628
No	L-018_45	Pre	STA	1012	0.00197628
No	L-001_56	Post	STR	1012	0.00197628
No	O-036_1012	Post	COR	1012	0.00197628
No	O-017_45	Post	STR	1012	0.00197628
No	M-048_56	Post	COR	1012	0.00197628
No	O-018_45	Pre	COR	1012	0.00197628
No	O-018_45	Post	MOR	1012	0.00197628
No	L-058_1012	Pre	CD	1012	0.00197628
No	L-029_45	Pre	COR	1012	0.00197628
No	L-029_45	Post	COR	1012	0.00197628
No	L-030_45	Pre	MOR	1012	0.00197628
No	O-022_45	Pre	CD	1012	0.00197628
No	O-073_68	Post	COR	1012	0.00197628
No	L-047_34	Post	COR	1012	0.00197628
No	O-034_45	Pre	COR	1012	0.00197628
No	O-034_45	Post	COR	1012	0.00197628
No	O-078_23	Pre	CD	1012	0.00197628
No	O-078_23	Post	STR	1012	0.00197628
No	O-044_45	Pre	COR	1012	0.00197628
No	O-044_45	Post	CDM	1012	0.00197628
No	L-012_810	Post	MOR	1012	0.00197628
No	L-019_810	Pre	CDM	1012	0.00197628
No	M-021_34	Post	STA	1012	0.00197628
No	O-057_45	Post	STR	1012	0.00197628
No	O-085_23	Pre	CD	1012	0.00197628
No	O-085_23	Post	CD	1012	0.00197628
No	M-021_56	Pre	CD	1012	0.00197628
No	M-027_34	Post	STA	1012	0.00197628
No	O-073_56	Pre	STA	1012	0.00197628
No	L-048_45	Pre	COR	1012	0.00197628
No	L-108_56	Post	STA	1012	0.00197628
No	L-001_34	Post	COR	1012	0.00197628
No	L-016_1012	Pre	CD	1012	0.00197628
No	L-061_810	Pre	STR	1012	0.00197628
No	L-003_68	Pre	CD	1012	0.00197628
No	L-003_68	Post	MOR	1012	0.00197628
No	L-018_34	Pre	STA	1012	0.00197628
No	L-145_45	Post	STA	1012	0.00197628
No	L-021_68	Post	STR	1012	0.00197628
No	L-058_45	Post	COR	1012	0.00197628
No	M-048_34	Post	HAE	1012	0.00197628
No	L-105_56	Post	CD	1012	0.00197628
No	L-108_56	Pre	STR	1012	0.00197628
No	O-015_34	Post	COR	1012	0.00197628
No	L-030_34	Pre	MOR	1012	0.00197628
No	L-030_34	Post	MOR	1012	0.00197628
No	L-048_56	Post	HAE	1012	0.00197628
No	O-009_34	Pre	STR	1012	0.00197628
No	L-030_56	Pre	MOR	1012	0.00197628
No	L-030_56	Post	STR	1012	0.00197628
No	L-044_34	Pre	COR	1012	0.00197628
No	L-044_34	Post	COR	1012	0.00197628
No	L-047_34	Pre	CD	1012	0.00197628
No	L-152_68	Pre	CD	1012	0.00197628
No	L-046_68	Post	MOR	1012	0.00197628
No	M-027_45	Post	STR	1012	0.00197628
No	L-012_1012	Pre	MOR	1012	0.00197628
No	L-044_56	Post	COR	1012	0.00197628
No	L-048_56	Pre	HAE	1012	0.00197628
No	O-073_45	Pre	COR	1012	0.00197628
No	L-058_68	Post	STR	1012	0.00197628
No	L-103_45	Post	COR	1012	0.00197628
No	L-147_810	Post	CD	1012	0.00197628
No	O-021_34	Pre	STA	1012	0.00197628
No	L-058_34	Pre	COR	1012	0.00197628
No	L-058_34	Post	COR	1012	0.00197628
No	M-027_34	Pre	COR	1012	0.00197628
No	L-058_56	Post	COR	1012	0.00197628
No	M-027_68	Pre	CD	1012	0.00197628
No	M-050_34	Pre	CD	1012	0.00197628
No	M-004_45	Pre	HAE	1012	0.00197628
No	L-061_34	Post	CDM	1012	0.00197628
No	O-033_1012	Post	HAE	1012	0.00197628
No	L-113_56	Pre	COR	1012	0.00197628
No	L-031_810	Post	COR	1012	0.00197628
No	L-099_34	Pre	CDM	1012	0.00197628
No	L-068_34	Pre	COR	1012	0.00197628
No	L-055_45	Pre	OTH	1012	0.00197628
No	L-021_68	Pre	STR	1012	0.00197628
No	O-044_34	Pre	OTH	1012	0.00197628
No	L-105_56	Pre	COR	1012	0.00197628
No	O-086_45	Post	CD	1012	0.00197628
No	L-037_45	Pre	COR	1012	0.00197628
No	L-154_68	Post	COR	1012	0.00197628
No	M-048_56	Pre	HAE	1012	0.00197628
No	O-066_34	Post	STR	1012	0.00197628
No	M-005_68	Pre	STA	1012	0.00197628
No	L-113_56	Post	STA	1012	0.00197628
No	M-004_56	Post	CD	1012	0.00197628
No	L-099_34	Post	MOR	1012	0.00197628
No	M-021_45	Pre	STA	1012	0.00197628
No	O-061_34	Pre	STR	1012	0.00197628
No	O-061_34	Post	CD	1012	0.00197628
No	L-031_56	Post	COR	1012	0.00197628
No	L-152_68	Post	CD	1012	0.00197628
No	L-022_810	Pre	CD	1012	0.00197628
No	L-022_810	Post	STA	1012	0.00197628
No	L-152_56	Post	CD	1012	0.00197628
No	M-004_45	Post	CDM	1012	0.00197628
No	M-018_34	Pre	STA	1012	0.00197628
No	M-004_56	Pre	CDM	1012	0.00197628
No	O-073_45	Post	STA	1012	0.00197628
No	M-010_68	Post	CDM	1012	0.00197628
No	O-073_810	Post	COR	1012	0.00197628
No	M-010_56	Pre	CD	1012	0.00197628
No	M-010_56	Post	CD	1012	0.00197628
No	L-083_68	Pre	CDM	1012	0.00197628
No	M-023_68	Post	CD	1012	0.00197628
No	O-044_34	Post	COR	1012	0.00197628
No	M-031_810	Post	CDM	1012	0.00197628
No	O-036_1012	Pre	STR	1012	0.00197628
No	M-013_34	Post	STA	1012	0.00197628
No	L-024_68	Post	MOR	1012	0.00197628
No	L-024_56	Pre	MOR	1012	0.00197628
No	L-024_56	Post	MOR	1012	0.00197628
No	L-061_810	Post	CDM	1012	0.00197628
No	L-058_1012	Post	CD	1012	0.00197628
No	L-145_45	Pre	STA	1012	0.00197628
No	L-031_68	Post	COR	1012	0.00197628
No	L-058_45	Pre	COR	1012	0.00197628
No	L-024_1012	Post	MOR	1012	0.00197628
No	L-046_68	Pre	STA	1012	0.00197628
No	M-027_45	Pre	STA	1012	0.00197628
No	M-013_34	Pre	STR	1012	0.00197628
No	L-113_68	Post	STA	1012	0.00197628
No	L-048_68	Pre	HAE	1012	0.00197628
No	M-018_34	Post	STR	1012	0.00197628
No	L-043_45	Post	STR	1012	0.00197628
No	L-103_45	Pre	COR	1012	0.00197628
No	L-147_810	Pre	CD	1012	0.00197628
No	L-031_68	Pre	COR	1012	0.00197628
No	M-023_34	Pre	HAE	1012	0.00197628
No	O-073_68	Pre	STA	1012	0.00197628
No	O-001_810	Post	STR	1012	0.00197628
No	L-154_810	Post	OTH	1012	0.00197628
No	L-058_56	Pre	COR	1012	0.00197628
No	L-024_68	Pre	MOR	1012	0.00197628
No	M-031_810	Pre	STA	1012	0.00197628
No	O-033_1012	Pre	STA	1012	0.00197628
No	O-017_34	Pre	STA	1012	0.00197628
No	O-017_34	Post	COR	1012	0.00197628
No	M-010_45	Pre	CD	1012	0.00197628
No	M-010_45	Post	CD	1012	0.00197628
No	O-034_56	Pre	COR	1012	0.00197628
No	L-117_56	Pre	STR	1012	0.00197628
No	M-023_34	Post	CD	1012	0.00197628
No	M-023_68	Pre	CD	1012	0.00197628
No	O-086_45	Pre	STA	1012	0.00197628
No	L-154_810	Pre	COR	1012	0.00197628
No	O-034_56	Post	COR	1012	0.00197628
No	L-058_68	Pre	COR	1012	0.00197628
No	M-005_68	Post	CDM	1012	0.00197628
No	L-037_45	Post	CD	1012	0.00197628
No	O-066_34	Pre	STR	1012	0.00197628
No	L-117_56	Post	CD	1012	0.00197628
No	L-055_45	Post	MOR	1012	0.00197628
No	O-009_34	Post	CD	1012	0.00197628
No	O-073_810	Pre	COR	1012	0.00197628
No	L-068_810	Pre	CD	1012	0.00197628
No	M-031_45	Pre	STA	1012	0.00197628
No	O-001_810	Pre	HAE	1012	0.00197628
No	L-068_810	Post	CD	1012	0.00197628
No	O-041_810	Pre	STR	1012	0.00197628
No	L-019_810	Post	CDM	1012	0.00197628
No	M-031_45	Post	STA	1012	0.00197628
No	L-113_68	Pre	STA	1012	0.00197628
No	O-021_56	Post	CD	1012	0.00197628
No	M-004_68	Post	CDM	1012	0.00197628
No	L-031_56	Pre	COR	1012	0.00197628
No	M-010_68	Pre	CD	1012	0.00197628
No	M-021_45	Post	CD	1012	0.00197628
No	L-043_45	Pre	CDM	1012	0.00197628
No	L-003_810	Post	MOR	1012	0.00197628
No	L-157_1012	Post	CD	1012	0.00197628
No	L-003_810	Pre	MOR	1012	0.00197628
No	L-157_1012	Pre	CD	1012	0.00197628
No	L-073_45	Pre	STA	1012	0.00197628
No	L-141_1012	Pre	STA	1012	0.00197628
No	L-073_45	Post	CD	1012	0.00197628
No	O-021_56	Pre	COR	1012	0.00197628
No	M-004_68	Pre	CD	1012	0.00197628
No	O-021_34	Post	STR	1012	0.00197628
No	L-012_810	Pre	MOR	1012	0.00197628
No	L-141_1012	Post	CD	1012	0.00197628
No	L-048_68	Post	COR	1012	0.00197628
No	O-041_810	Post	STA	1012	0.00197628
Yes	L-155_01	Post	CD	596	0.0033557
Yes	M-048_01	Post	MOR	596	0.0033557
Yes	L-155_01	Pre	STA	596	0.0033557
Yes	O-077_01	Post	COR	596	0.0033557
Yes	O-010_12	Post	CDM	596	0.0033557
Yes	O-047_12	Pre	STR	596	0.0033557
Yes	O-075_12	Post	CDM	596	0.0033557
Yes	M-034_12	Post	MOR	596	0.0033557
Yes	L-091_12	Post	MOR	596	0.0033557
Yes	L-125_12	Post	COR	596	0.0033557
Yes	M-043_01	Post	CD	596	0.0033557
Yes	M-049_01	Pre	OTH	596	0.0033557
Yes	O-066_01	Post	MOR	596	0.0033557
Yes	M-048_01	Pre	STA	596	0.0033557
Yes	O-005_01	Post	HAE	596	0.0033557
Yes	M-028_23	Pre	STA	596	0.0033557
Yes	L-053_12	Post	COR	596	0.0033557
Yes	O-054_12	Post	MOR	596	0.0033557
Yes	O-061_12	Pre	CD	596	0.0033557
Yes	O-027_34	Pre	HAE	596	0.0033557
Yes	L-060_34	Post	CDM	596	0.0033557
Yes	O-066_01	Pre	STA	596	0.0033557
Yes	O-005_01	Pre	STA	596	0.0033557
Yes	L-071_34	Pre	HAE	596	0.0033557
Yes	L-047_01	Post	STA	596	0.0033557
Yes	O-025_34	Pre	COR	596	0.0033557
Yes	M-045_01	Post	CDM	596	0.0033557
Yes	L-043_01	Post	MOR	596	0.0033557
Yes	M-045_01	Pre	OTH	596	0.0033557
Yes	M-049_01	Post	CDM	596	0.0033557
Yes	L-113_12	Post	HAE	596	0.0033557
Yes	O-025_34	Post	MOR	596	0.0033557
Yes	O-088_12	Post	COR	596	0.0033557
Yes	M-034_12	Pre	STA	596	0.0033557
Yes	O-038_01	Pre	CDM	596	0.0033557
Yes	O-038_01	Post	CDM	596	0.0033557
Yes	M-004_01	Post	MOR	596	0.0033557
Yes	O-027_34	Post	HAE	596	0.0033557
Yes	M-004_01	Pre	STA	596	0.0033557
Yes	L-015_12	Post	HAE	596	0.0033557
Yes	L-071_34	Post	CDM	596	0.0033557
Yes	O-054_12	Pre	STA	596	0.0033557
Yes	L-091_12	Pre	STA	596	0.0033557
Yes	L-070_01	Post	MOR	596	0.0033557
Yes	O-077_01	Pre	STR	596	0.0033557
Yes	O-046_12	Pre	MOR	596	0.0033557
Yes	O-049_34	Pre	STA	596	0.0033557
Yes	L-073_01	Post	STA	596	0.0033557
Yes	O-010_12	Pre	STA	596	0.0033557
Yes	O-067_01	Pre	STA	596	0.0033557
Yes	L-015_12	Pre	CD	596	0.0033557
Yes	L-057_34	Post	MOR	596	0.0033557
Yes	L-012_12	Pre	STA	596	0.0033557
Yes	O-012_01	Post	MOR	596	0.0033557
Yes	M-023_01	Post	CDM	596	0.0033557
Yes	L-134_12	Post	CDM	596	0.0033557
Yes	O-043_01	Post	CDM	596	0.0033557
Yes	M-043_01	Pre	OTH	596	0.0033557
Yes	O-088_12	Pre	STA	596	0.0033557
Yes	O-046_12	Post	COR	596	0.0033557
Yes	O-058_12	Pre	STA	596	0.0033557
Yes	O-058_12	Post	MOR	596	0.0033557
Yes	O-078_01	Post	COR	596	0.0033557
Yes	L-130_34	Post	CD	596	0.0033557
Yes	L-130_34	Pre	CD	596	0.0033557
Yes	O-060_12	Pre	STA	596	0.0033557
Yes	O-070_01	Post	CD	596	0.0033557
Yes	O-006_12	Post	STA	596	0.0033557
Yes	L-028_12	Post	MOR	596	0.0033557
Yes	L-034_45	Post	STR	596	0.0033557
Yes	O-061_12	Post	STR	596	0.0033557
Yes	O-028_23	Post	MOR	596	0.0033557
Yes	O-047_34	Post	COR	596	0.0033557
Yes	O-047_12	Post	STR	596	0.0033557
Yes	L-047_01	Pre	OTH	596	0.0033557
Yes	L-127_34	Pre	CD	596	0.0033557
Yes	L-127_34	Post	HAE	596	0.0033557
Yes	L-140_12	Post	STA	596	0.0033557
Yes	O-039_12	Post	STA	596	0.0033557
Yes	L-088_23	Post	CDM	596	0.0033557
Yes	L-134_12	Pre	CD	596	0.0033557
Yes	L-041_01	Pre	STA	596	0.0033557
Yes	L-041_01	Post	STR	596	0.0033557
Yes	L-060_34	Pre	HAE	596	0.0033557
Yes	O-075_12	Pre	STA	596	0.0033557
Yes	L-053_12	Pre	STA	596	0.0033557
Yes	L-020_12	Pre	COR	596	0.0033557
Yes	L-150_34	Pre	COR	596	0.0033557
Yes	L-150_34	Post	CDM	596	0.0033557
Yes	L-152_34	Pre	STA	596	0.0033557
Yes	L-057_34	Pre	STA	596	0.0033557
Yes	M-038_34	Pre	CD	596	0.0033557
Yes	M-038_34	Post	CD	596	0.0033557
Yes	O-012_01	Pre	CDM	596	0.0033557
Yes	L-011_01	Pre	OTH	596	0.0033557
Yes	L-011_01	Post	CDM	596	0.0033557
Yes	L-111_23	Pre	STA	596	0.0033557
Yes	L-116_01	Post	STR	596	0.0033557
Yes	L-141_34	Post	MOR	596	0.0033557
Yes	M-032_34	Post	CD	596	0.0033557
Yes	O-080_12	Pre	CD	596	0.0033557
Yes	L-073_01	Pre	OTH	596	0.0033557
Yes	L-007_01	Pre	OTH	596	0.0033557
Yes	L-007_01	Post	COR	596	0.0033557
Yes	L-140_12	Pre	STA	596	0.0033557
Yes	O-007_01	Pre	OTH	596	0.0033557
Yes	L-135_34	Pre	HAE	596	0.0033557
Yes	O-060_12	Post	STR	596	0.0033557
Yes	L-006_23	Post	MOR	596	0.0033557
Yes	M-026_23	Post	MOR	596	0.0033557
Yes	L-019_01	Pre	STA	596	0.0033557
Yes	L-019_01	Post	MOR	596	0.0033557
Yes	L-022_45	Post	STR	596	0.0033557
Yes	L-014_01	Pre	OTH	596	0.0033557
Yes	O-008_34	Pre	HAE	596	0.0033557
Yes	L-119_01	Pre	OTH	596	0.0033557
Yes	L-119_01	Post	CDM	596	0.0033557
Yes	L-137_23	Pre	COR	596	0.0033557
Yes	O-019_34	Post	COR	596	0.0033557
Yes	L-086_12	Post	CD	596	0.0033557
Yes	L-043_01	Pre	STR	596	0.0033557
Yes	L-046_45	Post	HAE	596	0.0033557
Yes	O-001_12	Post	CDM	596	0.0033557
Yes	L-040_01	Post	HAE	596	0.0033557
Yes	L-121_45	Pre	COR	596	0.0033557
Yes	L-121_45	Post	MOR	596	0.0033557
Yes	L-122_45	Pre	COR	596	0.0033557
Yes	L-122_45	Post	CDM	596	0.0033557
Yes	L-094_12	Pre	HAE	596	0.0033557
Yes	O-033_34	Pre	CD	596	0.0033557
Yes	O-033_34	Post	MOR	596	0.0033557
Yes	L-095_12	Post	CDM	596	0.0033557
Yes	O-067_01	Post	COR	596	0.0033557
Yes	O-070_01	Pre	OTH	596	0.0033557
Yes	L-147_45	Pre	COR	596	0.0033557
Yes	L-147_45	Post	MOR	596	0.0033557
Yes	L-078_01	Pre	STA	596	0.0033557
Yes	L-111_23	Post	MOR	596	0.0033557
Yes	L-116_01	Pre	STR	596	0.0033557
Yes	M-007_23	Post	COR	596	0.0033557
Yes	L-100_12	Pre	STA	596	0.0033557
Yes	L-100_12	Post	CDM	596	0.0033557
Yes	O-049_34	Post	MOR	596	0.0033557
Yes	O-078_01	Pre	OTH	596	0.0033557
Yes	M-013_45	Pre	STA	596	0.0033557
Yes	O-079_01	Pre	STA	596	0.0033557
Yes	O-007_01	Post	HAE	596	0.0033557
Yes	L-006_23	Pre	STR	596	0.0033557
Yes	M-023_01	Pre	OTH	596	0.0033557
Yes	M-023_45	Post	HAE	596	0.0033557
Yes	L-113_12	Pre	STA	596	0.0033557
Yes	O-028_23	Pre	HAE	596	0.0033557
Yes	M-028_23	Post	STA	596	0.0033557
Yes	M-028_45	Post	MOR	596	0.0033557
Yes	L-080_12	Pre	STA	596	0.0033557
Yes	L-042_12	Pre	MOR	596	0.0033557
Yes	L-042_12	Post	MOR	596	0.0033557
Yes	L-026_23	Post	STR	596	0.0033557
Yes	O-039_12	Pre	STA	596	0.0033557
Yes	L-088_23	Pre	COR	596	0.0033557
Yes	O-006_12	Pre	STA	596	0.0033557
Yes	M-042_45	Post	CDM	596	0.0033557
Yes	O-001_12	Pre	OTH	596	0.0033557
Yes	L-066_01	Post	MOR	596	0.0033557
Yes	L-070_01	Pre	OTH	596	0.0033557
Yes	L-125_12	Pre	COR	596	0.0033557
Yes	M-050_45	Pre	CD	596	0.0033557
Yes	M-050_45	Post	MOR	596	0.0033557
Yes	L-125_34	Pre	STR	596	0.0033557
Yes	L-125_34	Post	MOR	596	0.0033557
Yes	O-007_45	Pre	CDM	596	0.0033557
Yes	O-007_45	Post	HAE	596	0.0033557
Yes	L-074_01	Pre	STA	596	0.0033557
Yes	L-074_01	Post	COR	596	0.0033557
Yes	L-012_12	Post	CDM	596	0.0033557
Yes	L-135_34	Post	CDM	596	0.0033557
Yes	L-016_45	Post	CDM	596	0.0033557
Yes	O-043_01	Pre	STA	596	0.0033557
Yes	O-045_34	Post	CDM	596	0.0033557
Yes	O-047_34	Pre	HAE	596	0.0033557
Yes	L-136_12	Pre	STA	596	0.0033557
Yes	L-136_12	Post	MOR	596	0.0033557
Yes	L-020_12	Post	HAE	596	0.0033557
Yes	L-115_23	Pre	STR	596	0.0033557
Yes	L-115_23	Post	MOR	596	0.0033557
Yes	L-152_34	Post	STA	596	0.0033557
Yes	L-105_34	Pre	CD	596	0.0033557
Yes	O-069_23	Post	MOR	596	0.0033557
Yes	L-028_12	Pre	STA	596	0.0033557
Yes	M-005_34	Post	STA	596	0.0033557
Yes	O-024_45	Pre	COR	596	0.0033557
Yes	O-024_45	Post	MOR	596	0.0033557
Yes	M-028_45	Pre	STA	596	0.0033557
Yes	L-126_23	Pre	STA	596	0.0033557
Yes	L-126_23	Post	CDM	596	0.0033557
Yes	L-080_12	Post	STA	596	0.0033557
Yes	L-092_01	Pre	OTH	596	0.0033557
Yes	M-019_34	Post	CDM	596	0.0033557
Yes	L-092_01	Post	CD	596	0.0033557
Yes	L-137_23	Post	STR	596	0.0033557
Yes	M-042_45	Pre	CD	596	0.0033557
Yes	L-046_45	Pre	CD	596	0.0033557
Yes	L-066_01	Pre	STA	596	0.0033557
Yes	O-061_45	Post	STR	596	0.0033557
Yes	O-066_45	Pre	STR	596	0.0033557
Yes	O-066_45	Post	STR	596	0.0033557
Yes	M-032_34	Pre	STA	596	0.0033557
Yes	L-148_23	Pre	HAE	596	0.0033557
Yes	L-148_23	Post	STR	596	0.0033557
Yes	O-080_12	Post	CDM	596	0.0033557
Yes	M-010_12	Pre	COR	596	0.0033557
Yes	L-055_12	Pre	STA	596	0.0033557
Yes	L-055_12	Post	HAE	596	0.0033557
Yes	M-012_12	Post	HAE	596	0.0033557
Yes	O-085_45	Pre	CD	596	0.0033557
Yes	O-085_45	Post	CDM	596	0.0033557
Yes	M-006_23	Pre	COR	596	0.0033557
Yes	L-078_01	Post	CDM	596	0.0033557
Yes	L-141_34	Pre	STA	596	0.0033557
Yes	L-022_45	Pre	STR	596	0.0033557
Yes	L-018_56	Pre	COR	596	0.0033557
Yes	L-018_56	Post	CDM	596	0.0033557
Yes	L-014_01	Post	MOR	596	0.0033557
Yes	O-008_34	Post	HAE	596	0.0033557
Yes	L-039_34	Pre	COR	596	0.0033557
Yes	L-039_34	Post	CDM	596	0.0033557
Yes	O-069_23	Pre	STA	596	0.0033557
Yes	L-017_01	Pre	OTH	596	0.0033557
Yes	L-017_01	Post	STA	596	0.0033557
Yes	M-026_23	Pre	STA	596	0.0033557
Yes	L-033_56	Pre	MOR	596	0.0033557
Yes	L-033_56	Post	HAE	596	0.0033557
Yes	L-043_56	Pre	STR	596	0.0033557
Yes	L-097_45	Pre	STA	596	0.0033557
Yes	L-097_45	Post	STA	596	0.0033557
Yes	L-127_01	Post	STA	596	0.0033557
Yes	L-026_23	Pre	STA	596	0.0033557
Yes	L-128_01	Post	STA	596	0.0033557
Yes	O-019_34	Pre	STR	596	0.0033557
Yes	L-086_12	Pre	STA	596	0.0033557
Yes	L-055_56	Pre	MOR	596	0.0033557
Yes	L-055_56	Post	MOR	596	0.0033557
Yes	O-061_45	Pre	CD	596	0.0033557
Yes	L-040_01	Pre	OTH	596	0.0033557
Yes	L-061_56	Pre	CDM	596	0.0033557
Yes	L-061_56	Post	CDM	596	0.0033557
Yes	L-068_56	Pre	COR	596	0.0033557
Yes	L-068_56	Post	MOR	596	0.0033557
Yes	L-073_56	Pre	CD	596	0.0033557
Yes	L-073_56	Post	MOR	596	0.0033557
Yes	L-094_12	Post	CDM	596	0.0033557
Yes	L-095_12	Pre	STA	596	0.0033557
Yes	L-065_34	Pre	COR	596	0.0033557
Yes	L-065_34	Post	CD	596	0.0033557
Yes	L-087_56	Pre	STR	596	0.0033557
Yes	L-087_56	Post	CDM	596	0.0033557
Yes	L-099_56	Pre	MOR	596	0.0033557
Yes	O-011_45	Post	MOR	596	0.0033557
Yes	O-045_34	Pre	CD	596	0.0033557
Yes	M-007_23	Pre	MOR	596	0.0033557
Yes	O-019_12	Pre	STA	596	0.0033557
Yes	O-019_12	Post	MOR	596	0.0033557
Yes	L-089_34	Pre	CD	596	0.0033557
Yes	L-089_34	Post	CD	596	0.0033557
Yes	O-023_12	Pre	COR	596	0.0033557
Yes	O-023_12	Post	MOR	596	0.0033557
Yes	M-013_45	Post	STA	596	0.0033557
Yes	O-079_01	Post	STA	596	0.0033557
Yes	L-105_34	Post	CD	596	0.0033557
Yes	M-023_45	Pre	CD	596	0.0033557
Yes	L-106_34	Pre	CD	596	0.0033557
Yes	L-106_34	Post	CD	596	0.0033557
Yes	L-107_34	Pre	CD	596	0.0033557
Yes	L-107_34	Post	MOR	596	0.0033557
Yes	L-108_34	Pre	COR	596	0.0033557
Yes	M-028_01	Pre	STA	596	0.0033557
Yes	L-128_01	Pre	STR	596	0.0033557
Yes	L-113_34	Post	STA	596	0.0033557
Yes	L-114_34	Pre	COR	596	0.0033557
Yes	L-114_34	Post	CDM	596	0.0033557
Yes	M-006_56	Pre	HAE	596	0.0033557
Yes	M-006_56	Post	CDM	596	0.0033557
Yes	M-039_01	Pre	OTH	596	0.0033557
Yes	M-039_01	Post	STA	596	0.0033557
Yes	M-041_01	Pre	OTH	596	0.0033557
Yes	M-041_01	Post	MOR	596	0.0033557
Yes	M-042_01	Pre	STR	596	0.0033557
Yes	M-042_01	Post	MOR	596	0.0033557
Yes	L-124_34	Pre	MOR	596	0.0033557
Yes	L-124_34	Post	COR	596	0.0033557
Yes	M-032_56	Pre	MOR	596	0.0033557
Yes	M-032_56	Post	CDM	596	0.0033557
Yes	M-034_56	Pre	CD	596	0.0033557
Yes	M-034_56	Post	MOR	596	0.0033557
Yes	M-035_56	Pre	COR	596	0.0033557
Yes	M-035_56	Post	CD	596	0.0033557
Yes	L-016_45	Pre	CDM	596	0.0033557
Yes	O-011_45	Pre	HAE	596	0.0033557
Yes	O-052_12	Pre	STA	596	0.0033557
Yes	M-008_01	Post	CD	596	0.0033557
Yes	L-135_12	Post	CD	596	0.0033557
Yes	M-047_56	Post	CD	596	0.0033557
Yes	O-055_12	Pre	STR	596	0.0033557
Yes	O-055_12	Post	CD	596	0.0033557
Yes	O-009_56	Pre	CD	596	0.0033557
Yes	O-009_56	Post	MOR	596	0.0033557
Yes	O-010_56	Pre	CDM	596	0.0033557
Yes	O-010_56	Post	MOR	596	0.0033557
Yes	O-059_12	Pre	STA	596	0.0033557
Yes	M-005_34	Pre	STA	596	0.0033557
Yes	L-034_45	Pre	CD	596	0.0033557
Yes	O-017_56	Post	COR	596	0.0033557
Yes	O-018_56	Pre	MOR	596	0.0033557
Yes	L-089_01	Pre	OTH	596	0.0033557
Yes	L-089_01	Post	COR	596	0.0033557
Yes	O-020_56	Post	STR	596	0.0033557
Yes	M-028_01	Post	COR	596	0.0033557
Yes	M-019_34	Pre	COR	596	0.0033557
Yes	O-079_23	Post	CD	596	0.0033557
Yes	L-150_12	Pre	HAE	596	0.0033557
Yes	L-045_45	Pre	MOR	596	0.0033557
Yes	L-045_45	Post	MOR	596	0.0033557
Yes	O-044_56	Pre	CDM	596	0.0033557
Yes	O-044_56	Post	CDM	596	0.0033557
Yes	O-057_56	Pre	STR	596	0.0033557
Yes	O-057_56	Post	CDM	596	0.0033557
Yes	O-030_01	Pre	MOR	596	0.0033557
Yes	O-087_23	Pre	COR	596	0.0033557
Yes	O-087_23	Post	STR	596	0.0033557
Yes	O-084_56	Post	CDM	596	0.0033557
Yes	M-035_34	Pre	STA	596	0.0033557
Yes	M-035_34	Post	COR	596	0.0033557
Yes	M-010_12	Post	COR	596	0.0033557
Yes	M-012_12	Pre	STR	596	0.0033557
Yes	L-016_68	Pre	CD	596	0.0033557
Yes	L-016_68	Post	CD	596	0.0033557
Yes	M-041_34	Pre	CD	596	0.0033557
Yes	M-041_34	Post	HAE	596	0.0033557
Yes	M-006_23	Post	STR	596	0.0033557
Yes	L-135_12	Pre	STA	596	0.0033557
Yes	L-027_68	Pre	MOR	596	0.0033557
Yes	L-027_68	Post	CDM	596	0.0033557
Yes	L-028_68	Pre	CD	596	0.0033557
Yes	L-028_68	Post	STR	596	0.0033557
Yes	L-029_68	Pre	COR	596	0.0033557
Yes	L-029_68	Post	MOR	596	0.0033557
Yes	L-030_68	Pre	STR	596	0.0033557
Yes	L-120_01	Pre	STA	596	0.0033557
Yes	L-120_01	Post	COR	596	0.0033557
Yes	L-004_23	Post	CD	596	0.0033557
Yes	L-039_68	Pre	CD	596	0.0033557
Yes	L-039_68	Post	HAE	596	0.0033557
Yes	O-013_34	Pre	COR	596	0.0033557
Yes	O-013_34	Post	MOR	596	0.0033557
Yes	L-043_56	Post	HAE	596	0.0033557
Yes	L-127_01	Pre	OTH	596	0.0033557
Yes	L-057_68	Pre	OTH	596	0.0033557
Yes	L-057_68	Post	MOR	596	0.0033557
Yes	O-056_01	Pre	STR	596	0.0033557
Yes	L-049_56	Pre	HAE	596	0.0033557
Yes	L-049_56	Post	CDM	596	0.0033557
Yes	L-075_68	Post	MOR	596	0.0033557
Yes	L-076_68	Pre	CD	596	0.0033557
Yes	L-076_68	Post	CD	596	0.0033557
Yes	L-036_23	Pre	COR	596	0.0033557
Yes	L-036_23	Post	MOR	596	0.0033557
Yes	L-089_68	Pre	CD	596	0.0033557
Yes	L-089_68	Post	HAE	596	0.0033557
Yes	L-097_68	Pre	STA	596	0.0033557
Yes	L-097_68	Post	CD	596	0.0033557
Yes	L-105_68	Pre	CD	596	0.0033557
Yes	L-105_68	Post	CDM	596	0.0033557
Yes	L-106_68	Pre	CD	596	0.0033557
Yes	L-106_68	Post	CD	596	0.0033557
Yes	L-108_68	Pre	STA	596	0.0033557
Yes	L-108_68	Post	MOR	596	0.0033557
Yes	L-111_68	Pre	CDM	596	0.0033557
Yes	L-111_68	Post	STR	596	0.0033557
Yes	L-099_56	Post	CDM	596	0.0033557
Yes	M-008_01	Pre	STA	596	0.0033557
Yes	L-114_68	Pre	CD	596	0.0033557
Yes	L-114_68	Post	MOR	596	0.0033557
Yes	L-115_68	Pre	CDM	596	0.0033557
Yes	L-115_68	Post	MOR	596	0.0033557
Yes	L-117_68	Pre	CD	596	0.0033557
Yes	L-117_68	Post	MOR	596	0.0033557
Yes	L-129_68	Pre	STR	596	0.0033557
Yes	L-129_68	Post	COR	596	0.0033557
Yes	O-058_34	Pre	COR	596	0.0033557
Yes	L-133_56	Pre	CD	596	0.0033557
Yes	L-133_56	Post	CDM	596	0.0033557
Yes	L-145_68	Post	CDM	596	0.0033557
Yes	O-063_34	Pre	STA	596	0.0033557
Yes	O-063_34	Post	STR	596	0.0033557
Yes	O-065_34	Pre	CD	596	0.0033557
Yes	O-065_34	Post	STR	596	0.0033557
Yes	L-108_34	Post	STR	596	0.0033557
Yes	L-113_34	Pre	STA	596	0.0033557
Yes	L-076_23	Pre	STA	596	0.0033557
Yes	L-076_23	Post	STA	596	0.0033557
Yes	O-070_34	Pre	CD	596	0.0033557
Yes	O-070_34	Post	CD	596	0.0033557
Yes	O-072_34	Pre	CD	596	0.0033557
Yes	O-072_34	Post	CD	596	0.0033557
Yes	L-090_23	Pre	STR	596	0.0033557
Yes	L-090_23	Post	CD	596	0.0033557
Yes	L-096_23	Pre	STA	596	0.0033557
Yes	L-096_23	Post	CDM	596	0.0033557
Yes	M-028_68	Pre	STA	596	0.0033557
Yes	M-028_68	Post	STR	596	0.0033557
Yes	L-005_12	Pre	STA	596	0.0033557
Yes	L-005_12	Post	COR	596	0.0033557
Yes	L-101_23	Pre	STR	596	0.0033557
Yes	L-101_23	Post	CD	596	0.0033557
Yes	L-010_12	Pre	MOR	596	0.0033557
Yes	L-010_12	Post	CDM	596	0.0033557
Yes	O-004_68	Pre	HAE	596	0.0033557
Yes	M-036_56	Pre	COR	596	0.0033557
Yes	M-036_56	Post	CD	596	0.0033557
Yes	O-007_68	Post	CDM	596	0.0033557
Yes	O-052_12	Post	CDM	596	0.0033557
Yes	M-047_56	Pre	CD	596	0.0033557
Yes	O-019_68	Pre	HAE	596	0.0033557
Yes	O-019_68	Post	CDM	596	0.0033557
Yes	O-021_68	Pre	CD	596	0.0033557
Yes	O-021_68	Post	MOR	596	0.0033557
Yes	L-027_45	Pre	HAE	596	0.0033557
Yes	L-027_45	Post	MOR	596	0.0033557
Yes	O-060_68	Pre	MOR	596	0.0033557
Yes	O-060_68	Post	MOR	596	0.0033557
Yes	O-059_12	Post	STA	596	0.0033557
Yes	O-017_56	Pre	STR	596	0.0033557
Yes	L-001_810	Pre	COR	596	0.0033557
Yes	L-001_810	Post	STR	596	0.0033557
Yes	O-018_56	Post	MOR	596	0.0033557
Yes	O-020_56	Pre	MOR	596	0.0033557
Yes	L-040_45	Pre	CDM	596	0.0033557
Yes	L-040_45	Post	STR	596	0.0033557
Yes	O-079_23	Pre	STA	596	0.0033557
Yes	O-025_56	Pre	STR	596	0.0033557
Yes	O-025_56	Post	MOR	596	0.0033557
Yes	L-150_12	Post	MOR	596	0.0033557
Yes	L-020_810	Pre	CD	596	0.0033557
Yes	L-020_810	Post	CD	596	0.0033557
Yes	L-021_810	Pre	STR	596	0.0033557
Yes	L-021_810	Post	MOR	596	0.0033557
Yes	L-047_45	Pre	COR	596	0.0033557
Yes	L-047_45	Post	MOR	596	0.0033557
Yes	O-030_01	Post	MOR	596	0.0033557
Yes	O-084_56	Pre	OTH	596	0.0033557
Yes	L-025_810	Pre	MOR	596	0.0033557
Yes	L-025_810	Post	MOR	596	0.0033557
Yes	L-050_45	Pre	COR	596	0.0033557
Yes	L-050_45	Post	MOR	596	0.0033557
Yes	L-051_45	Pre	CD	596	0.0033557
Yes	L-051_45	Post	HAE	596	0.0033557
Yes	L-046_810	Pre	MOR	596	0.0033557
Yes	L-046_810	Post	HAE	596	0.0033557
Yes	L-048_810	Pre	COR	596	0.0033557
Yes	L-059_45	Pre	CD	596	0.0033557
Yes	L-059_45	Post	CDM	596	0.0033557
Yes	L-050_810	Post	MOR	596	0.0033557
Yes	L-053_810	Pre	HAE	596	0.0033557
Yes	L-053_810	Post	MOR	596	0.0033557
Yes	L-064_45	Pre	CD	596	0.0033557
Yes	L-064_45	Post	MOR	596	0.0033557
Yes	M-016_23	Pre	CD	596	0.0033557
Yes	M-016_23	Post	MOR	596	0.0033557
Yes	L-030_68	Post	CDM	596	0.0033557
Yes	L-004_23	Pre	OTH	596	0.0033557
Yes	L-083_810	Pre	CDM	596	0.0033557
Yes	L-083_810	Post	CDM	596	0.0033557
Yes	L-099_810	Pre	CD	596	0.0033557
Yes	L-099_810	Post	MOR	596	0.0033557
Yes	L-107_810	Pre	CDM	596	0.0033557
Yes	L-107_810	Post	STR	596	0.0033557
Yes	L-113_810	Pre	STA	596	0.0033557
Yes	L-113_810	Post	MOR	596	0.0033557
Yes	L-139_810	Pre	CD	596	0.0033557
Yes	L-139_810	Post	MOR	596	0.0033557
Yes	O-056_01	Post	MOR	596	0.0033557
Yes	L-075_68	Pre	COR	596	0.0033557
Yes	L-152_810	Pre	CD	596	0.0033557
Yes	L-152_810	Post	CDM	596	0.0033557
Yes	L-030_01	Pre	STR	596	0.0033557
Yes	L-030_01	Post	STR	596	0.0033557
Yes	L-120_45	Pre	COR	596	0.0033557
Yes	L-120_45	Post	CD	596	0.0033557
Yes	M-004_810	Pre	CDM	596	0.0033557
Yes	M-004_810	Post	MOR	596	0.0033557
Yes	M-005_810	Pre	CDM	596	0.0033557
Yes	M-005_810	Post	STA	596	0.0033557
Yes	M-012_810	Pre	STA	596	0.0033557
Yes	M-012_810	Post	MOR	596	0.0033557
Yes	O-007_23	Pre	CD	596	0.0033557
Yes	O-007_23	Post	CD	596	0.0033557
Yes	M-023_810	Pre	CD	596	0.0033557
Yes	M-023_810	Post	MOR	596	0.0033557
Yes	M-027_810	Pre	CD	596	0.0033557
Yes	M-027_810	Post	CD	596	0.0033557
Yes	L-098_12	Pre	STA	596	0.0033557
Yes	L-098_12	Post	MOR	596	0.0033557
Yes	M-038_810	Pre	CD	596	0.0033557
Yes	M-038_810	Post	STR	596	0.0033557
Yes	M-047_810	Pre	CD	596	0.0033557
Yes	M-047_810	Post	MOR	596	0.0033557
Yes	M-048_810	Pre	MOR	596	0.0033557
Yes	M-048_810	Post	CDM	596	0.0033557
Yes	M-053_810	Pre	STR	596	0.0033557
Yes	M-053_810	Post	MOR	596	0.0033557
Yes	O-058_34	Post	MOR	596	0.0033557
Yes	L-145_68	Pre	STA	596	0.0033557
Yes	O-005_810	Pre	STR	596	0.0033557
Yes	O-005_810	Post	COR	596	0.0033557
Yes	O-008_810	Pre	CDM	596	0.0033557
Yes	O-008_810	Post	STR	596	0.0033557
Yes	O-015_810	Pre	COR	596	0.0033557
Yes	O-015_810	Post	COR	596	0.0033557
Yes	O-017_810	Pre	CDM	596	0.0033557
Yes	O-017_810	Post	CDM	596	0.0033557
Yes	L-063_01	Pre	OTH	596	0.0033557
Yes	L-063_01	Post	HAE	596	0.0033557
Yes	L-064_01	Pre	OTH	596	0.0033557
Yes	L-064_01	Post	CDM	596	0.0033557
Yes	L-003_1012	Pre	MOR	596	0.0033557
Yes	L-003_1012	Post	MOR	596	0.0033557
Yes	L-006_1012	Pre	CDM	596	0.0033557
Yes	L-006_1012	Post	CDM	596	0.0033557
Yes	O-048_23	Pre	STA	596	0.0033557
Yes	O-048_23	Post	STA	596	0.0033557
Yes	L-014_1012	Pre	STA	596	0.0033557
Yes	L-014_1012	Post	MOR	596	0.0033557
Yes	O-051_23	Pre	STA	596	0.0033557
Yes	O-051_23	Post	MOR	596	0.0033557
Yes	L-019_1012	Pre	CDM	596	0.0033557
Yes	L-019_1012	Post	MOR	596	0.0033557
Yes	L-132_12	Pre	STA	596	0.0033557
Yes	L-132_12	Post	STA	596	0.0033557
Yes	O-004_68	Post	CDM	596	0.0033557
Yes	O-007_68	Pre	COR	596	0.0033557
Yes	L-031_1012	Pre	COR	596	0.0033557
Yes	L-031_1012	Post	MOR	596	0.0033557
Yes	O-064_23	Pre	STA	596	0.0033557
Yes	O-064_23	Post	STA	596	0.0033557
Yes	L-035_1012	Pre	HAE	596	0.0033557
Yes	L-035_1012	Post	HAE	596	0.0033557
Yes	L-056_1012	Pre	MOR	596	0.0033557
Yes	L-056_1012	Post	MOR	596	0.0033557
Yes	L-083_01	Pre	OTH	596	0.0033557
Yes	L-083_01	Post	MOR	596	0.0033557
Yes	L-059_1012	Pre	COR	596	0.0033557
Yes	L-059_1012	Post	CDM	596	0.0033557
Yes	L-061_1012	Pre	CDM	596	0.0033557
Yes	L-061_1012	Post	MOR	596	0.0033557
Yes	L-068_1012	Pre	CD	596	0.0033557
Yes	L-068_1012	Post	CD	596	0.0033557
Yes	L-135_1012	Pre	CDM	596	0.0033557
Yes	L-135_1012	Post	MOR	596	0.0033557
Yes	O-041_45	Pre	STA	596	0.0033557
Yes	O-041_45	Post	CDM	596	0.0033557
Yes	L-147_1012	Pre	CD	596	0.0033557
Yes	L-147_1012	Post	MOR	596	0.0033557
Yes	O-055_45	Pre	HAE	596	0.0033557
Yes	O-055_45	Post	MOR	596	0.0033557
Yes	L-093_01	Pre	STA	596	0.0033557
Yes	L-093_01	Post	CD	596	0.0033557
Yes	M-021_1012	Pre	STR	596	0.0033557
Yes	M-021_1012	Post	MOR	596	0.0033557
Yes	M-025_1012	Pre	OTH	596	0.0033557
Yes	M-025_1012	Post	MOR	596	0.0033557
Yes	O-067_45	Pre	CDM	596	0.0033557
Yes	O-067_45	Post	MOR	596	0.0033557
Yes	O-016_1012	Pre	HAE	596	0.0033557
Yes	O-016_1012	Post	MOR	596	0.0033557
Yes	O-078_45	Pre	CD	596	0.0033557
Yes	O-078_45	Post	CD	596	0.0033557
Yes	O-019_1012	Pre	MOR	596	0.0033557
Yes	O-019_1012	Post	HAE	596	0.0033557
Yes	O-021_1012	Pre	MOR	596	0.0033557
Yes	O-021_1012	Post	MOR	596	0.0033557
Yes	L-048_810	Post	CDM	596	0.0033557
Yes	L-050_810	Pre	CDM	596	0.0033557
Yes	M-017_12	Pre	CD	596	0.0033557
Yes	M-017_12	Post	STA	596	0.0033557
Yes	O-041_1012	Pre	STA	596	0.0033557
Yes	O-041_1012	Post	MOR	596	0.0033557
Yes	O-054_1012	Pre	HAE	596	0.0033557
Yes	O-054_1012	Post	CDM	596	0.0033557
Yes	O-059_1012	Pre	HAE	596	0.0033557
Yes	O-059_1012	Post	MOR	596	0.0033557
Yes	O-065_1012	Pre	OTH	596	0.0033557
Yes	O-065_1012	Post	HAE	596	0.0033557
Yes	O-079_1012	Pre	OTH	596	0.0033557
Yes	O-079_1012	Post	CDM	596	0.0033557
Yes	O-086_1012	Pre	CD	596	0.0033557
Yes	O-086_1012	Post	CD	596	0.0033557

## Sheet: FigS2c
sa_yn	study_id	timing	cluster	n	pct
No	L-001_01	Pre	OTH	2632	0.000759878
No	L-001_01	Post	COR	2632	0.000759878
No	L-101_23	Pre	STR	2632	0.000759878
No	L-101_23	Post	CD	2632	0.000759878
No	L-044_12	Pre	STR	2632	0.000759878
No	L-044_12	Post	COR	2632	0.000759878
No	L-045_12	Pre	MOR	2632	0.000759878
No	L-045_12	Post	MOR	2632	0.000759878
No	L-048_12	Pre	COR	2632	0.000759878
No	L-048_12	Post	COR	2632	0.000759878
No	L-007_01	Pre	OTH	2632	0.000759878
No	L-007_01	Post	COR	2632	0.000759878
No	L-009_01	Pre	OTH	2632	0.000759878
No	L-009_01	Post	STR	2632	0.000759878
No	L-010_01	Pre	OTH	2632	0.000759878
No	L-010_01	Post	MOR	2632	0.000759878
No	L-011_01	Pre	OTH	2632	0.000759878
No	L-011_01	Post	CDM	2632	0.000759878
No	L-012_01	Pre	OTH	2632	0.000759878
No	L-012_01	Post	STA	2632	0.000759878
No	L-120_23	Pre	COR	2632	0.000759878
No	L-120_23	Post	COR	2632	0.000759878
No	L-015_01	Pre	COR	2632	0.000759878
No	L-015_01	Post	CD	2632	0.000759878
No	L-016_01	Pre	OTH	2632	0.000759878
No	L-016_01	Post	COR	2632	0.000759878
No	L-070_12	Pre	MOR	2632	0.000759878
No	L-070_12	Post	MOR	2632	0.000759878
No	L-071_12	Pre	CD	2632	0.000759878
No	L-071_12	Post	STR	2632	0.000759878
No	L-019_01	Pre	STA	2632	0.000759878
No	L-019_01	Post	MOR	2632	0.000759878
No	L-020_01	Pre	OTH	2632	0.000759878
No	L-020_01	Post	COR	2632	0.000759878
No	L-078_12	Pre	CDM	2632	0.000759878
No	L-078_12	Post	CDM	2632	0.000759878
No	L-079_12	Pre	STR	2632	0.000759878
No	L-079_12	Post	MOR	2632	0.000759878
No	L-029_01	Pre	STA	2632	0.000759878
No	L-029_01	Post	STR	2632	0.000759878
No	L-030_01	Pre	STR	2632	0.000759878
No	L-030_01	Post	STR	2632	0.000759878
No	L-083_12	Pre	MOR	2632	0.000759878
No	L-083_12	Post	CDM	2632	0.000759878
No	L-041_01	Pre	STA	2632	0.000759878
No	L-041_01	Post	STR	2632	0.000759878
No	L-043_01	Pre	STR	2632	0.000759878
No	L-043_01	Post	MOR	2632	0.000759878
No	L-044_01	Pre	OTH	2632	0.000759878
No	L-044_01	Post	STR	2632	0.000759878
No	L-092_12	Pre	CD	2632	0.000759878
No	L-092_12	Post	CD	2632	0.000759878
No	L-048_01	Pre	OTH	2632	0.000759878
No	L-048_01	Post	COR	2632	0.000759878
No	L-049_01	Pre	OTH	2632	0.000759878
No	L-049_01	Post	STR	2632	0.000759878
No	L-096_12	Pre	STA	2632	0.000759878
No	L-096_12	Post	STA	2632	0.000759878
No	L-097_12	Pre	STA	2632	0.000759878
No	L-097_12	Post	HAE	2632	0.000759878
No	L-099_12	Pre	CD	2632	0.000759878
No	L-099_12	Post	MOR	2632	0.000759878
No	L-101_12	Pre	STA	2632	0.000759878
No	L-101_12	Post	STR	2632	0.000759878
No	L-057_01	Pre	OTH	2632	0.000759878
No	L-057_01	Post	COR	2632	0.000759878
No	L-059_01	Pre	STA	2632	0.000759878
No	L-059_01	Post	COR	2632	0.000759878
No	L-060_01	Pre	OTH	2632	0.000759878
No	L-060_01	Post	CD	2632	0.000759878
No	M-025_23	Pre	HAE	2632	0.000759878
No	M-025_23	Post	CD	2632	0.000759878
No	L-115_12	Pre	STA	2632	0.000759878
No	L-115_12	Post	STR	2632	0.000759878
No	L-063_01	Pre	OTH	2632	0.000759878
No	L-063_01	Post	HAE	2632	0.000759878
No	L-064_01	Pre	OTH	2632	0.000759878
No	L-064_01	Post	CDM	2632	0.000759878
No	L-065_01	Pre	STA	2632	0.000759878
No	L-065_01	Post	STR	2632	0.000759878
No	L-066_01	Pre	STA	2632	0.000759878
No	L-066_01	Post	MOR	2632	0.000759878
No	L-068_01	Pre	STR	2632	0.000759878
No	L-068_01	Post	STA	2632	0.000759878
No	L-070_01	Pre	OTH	2632	0.000759878
No	L-070_01	Post	MOR	2632	0.000759878
No	L-071_01	Pre	OTH	2632	0.000759878
No	L-071_01	Post	CD	2632	0.000759878
No	L-073_01	Pre	OTH	2632	0.000759878
No	L-073_01	Post	STA	2632	0.000759878
No	L-074_01	Pre	STA	2632	0.000759878
No	L-074_01	Post	COR	2632	0.000759878
No	L-075_01	Pre	STA	2632	0.000759878
No	L-075_01	Post	STA	2632	0.000759878
No	M-047_23	Pre	CD	2632	0.000759878
No	M-047_23	Post	CD	2632	0.000759878
No	L-078_01	Pre	STA	2632	0.000759878
No	L-078_01	Post	CDM	2632	0.000759878
No	L-079_01	Pre	STR	2632	0.000759878
No	L-079_01	Post	STR	2632	0.000759878
No	L-080_01	Pre	STA	2632	0.000759878
No	L-080_01	Post	STA	2632	0.000759878
No	L-082_01	Pre	OTH	2632	0.000759878
No	L-082_01	Post	COR	2632	0.000759878
No	L-083_01	Pre	OTH	2632	0.000759878
No	L-083_01	Post	MOR	2632	0.000759878
No	L-142_12	Pre	STA	2632	0.000759878
No	L-142_12	Post	CD	2632	0.000759878
No	L-087_01	Pre	STA	2632	0.000759878
No	L-087_01	Post	COR	2632	0.000759878
No	L-146_12	Pre	COR	2632	0.000759878
No	L-146_12	Post	COR	2632	0.000759878
No	L-089_01	Pre	OTH	2632	0.000759878
No	L-089_01	Post	COR	2632	0.000759878
No	L-149_12	Pre	STR	2632	0.000759878
No	L-149_12	Post	STA	2632	0.000759878
No	L-091_01	Pre	STA	2632	0.000759878
No	L-091_01	Post	STA	2632	0.000759878
No	L-092_01	Pre	OTH	2632	0.000759878
No	L-092_01	Post	CD	2632	0.000759878
No	L-093_01	Pre	STA	2632	0.000759878
No	L-093_01	Post	CD	2632	0.000759878
No	L-094_01	Pre	OTH	2632	0.000759878
No	L-094_01	Post	HAE	2632	0.000759878
No	M-004_12	Pre	MOR	2632	0.000759878
No	M-004_12	Post	CD	2632	0.000759878
No	L-097_01	Pre	OTH	2632	0.000759878
No	L-097_01	Post	STA	2632	0.000759878
No	M-007_12	Pre	STA	2632	0.000759878
No	M-007_12	Post	MOR	2632	0.000759878
No	L-099_01	Pre	OTH	2632	0.000759878
No	L-099_01	Post	CD	2632	0.000759878
No	M-010_12	Pre	COR	2632	0.000759878
No	M-010_12	Post	COR	2632	0.000759878
No	M-012_12	Pre	STR	2632	0.000759878
No	M-012_12	Post	HAE	2632	0.000759878
No	O-039_23	Pre	STA	2632	0.000759878
No	O-039_23	Post	CDM	2632	0.000759878
No	L-115_01	Pre	OTH	2632	0.000759878
No	L-115_01	Post	STA	2632	0.000759878
No	L-116_01	Pre	STR	2632	0.000759878
No	L-116_01	Post	STR	2632	0.000759878
No	L-117_01	Pre	STA	2632	0.000759878
No	L-117_01	Post	STA	2632	0.000759878
No	L-119_01	Pre	OTH	2632	0.000759878
No	L-119_01	Post	CDM	2632	0.000759878
No	L-120_01	Pre	STA	2632	0.000759878
No	L-120_01	Post	COR	2632	0.000759878
No	L-124_01	Pre	STA	2632	0.000759878
No	L-124_01	Post	CD	2632	0.000759878
No	L-125_01	Pre	STA	2632	0.000759878
No	L-125_01	Post	COR	2632	0.000759878
No	L-126_01	Pre	OTH	2632	0.000759878
No	L-126_01	Post	STA	2632	0.000759878
No	L-127_01	Pre	OTH	2632	0.000759878
No	L-127_01	Post	STA	2632	0.000759878
No	M-041_12	Pre	MOR	2632	0.000759878
No	M-041_12	Post	HAE	2632	0.000759878
No	L-130_01	Pre	OTH	2632	0.000759878
No	L-130_01	Post	STA	2632	0.000759878
No	M-043_12	Pre	CD	2632	0.000759878
No	M-043_12	Post	STR	2632	0.000759878
No	L-133_01	Pre	OTH	2632	0.000759878
No	L-133_01	Post	STA	2632	0.000759878
No	M-046_12	Pre	CDM	2632	0.000759878
No	M-046_12	Post	HAE	2632	0.000759878
No	M-047_12	Pre	CD	2632	0.000759878
No	M-047_12	Post	CD	2632	0.000759878
No	L-149_01	Pre	OTH	2632	0.000759878
No	L-149_01	Post	STR	2632	0.000759878
No	M-049_12	Pre	CDM	2632	0.000759878
No	M-049_12	Post	STA	2632	0.000759878
No	L-155_01	Pre	STA	2632	0.000759878
No	L-155_01	Post	CD	2632	0.000759878
No	M-051_12	Pre	COR	2632	0.000759878
No	M-051_12	Post	COR	2632	0.000759878
No	M-004_01	Pre	STA	2632	0.000759878
No	M-004_01	Post	MOR	2632	0.000759878
No	M-008_01	Pre	STA	2632	0.000759878
No	M-008_01	Post	CD	2632	0.000759878
No	M-010_01	Pre	COR	2632	0.000759878
No	M-010_01	Post	COR	2632	0.000759878
No	O-087_23	Pre	COR	2632	0.000759878
No	O-087_23	Post	STR	2632	0.000759878
No	M-016_01	Pre	STR	2632	0.000759878
No	M-016_01	Post	COR	2632	0.000759878
No	M-019_01	Pre	COR	2632	0.000759878
No	M-019_01	Post	STA	2632	0.000759878
No	L-006_34	Pre	MOR	2632	0.000759878
No	L-006_34	Post	HAE	2632	0.000759878
No	M-023_01	Pre	OTH	2632	0.000759878
No	M-023_01	Post	CDM	2632	0.000759878
No	O-009_12	Pre	CD	2632	0.000759878
No	O-009_12	Post	CD	2632	0.000759878
No	M-027_01	Pre	STR	2632	0.000759878
No	M-027_01	Post	COR	2632	0.000759878
No	M-028_01	Pre	STA	2632	0.000759878
No	M-028_01	Post	COR	2632	0.000759878
No	O-016_12	Pre	STA	2632	0.000759878
No	O-016_12	Post	MOR	2632	0.000759878
No	O-017_12	Pre	STR	2632	0.000759878
No	O-017_12	Post	STA	2632	0.000759878
No	O-018_12	Pre	COR	2632	0.000759878
No	O-018_12	Post	COR	2632	0.000759878
No	O-023_12	Pre	COR	2632	0.000759878
No	O-023_12	Post	MOR	2632	0.000759878
No	M-041_01	Pre	OTH	2632	0.000759878
No	M-041_01	Post	MOR	2632	0.000759878
No	M-042_01	Pre	STR	2632	0.000759878
No	M-042_01	Post	MOR	2632	0.000759878
No	M-043_01	Pre	OTH	2632	0.000759878
No	M-043_01	Post	CD	2632	0.000759878
No	M-045_01	Pre	OTH	2632	0.000759878
No	M-045_01	Post	CDM	2632	0.000759878
No	M-048_01	Pre	STA	2632	0.000759878
No	M-048_01	Post	MOR	2632	0.000759878
No	M-049_01	Pre	OTH	2632	0.000759878
No	M-049_01	Post	CDM	2632	0.000759878
No	M-051_01	Pre	STR	2632	0.000759878
No	M-051_01	Post	COR	2632	0.000759878
No	M-053_01	Pre	STA	2632	0.000759878
No	M-053_01	Post	COR	2632	0.000759878
No	M-054_01	Pre	OTH	2632	0.000759878
No	M-054_01	Post	COR	2632	0.000759878
No	O-056_12	Pre	MOR	2632	0.000759878
No	O-056_12	Post	STR	2632	0.000759878
No	O-005_01	Pre	STA	2632	0.000759878
No	O-005_01	Post	HAE	2632	0.000759878
No	O-006_01	Pre	OTH	2632	0.000759878
No	O-006_01	Post	STA	2632	0.000759878
No	O-007_01	Pre	OTH	2632	0.000759878
No	O-007_01	Post	HAE	2632	0.000759878
No	O-008_01	Pre	STA	2632	0.000759878
No	O-008_01	Post	STR	2632	0.000759878
No	O-012_01	Pre	CDM	2632	0.000759878
No	O-012_01	Post	MOR	2632	0.000759878
No	O-070_12	Pre	CD	2632	0.000759878
No	O-070_12	Post	CD	2632	0.000759878
No	O-072_12	Pre	COR	2632	0.000759878
No	O-072_12	Post	COR	2632	0.000759878
No	O-026_01	Pre	OTH	2632	0.000759878
No	O-026_01	Post	STR	2632	0.000759878
No	O-075_12	Pre	STA	2632	0.000759878
No	O-075_12	Post	CDM	2632	0.000759878
No	O-077_12	Pre	COR	2632	0.000759878
No	O-077_12	Post	MOR	2632	0.000759878
No	O-078_12	Pre	COR	2632	0.000759878
No	O-078_12	Post	CD	2632	0.000759878
No	L-050_34	Pre	COR	2632	0.000759878
No	L-050_34	Post	COR	2632	0.000759878
No	O-083_12	Pre	STA	2632	0.000759878
No	O-083_12	Post	STR	2632	0.000759878
No	O-084_12	Pre	CD	2632	0.000759878
No	O-084_12	Post	CD	2632	0.000759878
No	O-038_01	Pre	CDM	2632	0.000759878
No	O-038_01	Post	CDM	2632	0.000759878
No	O-087_12	Pre	COR	2632	0.000759878
No	O-087_12	Post	COR	2632	0.000759878
No	O-040_01	Pre	STA	2632	0.000759878
No	O-040_01	Post	MOR	2632	0.000759878
No	O-042_01	Pre	STA	2632	0.000759878
No	O-042_01	Post	COR	2632	0.000759878
No	O-043_01	Pre	STA	2632	0.000759878
No	O-043_01	Post	CDM	2632	0.000759878
No	L-010_23	Pre	CDM	2632	0.000759878
No	L-010_23	Post	CDM	2632	0.000759878
No	O-046_01	Pre	OTH	2632	0.000759878
No	O-046_01	Post	MOR	2632	0.000759878
No	O-047_01	Pre	STA	2632	0.000759878
No	O-047_01	Post	STR	2632	0.000759878
No	L-015_23	Pre	HAE	2632	0.000759878
No	L-015_23	Post	HAE	2632	0.000759878
No	L-017_23	Pre	CDM	2632	0.000759878
No	L-017_23	Post	HAE	2632	0.000759878
No	O-054_01	Pre	COR	2632	0.000759878
No	O-054_01	Post	STA	2632	0.000759878
No	L-020_23	Pre	HAE	2632	0.000759878
No	L-020_23	Post	CD	2632	0.000759878
No	O-056_01	Pre	STR	2632	0.000759878
No	O-056_01	Post	MOR	2632	0.000759878
No	O-057_01	Pre	OTH	2632	0.000759878
No	O-057_01	Post	CD	2632	0.000759878
No	L-024_23	Pre	COR	2632	0.000759878
No	L-024_23	Post	COR	2632	0.000759878
No	L-025_23	Pre	MOR	2632	0.000759878
No	L-025_23	Post	MOR	2632	0.000759878
No	O-063_01	Pre	STA	2632	0.000759878
No	O-063_01	Post	STA	2632	0.000759878
No	L-029_23	Pre	COR	2632	0.000759878
No	L-029_23	Post	COR	2632	0.000759878
No	O-066_01	Pre	STA	2632	0.000759878
No	O-066_01	Post	MOR	2632	0.000759878
No	O-067_01	Pre	STA	2632	0.000759878
No	O-067_01	Post	COR	2632	0.000759878
No	O-070_01	Pre	OTH	2632	0.000759878
No	O-070_01	Post	CD	2632	0.000759878
No	O-072_01	Pre	STR	2632	0.000759878
No	O-072_01	Post	COR	2632	0.000759878
No	O-073_01	Pre	OTH	2632	0.000759878
No	O-073_01	Post	COR	2632	0.000759878
No	L-042_23	Pre	MOR	2632	0.000759878
No	L-042_23	Post	MOR	2632	0.000759878
No	O-075_01	Pre	STA	2632	0.000759878
No	O-075_01	Post	STA	2632	0.000759878
No	O-077_01	Pre	STR	2632	0.000759878
No	O-077_01	Post	COR	2632	0.000759878
No	O-078_01	Pre	OTH	2632	0.000759878
No	O-078_01	Post	COR	2632	0.000759878
No	L-055_23	Pre	HAE	2632	0.000759878
No	L-055_23	Post	CDM	2632	0.000759878
No	O-080_01	Pre	OTH	2632	0.000759878
No	O-080_01	Post	CD	2632	0.000759878
No	O-083_01	Pre	STA	2632	0.000759878
No	O-083_01	Post	STA	2632	0.000759878
No	O-084_01	Pre	OTH	2632	0.000759878
No	O-084_01	Post	CD	2632	0.000759878
No	L-059_23	Pre	CD	2632	0.000759878
No	L-059_23	Post	CD	2632	0.000759878
No	O-086_01	Pre	OTH	2632	0.000759878
No	O-086_01	Post	STA	2632	0.000759878
No	O-087_01	Pre	STA	2632	0.000759878
No	O-087_01	Post	COR	2632	0.000759878
No	L-115_34	Pre	MOR	2632	0.000759878
No	L-115_34	Post	CDM	2632	0.000759878
No	L-001_12	Pre	COR	2632	0.000759878
No	L-001_12	Post	COR	2632	0.000759878
No	L-010_12	Pre	MOR	2632	0.000759878
No	L-010_12	Post	CDM	2632	0.000759878
No	L-011_12	Pre	CDM	2632	0.000759878
No	L-011_12	Post	CDM	2632	0.000759878
No	L-012_12	Pre	STA	2632	0.000759878
No	L-012_12	Post	CDM	2632	0.000759878
No	L-015_12	Pre	CD	2632	0.000759878
No	L-015_12	Post	HAE	2632	0.000759878
No	L-078_23	Pre	CDM	2632	0.000759878
No	L-078_23	Post	CDM	2632	0.000759878
No	L-019_12	Pre	MOR	2632	0.000759878
No	L-019_12	Post	CD	2632	0.000759878
No	L-020_12	Pre	COR	2632	0.000759878
No	L-020_12	Post	HAE	2632	0.000759878
No	L-023_12	Pre	CDM	2632	0.000759878
No	L-023_12	Post	CDM	2632	0.000759878
No	L-024_12	Pre	STR	2632	0.000759878
No	L-024_12	Post	COR	2632	0.000759878
No	L-025_12	Pre	HAE	2632	0.000759878
No	L-025_12	Post	MOR	2632	0.000759878
No	L-028_12	Pre	STA	2632	0.000759878
No	L-028_12	Post	MOR	2632	0.000759878
No	L-029_12	Pre	STR	2632	0.000759878
No	L-029_12	Post	COR	2632	0.000759878
No	L-092_23	Pre	CD	2632	0.000759878
No	L-092_23	Post	COR	2632	0.000759878
No	L-031_12	Pre	STA	2632	0.000759878
No	L-031_12	Post	COR	2632	0.000759878
No	L-035_12	Pre	MOR	2632	0.000759878
No	L-035_12	Post	MOR	2632	0.000759878
No	L-095_23	Pre	CDM	2632	0.000759878
No	L-095_23	Post	MOR	2632	0.000759878
No	L-096_23	Pre	STA	2632	0.000759878
No	L-096_23	Post	CDM	2632	0.000759878
No	L-039_12	Pre	COR	2632	0.000759878
No	L-039_12	Post	CD	2632	0.000759878
No	L-041_12	Pre	STR	2632	0.000759878
No	L-041_12	Post	STR	2632	0.000759878
No	L-042_12	Pre	MOR	2632	0.000759878
No	L-042_12	Post	MOR	2632	0.000759878
No	M-007_34	Pre	COR	2632	0.000759878
No	M-007_34	Post	STA	2632	0.000759878
No	L-104_23	Pre	STA	2632	0.000759878
No	L-104_23	Post	STR	2632	0.000759878
No	L-105_23	Pre	CD	2632	0.000759878
No	L-105_23	Post	CD	2632	0.000759878
No	L-107_23	Pre	STA	2632	0.000759878
No	L-107_23	Post	CD	2632	0.000759878
No	L-049_12	Pre	STR	2632	0.000759878
No	L-049_12	Post	STR	2632	0.000759878
No	L-057_12	Pre	COR	2632	0.000759878
No	L-057_12	Post	OTH	2632	0.000759878
No	L-059_12	Pre	COR	2632	0.000759878
No	L-059_12	Post	CD	2632	0.000759878
No	L-060_12	Pre	CD	2632	0.000759878
No	L-060_12	Post	OTH	2632	0.000759878
No	L-063_12	Pre	HAE	2632	0.000759878
No	L-063_12	Post	CDM	2632	0.000759878
No	M-036_34	Pre	COR	2632	0.000759878
No	M-036_34	Post	COR	2632	0.000759878
No	L-065_12	Pre	STR	2632	0.000759878
No	L-065_12	Post	STR	2632	0.000759878
No	L-068_12	Pre	STA	2632	0.000759878
No	L-068_12	Post	STA	2632	0.000759878
No	L-128_23	Pre	CD	2632	0.000759878
No	L-128_23	Post	CDM	2632	0.000759878
No	L-130_23	Pre	CD	2632	0.000759878
No	L-130_23	Post	CD	2632	0.000759878
No	L-136_23	Pre	MOR	2632	0.000759878
No	L-136_23	Post	CDM	2632	0.000759878
No	L-075_12	Pre	STA	2632	0.000759878
No	L-075_12	Post	STA	2632	0.000759878
No	L-138_23	Pre	MOR	2632	0.000759878
No	L-138_23	Post	CDM	2632	0.000759878
No	L-140_23	Pre	STA	2632	0.000759878
No	L-140_23	Post	CD	2632	0.000759878
No	L-080_12	Pre	STA	2632	0.000759878
No	L-080_12	Post	STA	2632	0.000759878
No	L-082_12	Pre	COR	2632	0.000759878
No	L-082_12	Post	COR	2632	0.000759878
No	L-144_23	Pre	COR	2632	0.000759878
No	L-144_23	Post	CDM	2632	0.000759878
No	L-087_12	Pre	COR	2632	0.000759878
No	L-087_12	Post	COR	2632	0.000759878
No	L-089_12	Pre	COR	2632	0.000759878
No	L-089_12	Post	CDM	2632	0.000759878
No	L-153_23	Pre	STA	2632	0.000759878
No	L-153_23	Post	COR	2632	0.000759878
No	O-008_34	Pre	HAE	2632	0.000759878
No	O-008_34	Post	HAE	2632	0.000759878
No	L-093_12	Pre	CD	2632	0.000759878
No	L-093_12	Post	CDM	2632	0.000759878
No	L-094_12	Pre	HAE	2632	0.000759878
No	L-094_12	Post	CDM	2632	0.000759878
No	M-007_23	Pre	MOR	2632	0.000759878
No	M-007_23	Post	COR	2632	0.000759878
No	M-008_23	Pre	HAE	2632	0.000759878
No	M-008_23	Post	CDM	2632	0.000759878
No	O-013_34	Pre	COR	2632	0.000759878
No	O-013_34	Post	MOR	2632	0.000759878
No	O-016_34	Pre	HAE	2632	0.000759878
No	O-016_34	Post	MOR	2632	0.000759878
No	L-104_12	Pre	MOR	2632	0.000759878
No	L-104_12	Post	STA	2632	0.000759878
No	L-105_12	Pre	COR	2632	0.000759878
No	L-105_12	Post	CD	2632	0.000759878
No	L-107_12	Pre	COR	2632	0.000759878
No	L-107_12	Post	STA	2632	0.000759878
No	O-022_34	Pre	COR	2632	0.000759878
No	O-022_34	Post	CD	2632	0.000759878
No	M-029_23	Pre	CD	2632	0.000759878
No	M-029_23	Post	CDM	2632	0.000759878
No	L-116_12	Pre	STR	2632	0.000759878
No	L-116_12	Post	CDM	2632	0.000759878
No	L-117_12	Pre	STA	2632	0.000759878
No	L-117_12	Post	STA	2632	0.000759878
No	L-119_12	Pre	CDM	2632	0.000759878
No	L-119_12	Post	CDM	2632	0.000759878
No	L-120_12	Pre	COR	2632	0.000759878
No	L-120_12	Post	COR	2632	0.000759878
No	M-041_23	Pre	HAE	2632	0.000759878
No	M-041_23	Post	CD	2632	0.000759878
No	L-124_12	Pre	CD	2632	0.000759878
No	L-124_12	Post	STA	2632	0.000759878
No	L-125_12	Pre	COR	2632	0.000759878
No	L-125_12	Post	COR	2632	0.000759878
No	M-044_23	Pre	STR	2632	0.000759878
No	M-044_23	Post	HAE	2632	0.000759878
No	M-045_23	Pre	HAE	2632	0.000759878
No	M-045_23	Post	MOR	2632	0.000759878
No	L-130_12	Pre	STA	2632	0.000759878
No	L-130_12	Post	CD	2632	0.000759878
No	O-052_34	Pre	HAE	2632	0.000759878
No	O-052_34	Post	HAE	2632	0.000759878
No	M-048_23	Pre	MOR	2632	0.000759878
No	M-048_23	Post	MOR	2632	0.000759878
No	L-137_12	Pre	STA	2632	0.000759878
No	L-137_12	Post	COR	2632	0.000759878
No	L-138_12	Pre	COR	2632	0.000759878
No	L-138_12	Post	MOR	2632	0.000759878
No	L-140_12	Pre	STA	2632	0.000759878
No	L-140_12	Post	STA	2632	0.000759878
No	L-141_12	Pre	COR	2632	0.000759878
No	L-141_12	Post	COR	2632	0.000759878
No	O-005_23	Pre	STA	2632	0.000759878
No	O-005_23	Post	HAE	2632	0.000759878
No	L-144_12	Pre	STR	2632	0.000759878
No	L-144_12	Post	COR	2632	0.000759878
No	O-009_23	Pre	CD	2632	0.000759878
No	O-009_23	Post	STR	2632	0.000759878
No	L-148_12	Pre	STR	2632	0.000759878
No	L-148_12	Post	HAE	2632	0.000759878
No	O-011_23	Pre	CDM	2632	0.000759878
No	O-011_23	Post	CDM	2632	0.000759878
No	O-012_23	Pre	STR	2632	0.000759878
No	O-012_23	Post	MOR	2632	0.000759878
No	L-153_12	Pre	COR	2632	0.000759878
No	L-153_12	Post	STA	2632	0.000759878
No	L-154_12	Pre	STA	2632	0.000759878
No	L-154_12	Post	STA	2632	0.000759878
No	L-158_12	Pre	COR	2632	0.000759878
No	L-158_12	Post	STR	2632	0.000759878
No	O-018_23	Pre	COR	2632	0.000759878
No	O-018_23	Post	STR	2632	0.000759878
No	M-006_12	Pre	STA	2632	0.000759878
No	M-006_12	Post	COR	2632	0.000759878
No	O-022_23	Pre	COR	2632	0.000759878
No	O-022_23	Post	COR	2632	0.000759878
No	M-008_12	Pre	CD	2632	0.000759878
No	M-008_12	Post	HAE	2632	0.000759878
No	L-001_45	Pre	COR	2632	0.000759878
No	L-001_45	Post	STA	2632	0.000759878
No	O-031_23	Pre	STR	2632	0.000759878
No	O-031_23	Post	STR	2632	0.000759878
No	L-010_45	Pre	CDM	2632	0.000759878
No	L-010_45	Post	HAE	2632	0.000759878
No	M-016_12	Pre	COR	2632	0.000759878
No	M-016_12	Post	CD	2632	0.000759878
No	M-020_12	Pre	COR	2632	0.000759878
No	M-020_12	Post	COR	2632	0.000759878
No	M-023_12	Pre	CDM	2632	0.000759878
No	M-023_12	Post	CDM	2632	0.000759878
No	O-051_23	Pre	STA	2632	0.000759878
No	O-051_23	Post	MOR	2632	0.000759878
No	O-053_23	Pre	CD	2632	0.000759878
No	O-053_23	Post	CD	2632	0.000759878
No	M-029_12	Pre	CD	2632	0.000759878
No	M-029_12	Post	CD	2632	0.000759878
No	M-030_12	Pre	HAE	2632	0.000759878
No	M-030_12	Post	HAE	2632	0.000759878
No	M-036_12	Pre	COR	2632	0.000759878
No	M-036_12	Post	STA	2632	0.000759878
No	O-058_23	Pre	MOR	2632	0.000759878
No	O-058_23	Post	COR	2632	0.000759878
No	O-060_23	Pre	STR	2632	0.000759878
No	O-060_23	Post	MOR	2632	0.000759878
No	M-042_12	Pre	MOR	2632	0.000759878
No	M-042_12	Post	HAE	2632	0.000759878
No	O-065_23	Pre	CD	2632	0.000759878
No	O-065_23	Post	CD	2632	0.000759878
No	M-045_12	Pre	CDM	2632	0.000759878
No	M-045_12	Post	HAE	2632	0.000759878
No	O-067_23	Pre	COR	2632	0.000759878
No	O-067_23	Post	COR	2632	0.000759878
No	O-068_23	Pre	COR	2632	0.000759878
No	O-068_23	Post	STR	2632	0.000759878
No	M-048_12	Pre	MOR	2632	0.000759878
No	M-048_12	Post	MOR	2632	0.000759878
No	O-072_23	Pre	COR	2632	0.000759878
No	O-072_23	Post	CD	2632	0.000759878
No	M-050_12	Pre	CD	2632	0.000759878
No	M-050_12	Post	STR	2632	0.000759878
No	O-075_23	Pre	CDM	2632	0.000759878
No	O-075_23	Post	MOR	2632	0.000759878
No	M-053_12	Pre	COR	2632	0.000759878
No	M-053_12	Post	STR	2632	0.000759878
No	M-054_12	Pre	COR	2632	0.000759878
No	M-054_12	Post	STR	2632	0.000759878
No	O-001_12	Pre	OTH	2632	0.000759878
No	O-001_12	Post	CDM	2632	0.000759878
No	L-045_45	Pre	MOR	2632	0.000759878
No	L-045_45	Post	MOR	2632	0.000759878
No	O-005_12	Pre	HAE	2632	0.000759878
No	O-005_12	Post	STA	2632	0.000759878
No	L-001_34	Pre	COR	2632	0.000759878
No	L-001_34	Post	COR	2632	0.000759878
No	L-048_45	Pre	COR	2632	0.000759878
No	L-048_45	Post	HAE	2632	0.000759878
No	O-008_12	Pre	STR	2632	0.000759878
No	O-008_12	Post	STA	2632	0.000759878
No	L-011_34	Pre	CDM	2632	0.000759878
No	L-011_34	Post	CDM	2632	0.000759878
No	O-011_12	Pre	CD	2632	0.000759878
No	O-011_12	Post	CDM	2632	0.000759878
No	O-012_12	Pre	MOR	2632	0.000759878
No	O-012_12	Post	STR	2632	0.000759878
No	L-015_34	Pre	HAE	2632	0.000759878
No	L-015_34	Post	MOR	2632	0.000759878
No	L-017_34	Pre	HAE	2632	0.000759878
No	L-017_34	Post	HAE	2632	0.000759878
No	L-019_34	Pre	HAE	2632	0.000759878
No	L-019_34	Post	OTH	2632	0.000759878
No	L-020_34	Pre	CD	2632	0.000759878
No	L-020_34	Post	MOR	2632	0.000759878
No	O-024_12	Pre	STR	2632	0.000759878
No	O-024_12	Post	COR	2632	0.000759878
No	O-026_12	Pre	STR	2632	0.000759878
No	O-026_12	Post	COR	2632	0.000759878
No	O-035_12	Pre	MOR	2632	0.000759878
No	O-035_12	Post	CD	2632	0.000759878
No	O-038_12	Pre	CDM	2632	0.000759878
No	O-038_12	Post	STR	2632	0.000759878
No	O-045_12	Pre	CDM	2632	0.000759878
No	O-045_12	Post	CD	2632	0.000759878
No	O-046_12	Pre	MOR	2632	0.000759878
No	O-046_12	Post	COR	2632	0.000759878
No	O-047_12	Pre	STR	2632	0.000759878
No	O-047_12	Post	STR	2632	0.000759878
No	O-051_12	Pre	STA	2632	0.000759878
No	O-051_12	Post	STA	2632	0.000759878
No	O-054_12	Pre	STA	2632	0.000759878
No	O-054_12	Post	MOR	2632	0.000759878
No	L-033_34	Pre	MOR	2632	0.000759878
No	L-033_34	Post	MOR	2632	0.000759878
No	O-057_12	Pre	CD	2632	0.000759878
No	O-057_12	Post	CD	2632	0.000759878
No	O-058_12	Pre	STA	2632	0.000759878
No	O-058_12	Post	MOR	2632	0.000759878
No	L-086_45	Pre	CDM	2632	0.000759878
No	L-086_45	Post	HAE	2632	0.000759878
No	O-066_12	Pre	MOR	2632	0.000759878
No	O-066_12	Post	STA	2632	0.000759878
No	O-067_12	Pre	COR	2632	0.000759878
No	O-067_12	Post	COR	2632	0.000759878
No	L-042_34	Pre	MOR	2632	0.000759878
No	L-042_34	Post	HAE	2632	0.000759878
No	L-044_34	Pre	COR	2632	0.000759878
No	L-044_34	Post	COR	2632	0.000759878
No	O-073_12	Pre	COR	2632	0.000759878
No	O-073_12	Post	COR	2632	0.000759878
No	L-046_34	Pre	COR	2632	0.000759878
No	L-046_34	Post	CD	2632	0.000759878
No	L-047_34	Pre	CD	2632	0.000759878
No	L-047_34	Post	COR	2632	0.000759878
No	L-048_34	Pre	HAE	2632	0.000759878
No	L-048_34	Post	COR	2632	0.000759878
No	L-098_45	Pre	CD	2632	0.000759878
No	L-098_45	Post	HAE	2632	0.000759878
No	L-051_34	Pre	COR	2632	0.000759878
No	L-051_34	Post	CD	2632	0.000759878
No	L-055_34	Pre	CDM	2632	0.000759878
No	L-055_34	Post	OTH	2632	0.000759878
No	L-056_34	Pre	STR	2632	0.000759878
No	L-056_34	Post	MOR	2632	0.000759878
No	L-057_34	Pre	STA	2632	0.000759878
No	L-057_34	Post	MOR	2632	0.000759878
No	L-001_23	Pre	COR	2632	0.000759878
No	L-001_23	Post	COR	2632	0.000759878
No	L-005_23	Pre	COR	2632	0.000759878
No	L-005_23	Post	MOR	2632	0.000759878
No	L-006_23	Pre	STR	2632	0.000759878
No	L-006_23	Post	MOR	2632	0.000759878
No	L-110_45	Pre	MOR	2632	0.000759878
No	L-110_45	Post	MOR	2632	0.000759878
No	L-011_23	Pre	CDM	2632	0.000759878
No	L-011_23	Post	CDM	2632	0.000759878
No	L-012_23	Pre	CDM	2632	0.000759878
No	L-012_23	Post	CDM	2632	0.000759878
No	L-068_34	Pre	COR	2632	0.000759878
No	L-068_34	Post	STR	2632	0.000759878
No	L-070_34	Pre	CDM	2632	0.000759878
No	L-070_34	Post	CDM	2632	0.000759878
No	L-019_23	Pre	CD	2632	0.000759878
No	L-019_23	Post	HAE	2632	0.000759878
No	L-075_34	Pre	STA	2632	0.000759878
No	L-075_34	Post	COR	2632	0.000759878
No	L-022_23	Pre	CD	2632	0.000759878
No	L-022_23	Post	CD	2632	0.000759878
No	L-023_23	Pre	CDM	2632	0.000759878
No	L-023_23	Post	CDM	2632	0.000759878
No	L-079_34	Pre	MOR	2632	0.000759878
No	L-079_34	Post	CDM	2632	0.000759878
No	L-080_34	Pre	CDM	2632	0.000759878
No	L-080_34	Post	CDM	2632	0.000759878
No	L-028_23	Pre	MOR	2632	0.000759878
No	L-028_23	Post	MOR	2632	0.000759878
No	L-086_34	Pre	CDM	2632	0.000759878
No	L-086_34	Post	CDM	2632	0.000759878
No	L-033_23	Pre	HAE	2632	0.000759878
No	L-033_23	Post	MOR	2632	0.000759878
No	L-088_34	Pre	CDM	2632	0.000759878
No	L-088_34	Post	CDM	2632	0.000759878
No	L-035_23	Pre	MOR	2632	0.000759878
No	L-035_23	Post	HAE	2632	0.000759878
No	L-039_23	Pre	CD	2632	0.000759878
No	L-039_23	Post	COR	2632	0.000759878
No	L-041_23	Pre	STR	2632	0.000759878
No	L-041_23	Post	MOR	2632	0.000759878
No	L-093_34	Pre	MOR	2632	0.000759878
No	L-093_34	Post	CDM	2632	0.000759878
No	L-044_23	Pre	COR	2632	0.000759878
No	L-044_23	Post	COR	2632	0.000759878
No	L-045_23	Pre	MOR	2632	0.000759878
No	L-045_23	Post	CDM	2632	0.000759878
No	L-048_23	Pre	COR	2632	0.000759878
No	L-048_23	Post	HAE	2632	0.000759878
No	L-099_34	Pre	CDM	2632	0.000759878
No	L-099_34	Post	MOR	2632	0.000759878
No	L-056_23	Pre	CD	2632	0.000759878
No	L-056_23	Post	STR	2632	0.000759878
No	L-057_23	Pre	OTH	2632	0.000759878
No	L-057_23	Post	STA	2632	0.000759878
No	L-058_23	Pre	COR	2632	0.000759878
No	L-058_23	Post	COR	2632	0.000759878
No	L-106_34	Pre	CD	2632	0.000759878
No	L-106_34	Post	CD	2632	0.000759878
No	L-060_23	Pre	OTH	2632	0.000759878
No	L-060_23	Post	HAE	2632	0.000759878
No	L-061_23	Pre	COR	2632	0.000759878
No	L-061_23	Post	CDM	2632	0.000759878
No	M-019_45	Pre	CDM	2632	0.000759878
No	M-019_45	Post	MOR	2632	0.000759878
No	L-065_23	Pre	STR	2632	0.000759878
No	L-065_23	Post	COR	2632	0.000759878
No	L-068_23	Pre	STA	2632	0.000759878
No	L-068_23	Post	COR	2632	0.000759878
No	L-070_23	Pre	MOR	2632	0.000759878
No	L-070_23	Post	CDM	2632	0.000759878
No	L-071_23	Pre	STR	2632	0.000759878
No	L-071_23	Post	HAE	2632	0.000759878
No	L-075_23	Pre	STA	2632	0.000759878
No	L-075_23	Post	STA	2632	0.000759878
No	L-127_34	Pre	CD	2632	0.000759878
No	L-127_34	Post	HAE	2632	0.000759878
No	L-079_23	Pre	MOR	2632	0.000759878
No	L-079_23	Post	MOR	2632	0.000759878
No	L-080_23	Pre	STA	2632	0.000759878
No	L-080_23	Post	CDM	2632	0.000759878
No	L-083_23	Pre	CDM	2632	0.000759878
No	L-083_23	Post	STR	2632	0.000759878
No	L-086_23	Pre	CD	2632	0.000759878
No	L-086_23	Post	CDM	2632	0.000759878
No	L-087_23	Pre	COR	2632	0.000759878
No	L-087_23	Post	STR	2632	0.000759878
No	L-089_23	Pre	CDM	2632	0.000759878
No	L-089_23	Post	CD	2632	0.000759878
No	L-090_23	Pre	STR	2632	0.000759878
No	L-090_23	Post	CD	2632	0.000759878
No	L-138_34	Pre	CDM	2632	0.000759878
No	L-138_34	Post	MOR	2632	0.000759878
No	L-093_23	Pre	CDM	2632	0.000759878
No	L-093_23	Post	MOR	2632	0.000759878
No	L-094_23	Pre	CDM	2632	0.000759878
No	L-094_23	Post	HAE	2632	0.000759878
No	M-049_45	Pre	CDM	2632	0.000759878
No	M-049_45	Post	CDM	2632	0.000759878
No	L-148_34	Pre	STR	2632	0.000759878
No	L-148_34	Post	CDM	2632	0.000759878
No	L-153_34	Pre	COR	2632	0.000759878
No	L-153_34	Post	MOR	2632	0.000759878
No	M-004_34	Pre	HAE	2632	0.000759878
No	M-004_34	Post	HAE	2632	0.000759878
No	L-099_23	Pre	MOR	2632	0.000759878
No	L-099_23	Post	CDM	2632	0.000759878
No	O-007_45	Pre	CDM	2632	0.000759878
No	O-007_45	Post	HAE	2632	0.000759878
No	M-013_34	Pre	STR	2632	0.000759878
No	M-013_34	Post	STA	2632	0.000759878
No	M-016_34	Pre	MOR	2632	0.000759878
No	M-016_34	Post	CDM	2632	0.000759878
No	M-018_34	Pre	STA	2632	0.000759878
No	M-018_34	Post	STR	2632	0.000759878
No	M-023_34	Pre	HAE	2632	0.000759878
No	M-023_34	Post	CD	2632	0.000759878
No	L-110_23	Pre	STR	2632	0.000759878
No	L-110_23	Post	MOR	2632	0.000759878
No	L-115_23	Pre	STR	2632	0.000759878
No	L-115_23	Post	MOR	2632	0.000759878
No	L-117_23	Pre	STA	2632	0.000759878
No	L-117_23	Post	STR	2632	0.000759878
No	M-034_34	Pre	CD	2632	0.000759878
No	M-034_34	Post	CD	2632	0.000759878
No	O-020_45	Pre	CDM	2632	0.000759878
No	O-020_45	Post	MOR	2632	0.000759878
No	L-124_23	Pre	STA	2632	0.000759878
No	L-124_23	Post	MOR	2632	0.000759878
No	L-125_23	Pre	COR	2632	0.000759878
No	L-125_23	Post	STR	2632	0.000759878
No	M-042_34	Pre	HAE	2632	0.000759878
No	M-042_34	Post	CD	2632	0.000759878
No	M-043_34	Pre	HAE	2632	0.000759878
No	M-043_34	Post	HAE	2632	0.000759878
No	O-027_45	Pre	HAE	2632	0.000759878
No	O-027_45	Post	HAE	2632	0.000759878
No	L-137_23	Pre	COR	2632	0.000759878
No	L-137_23	Post	STR	2632	0.000759878
No	M-047_34	Pre	CD	2632	0.000759878
No	M-047_34	Post	CD	2632	0.000759878
No	M-048_34	Pre	MOR	2632	0.000759878
No	M-048_34	Post	HAE	2632	0.000759878
No	M-049_34	Pre	HAE	2632	0.000759878
No	M-049_34	Post	CDM	2632	0.000759878
No	L-142_23	Pre	CD	2632	0.000759878
No	L-142_23	Post	STR	2632	0.000759878
No	M-053_34	Pre	STA	2632	0.000759878
No	M-053_34	Post	COR	2632	0.000759878
No	L-148_23	Pre	HAE	2632	0.000759878
No	L-148_23	Post	STR	2632	0.000759878
No	O-043_45	Pre	CD	2632	0.000759878
No	O-043_45	Post	MOR	2632	0.000759878
No	O-007_34	Pre	CD	2632	0.000759878
No	O-007_34	Post	CDM	2632	0.000759878
No	O-046_45	Pre	STR	2632	0.000759878
No	O-046_45	Post	STR	2632	0.000759878
No	M-004_23	Pre	CD	2632	0.000759878
No	M-004_23	Post	HAE	2632	0.000759878
No	M-006_23	Pre	COR	2632	0.000759878
No	M-006_23	Post	STR	2632	0.000759878
No	O-011_34	Pre	CDM	2632	0.000759878
No	O-011_34	Post	HAE	2632	0.000759878
No	O-012_34	Pre	MOR	2632	0.000759878
No	O-012_34	Post	MOR	2632	0.000759878
No	O-055_45	Pre	HAE	2632	0.000759878
No	O-055_45	Post	MOR	2632	0.000759878
No	O-058_45	Pre	MOR	2632	0.000759878
No	O-058_45	Post	MOR	2632	0.000759878
No	M-016_23	Pre	CD	2632	0.000759878
No	M-016_23	Post	MOR	2632	0.000759878
No	M-018_23	Pre	CD	2632	0.000759878
No	M-018_23	Post	STA	2632	0.000759878
No	M-023_23	Pre	CDM	2632	0.000759878
No	M-023_23	Post	HAE	2632	0.000759878
No	O-064_45	Pre	CDM	2632	0.000759878
No	O-064_45	Post	CDM	2632	0.000759878
No	O-023_34	Pre	MOR	2632	0.000759878
No	O-023_34	Post	CDM	2632	0.000759878
No	M-030_23	Pre	HAE	2632	0.000759878
No	M-030_23	Post	HAE	2632	0.000759878
No	M-034_23	Pre	MOR	2632	0.000759878
No	M-034_23	Post	CD	2632	0.000759878
No	M-036_23	Pre	STA	2632	0.000759878
No	M-036_23	Post	COR	2632	0.000759878
No	M-038_23	Pre	CD	2632	0.000759878
No	M-038_23	Post	CD	2632	0.000759878
No	O-039_34	Pre	CDM	2632	0.000759878
No	O-039_34	Post	CDM	2632	0.000759878
No	M-042_23	Pre	HAE	2632	0.000759878
No	M-042_23	Post	HAE	2632	0.000759878
No	M-043_23	Pre	STR	2632	0.000759878
No	M-043_23	Post	HAE	2632	0.000759878
No	O-045_34	Pre	CD	2632	0.000759878
No	O-045_34	Post	CDM	2632	0.000759878
No	O-046_34	Pre	CD	2632	0.000759878
No	O-046_34	Post	STR	2632	0.000759878
No	M-046_23	Pre	HAE	2632	0.000759878
No	M-046_23	Post	HAE	2632	0.000759878
No	O-087_45	Pre	MOR	2632	0.000759878
No	O-087_45	Post	CDM	2632	0.000759878
No	O-054_34	Pre	COR	2632	0.000759878
No	O-054_34	Post	HAE	2632	0.000759878
No	M-049_23	Pre	STA	2632	0.000759878
No	M-049_23	Post	HAE	2632	0.000759878
No	M-050_23	Pre	STR	2632	0.000759878
No	M-050_23	Post	CD	2632	0.000759878
No	M-053_23	Pre	STR	2632	0.000759878
No	M-053_23	Post	STA	2632	0.000759878
No	O-001_23	Pre	CDM	2632	0.000759878
No	O-001_23	Post	HAE	2632	0.000759878
No	O-065_34	Pre	CD	2632	0.000759878
No	O-065_34	Post	STR	2632	0.000759878
No	O-008_23	Pre	STA	2632	0.000759878
No	O-008_23	Post	HAE	2632	0.000759878
No	O-067_34	Pre	COR	2632	0.000759878
No	O-067_34	Post	CDM	2632	0.000759878
No	O-010_23	Pre	CDM	2632	0.000759878
No	O-010_23	Post	CD	2632	0.000759878
No	O-070_34	Pre	CD	2632	0.000759878
No	O-070_34	Post	CD	2632	0.000759878
No	O-072_34	Pre	CD	2632	0.000759878
No	O-072_34	Post	CD	2632	0.000759878
No	O-013_23	Pre	COR	2632	0.000759878
No	O-013_23	Post	COR	2632	0.000759878
No	O-016_23	Pre	MOR	2632	0.000759878
No	O-016_23	Post	HAE	2632	0.000759878
No	O-017_23	Pre	STA	2632	0.000759878
No	O-017_23	Post	STA	2632	0.000759878
No	L-024_56	Pre	MOR	2632	0.000759878
No	L-024_56	Post	MOR	2632	0.000759878
No	O-021_23	Pre	COR	2632	0.000759878
No	O-021_23	Post	STA	2632	0.000759878
No	O-085_34	Pre	CD	2632	0.000759878
No	O-085_34	Post	CD	2632	0.000759878
No	O-023_23	Pre	MOR	2632	0.000759878
No	O-023_23	Post	MOR	2632	0.000759878
No	L-029_56	Pre	COR	2632	0.000759878
No	L-029_56	Post	COR	2632	0.000759878
No	L-006_45	Pre	HAE	2632	0.000759878
No	L-006_45	Post	CDM	2632	0.000759878
No	L-031_56	Pre	COR	2632	0.000759878
No	L-031_56	Post	COR	2632	0.000759878
No	O-045_23	Pre	CD	2632	0.000759878
No	O-045_23	Post	CD	2632	0.000759878
No	O-046_23	Pre	COR	2632	0.000759878
No	O-046_23	Post	CD	2632	0.000759878
No	O-047_23	Pre	STR	2632	0.000759878
No	O-047_23	Post	HAE	2632	0.000759878
No	L-015_45	Pre	MOR	2632	0.000759878
No	L-015_45	Post	CDM	2632	0.000759878
No	L-017_45	Pre	HAE	2632	0.000759878
No	L-017_45	Post	HAE	2632	0.000759878
No	O-054_23	Pre	MOR	2632	0.000759878
No	O-054_23	Post	COR	2632	0.000759878
No	O-056_23	Pre	STR	2632	0.000759878
No	O-056_23	Post	STA	2632	0.000759878
No	O-057_23	Pre	CD	2632	0.000759878
No	O-057_23	Post	HAE	2632	0.000759878
No	L-024_45	Pre	MOR	2632	0.000759878
No	L-024_45	Post	MOR	2632	0.000759878
No	L-025_45	Pre	CDM	2632	0.000759878
No	L-025_45	Post	MOR	2632	0.000759878
No	L-026_45	Pre	MOR	2632	0.000759878
No	L-026_45	Post	MOR	2632	0.000759878
No	L-027_45	Pre	HAE	2632	0.000759878
No	L-027_45	Post	MOR	2632	0.000759878
No	O-066_23	Pre	STA	2632	0.000759878
No	O-066_23	Post	STR	2632	0.000759878
No	L-030_45	Pre	MOR	2632	0.000759878
No	L-030_45	Post	MOR	2632	0.000759878
No	L-033_45	Pre	MOR	2632	0.000759878
No	L-033_45	Post	MOR	2632	0.000759878
No	O-070_23	Pre	CD	2632	0.000759878
No	O-070_23	Post	CD	2632	0.000759878
No	L-035_45	Pre	HAE	2632	0.000759878
No	L-035_45	Post	CDM	2632	0.000759878
No	O-073_23	Pre	COR	2632	0.000759878
No	O-073_23	Post	HAE	2632	0.000759878
No	L-041_45	Pre	CD	2632	0.000759878
No	L-041_45	Post	CD	2632	0.000759878
No	O-078_23	Pre	CD	2632	0.000759878
No	O-078_23	Post	STR	2632	0.000759878
No	O-083_23	Pre	STR	2632	0.000759878
No	O-083_23	Post	STA	2632	0.000759878
No	O-084_23	Pre	CD	2632	0.000759878
No	O-084_23	Post	CD	2632	0.000759878
No	L-063_56	Pre	CDM	2632	0.000759878
No	L-063_56	Post	HAE	2632	0.000759878
No	O-088_23	Pre	COR	2632	0.000759878
No	O-088_23	Post	STR	2632	0.000759878
No	L-047_45	Pre	COR	2632	0.000759878
No	L-047_45	Post	MOR	2632	0.000759878
No	L-066_56	Pre	CDM	2632	0.000759878
No	L-066_56	Post	CDM	2632	0.000759878
No	L-010_34	Pre	CDM	2632	0.000759878
No	L-010_34	Post	CDM	2632	0.000759878
No	L-051_45	Pre	CD	2632	0.000759878
No	L-051_45	Post	HAE	2632	0.000759878
No	L-012_34	Pre	CDM	2632	0.000759878
No	L-012_34	Post	CDM	2632	0.000759878
No	L-014_34	Pre	STR	2632	0.000759878
No	L-014_34	Post	CDM	2632	0.000759878
No	L-057_45	Pre	MOR	2632	0.000759878
No	L-057_45	Post	MOR	2632	0.000759878
No	L-058_45	Pre	COR	2632	0.000759878
No	L-058_45	Post	COR	2632	0.000759878
No	L-059_45	Pre	CD	2632	0.000759878
No	L-059_45	Post	CDM	2632	0.000759878
No	L-060_45	Pre	CDM	2632	0.000759878
No	L-060_45	Post	CD	2632	0.000759878
No	L-022_34	Pre	CD	2632	0.000759878
No	L-022_34	Post	STR	2632	0.000759878
No	L-023_34	Pre	CDM	2632	0.000759878
No	L-023_34	Post	COR	2632	0.000759878
No	L-024_34	Pre	COR	2632	0.000759878
No	L-024_34	Post	MOR	2632	0.000759878
No	L-025_34	Pre	MOR	2632	0.000759878
No	L-025_34	Post	CDM	2632	0.000759878
No	L-026_34	Pre	STR	2632	0.000759878
No	L-026_34	Post	MOR	2632	0.000759878
No	L-027_34	Pre	HAE	2632	0.000759878
No	L-027_34	Post	HAE	2632	0.000759878
No	L-028_34	Pre	MOR	2632	0.000759878
No	L-028_34	Post	STR	2632	0.000759878
No	L-029_34	Pre	COR	2632	0.000759878
No	L-029_34	Post	COR	2632	0.000759878
No	L-030_34	Pre	MOR	2632	0.000759878
No	L-030_34	Post	MOR	2632	0.000759878
No	L-079_45	Pre	CDM	2632	0.000759878
No	L-079_45	Post	CDM	2632	0.000759878
No	L-035_34	Pre	HAE	2632	0.000759878
No	L-035_34	Post	HAE	2632	0.000759878
No	L-036_34	Pre	MOR	2632	0.000759878
No	L-036_34	Post	STR	2632	0.000759878
No	L-104_56	Pre	MOR	2632	0.000759878
No	L-104_56	Post	CDM	2632	0.000759878
No	L-039_34	Pre	COR	2632	0.000759878
No	L-039_34	Post	CDM	2632	0.000759878
No	L-041_34	Pre	MOR	2632	0.000759878
No	L-041_34	Post	CD	2632	0.000759878
No	L-089_45	Pre	CD	2632	0.000759878
No	L-089_45	Post	CDM	2632	0.000759878
No	L-090_45	Pre	CD	2632	0.000759878
No	L-090_45	Post	CD	2632	0.000759878
No	L-045_34	Pre	CDM	2632	0.000759878
No	L-045_34	Post	MOR	2632	0.000759878
No	L-094_45	Pre	CDM	2632	0.000759878
No	L-094_45	Post	MOR	2632	0.000759878
No	L-095_45	Pre	STR	2632	0.000759878
No	L-095_45	Post	STR	2632	0.000759878
No	L-096_45	Pre	MOR	2632	0.000759878
No	L-096_45	Post	CD	2632	0.000759878
No	L-120_56	Pre	CD	2632	0.000759878
No	L-120_56	Post	CD	2632	0.000759878
No	L-121_56	Pre	MOR	2632	0.000759878
No	L-121_56	Post	CDM	2632	0.000759878
No	L-100_45	Pre	CDM	2632	0.000759878
No	L-100_45	Post	MOR	2632	0.000759878
No	L-103_45	Pre	COR	2632	0.000759878
No	L-103_45	Post	COR	2632	0.000759878
No	L-104_45	Pre	STR	2632	0.000759878
No	L-104_45	Post	MOR	2632	0.000759878
No	L-058_34	Pre	COR	2632	0.000759878
No	L-058_34	Post	COR	2632	0.000759878
No	L-059_34	Pre	CD	2632	0.000759878
No	L-059_34	Post	CD	2632	0.000759878
No	L-060_34	Pre	HAE	2632	0.000759878
No	L-060_34	Post	CDM	2632	0.000759878
No	L-132_56	Pre	HAE	2632	0.000759878
No	L-132_56	Post	MOR	2632	0.000759878
No	L-065_34	Pre	COR	2632	0.000759878
No	L-065_34	Post	CD	2632	0.000759878
No	L-066_34	Pre	MOR	2632	0.000759878
No	L-066_34	Post	HAE	2632	0.000759878
No	L-137_56	Pre	MOR	2632	0.000759878
No	L-137_56	Post	CDM	2632	0.000759878
No	L-119_45	Pre	CDM	2632	0.000759878
No	L-119_45	Post	CDM	2632	0.000759878
No	L-071_34	Pre	HAE	2632	0.000759878
No	L-071_34	Post	CDM	2632	0.000759878
No	L-124_45	Pre	COR	2632	0.000759878
No	L-124_45	Post	CDM	2632	0.000759878
No	L-125_45	Pre	MOR	2632	0.000759878
No	L-125_45	Post	MOR	2632	0.000759878
No	L-078_34	Pre	CDM	2632	0.000759878
No	L-078_34	Post	CDM	2632	0.000759878
No	L-148_56	Pre	CDM	2632	0.000759878
No	L-148_56	Post	CDM	2632	0.000759878
No	L-129_45	Pre	CD	2632	0.000759878
No	L-129_45	Post	STR	2632	0.000759878
No	L-083_34	Pre	STR	2632	0.000759878
No	L-083_34	Post	CDM	2632	0.000759878
No	L-132_45	Pre	MOR	2632	0.000759878
No	L-132_45	Post	HAE	2632	0.000759878
No	L-087_34	Pre	STR	2632	0.000759878
No	L-087_34	Post	OTH	2632	0.000759878
No	L-135_45	Pre	CDM	2632	0.000759878
No	L-135_45	Post	CDM	2632	0.000759878
No	L-089_34	Pre	CD	2632	0.000759878
No	L-089_34	Post	CD	2632	0.000759878
No	L-090_34	Pre	CD	2632	0.000759878
No	L-090_34	Post	CD	2632	0.000759878
No	L-092_34	Pre	COR	2632	0.000759878
No	L-092_34	Post	STR	2632	0.000759878
No	M-016_56	Pre	CD	2632	0.000759878
No	M-016_56	Post	CDM	2632	0.000759878
No	L-094_34	Pre	HAE	2632	0.000759878
No	L-094_34	Post	CDM	2632	0.000759878
No	L-095_34	Pre	MOR	2632	0.000759878
No	L-095_34	Post	STR	2632	0.000759878
No	L-096_34	Pre	CDM	2632	0.000759878
No	L-096_34	Post	MOR	2632	0.000759878
No	L-150_45	Pre	CDM	2632	0.000759878
No	L-150_45	Post	CDM	2632	0.000759878
No	L-101_34	Pre	CD	2632	0.000759878
No	L-101_34	Post	COR	2632	0.000759878
No	L-104_34	Pre	STR	2632	0.000759878
No	L-104_34	Post	STR	2632	0.000759878
No	L-105_34	Pre	CD	2632	0.000759878
No	L-105_34	Post	CD	2632	0.000759878
No	M-010_45	Pre	CD	2632	0.000759878
No	M-010_45	Post	CD	2632	0.000759878
No	L-107_34	Pre	CD	2632	0.000759878
No	L-107_34	Post	MOR	2632	0.000759878
No	L-110_34	Pre	MOR	2632	0.000759878
No	L-110_34	Post	MOR	2632	0.000759878
No	M-038_56	Pre	CD	2632	0.000759878
No	M-038_56	Post	CD	2632	0.000759878
No	L-117_34	Pre	STR	2632	0.000759878
No	L-117_34	Post	COR	2632	0.000759878
No	L-120_34	Pre	COR	2632	0.000759878
No	L-120_34	Post	COR	2632	0.000759878
No	L-124_34	Pre	MOR	2632	0.000759878
No	L-124_34	Post	COR	2632	0.000759878
No	L-125_34	Pre	STR	2632	0.000759878
No	L-125_34	Post	MOR	2632	0.000759878
No	L-126_34	Pre	CDM	2632	0.000759878
No	L-126_34	Post	CDM	2632	0.000759878
No	M-030_45	Pre	STR	2632	0.000759878
No	M-030_45	Post	CDM	2632	0.000759878
No	L-128_34	Pre	CDM	2632	0.000759878
No	L-128_34	Post	CDM	2632	0.000759878
No	L-129_34	Pre	MOR	2632	0.000759878
No	L-129_34	Post	CD	2632	0.000759878
No	L-130_34	Pre	CD	2632	0.000759878
No	L-130_34	Post	CD	2632	0.000759878
No	L-134_34	Pre	COR	2632	0.000759878
No	L-134_34	Post	STR	2632	0.000759878
No	L-135_34	Pre	HAE	2632	0.000759878
No	L-135_34	Post	CDM	2632	0.000759878
No	L-136_34	Pre	CDM	2632	0.000759878
No	L-136_34	Post	CDM	2632	0.000759878
No	L-137_34	Pre	STR	2632	0.000759878
No	L-137_34	Post	CDM	2632	0.000759878
No	M-043_45	Pre	HAE	2632	0.000759878
No	M-043_45	Post	CDM	2632	0.000759878
No	L-140_34	Pre	CD	2632	0.000759878
No	L-140_34	Post	CD	2632	0.000759878
No	L-142_34	Pre	STR	2632	0.000759878
No	L-142_34	Post	CDM	2632	0.000759878
No	O-016_56	Pre	MOR	2632	0.000759878
No	O-016_56	Post	MOR	2632	0.000759878
No	M-050_45	Pre	CD	2632	0.000759878
No	M-050_45	Post	MOR	2632	0.000759878
No	M-053_45	Pre	COR	2632	0.000759878
No	M-053_45	Post	STA	2632	0.000759878
No	O-001_45	Pre	CDM	2632	0.000759878
No	O-001_45	Post	CDM	2632	0.000759878
No	M-006_34	Pre	STR	2632	0.000759878
No	M-006_34	Post	STR	2632	0.000759878
No	O-024_56	Pre	MOR	2632	0.000759878
No	O-024_56	Post	MOR	2632	0.000759878
No	O-009_45	Pre	CD	2632	0.000759878
No	O-009_45	Post	CD	2632	0.000759878
No	O-010_45	Pre	CD	2632	0.000759878
No	O-010_45	Post	CDM	2632	0.000759878
No	O-011_45	Pre	HAE	2632	0.000759878
No	O-011_45	Post	MOR	2632	0.000759878
No	O-013_45	Pre	MOR	2632	0.000759878
No	O-013_45	Post	MOR	2632	0.000759878
No	M-025_34	Pre	CD	2632	0.000759878
No	M-025_34	Post	HAE	2632	0.000759878
No	M-029_34	Pre	CDM	2632	0.000759878
No	M-029_34	Post	CDM	2632	0.000759878
No	M-030_34	Pre	HAE	2632	0.000759878
No	M-030_34	Post	STR	2632	0.000759878
No	O-043_56	Pre	MOR	2632	0.000759878
No	O-043_56	Post	HAE	2632	0.000759878
No	O-044_56	Pre	CDM	2632	0.000759878
No	O-044_56	Post	CDM	2632	0.000759878
No	M-038_34	Pre	CD	2632	0.000759878
No	M-038_34	Post	CD	2632	0.000759878
No	M-041_34	Pre	CD	2632	0.000759878
No	M-041_34	Post	HAE	2632	0.000759878
No	O-024_45	Pre	COR	2632	0.000759878
No	O-024_45	Post	MOR	2632	0.000759878
No	O-048_56	Pre	HAE	2632	0.000759878
No	O-048_56	Post	CDM	2632	0.000759878
No	O-049_56	Pre	MOR	2632	0.000759878
No	O-049_56	Post	CDM	2632	0.000759878
No	M-045_34	Pre	MOR	2632	0.000759878
No	M-045_34	Post	MOR	2632	0.000759878
No	O-054_56	Pre	HAE	2632	0.000759878
No	O-054_56	Post	HAE	2632	0.000759878
No	O-031_45	Pre	HAE	2632	0.000759878
No	O-031_45	Post	HAE	2632	0.000759878
No	O-033_45	Pre	MOR	2632	0.000759878
No	O-033_45	Post	CDM	2632	0.000759878
No	M-050_34	Pre	CD	2632	0.000759878
No	M-050_34	Post	CD	2632	0.000759878
No	O-035_45	Pre	CD	2632	0.000759878
No	O-035_45	Post	CDM	2632	0.000759878
No	O-001_34	Pre	HAE	2632	0.000759878
No	O-001_34	Post	CDM	2632	0.000759878
No	O-064_56	Pre	CDM	2632	0.000759878
No	O-064_56	Post	CDM	2632	0.000759878
No	O-045_45	Pre	CDM	2632	0.000759878
No	O-045_45	Post	CDM	2632	0.000759878
No	O-066_56	Pre	STR	2632	0.000759878
No	O-066_56	Post	HAE	2632	0.000759878
No	O-009_34	Pre	STR	2632	0.000759878
No	O-009_34	Post	CD	2632	0.000759878
No	O-010_34	Pre	CD	2632	0.000759878
No	O-010_34	Post	CD	2632	0.000759878
No	O-052_45	Pre	HAE	2632	0.000759878
No	O-052_45	Post	CDM	2632	0.000759878
No	O-054_45	Pre	HAE	2632	0.000759878
No	O-054_45	Post	HAE	2632	0.000759878
No	O-072_56	Pre	COR	2632	0.000759878
No	O-072_56	Post	STR	2632	0.000759878
No	O-075_56	Pre	MOR	2632	0.000759878
No	O-075_56	Post	CDM	2632	0.000759878
No	O-017_34	Pre	STA	2632	0.000759878
No	O-017_34	Post	COR	2632	0.000759878
No	O-018_34	Pre	STR	2632	0.000759878
No	O-018_34	Post	COR	2632	0.000759878
No	O-021_34	Pre	STA	2632	0.000759878
No	O-021_34	Post	STR	2632	0.000759878
No	O-087_56	Pre	CDM	2632	0.000759878
No	O-087_56	Post	CDM	2632	0.000759878
No	O-065_45	Pre	STR	2632	0.000759878
No	O-065_45	Post	CD	2632	0.000759878
No	O-027_34	Pre	HAE	2632	0.000759878
No	O-027_34	Post	HAE	2632	0.000759878
No	O-030_34	Pre	HAE	2632	0.000759878
No	O-030_34	Post	HAE	2632	0.000759878
No	O-031_34	Pre	STR	2632	0.000759878
No	O-031_34	Post	HAE	2632	0.000759878
No	O-034_34	Pre	STR	2632	0.000759878
No	O-034_34	Post	COR	2632	0.000759878
No	L-006_68	Pre	HAE	2632	0.000759878
No	L-006_68	Post	MOR	2632	0.000759878
No	O-040_34	Pre	CDM	2632	0.000759878
No	O-040_34	Post	CDM	2632	0.000759878
No	O-043_34	Pre	HAE	2632	0.000759878
No	O-043_34	Post	CD	2632	0.000759878
No	L-014_68	Pre	STR	2632	0.000759878
No	L-014_68	Post	MOR	2632	0.000759878
No	O-084_45	Pre	COR	2632	0.000759878
No	O-084_45	Post	OTH	2632	0.000759878
No	O-047_34	Pre	HAE	2632	0.000759878
No	O-047_34	Post	COR	2632	0.000759878
No	L-017_68	Pre	HAE	2632	0.000759878
No	L-017_68	Post	CDM	2632	0.000759878
No	L-001_56	Pre	STA	2632	0.000759878
No	L-001_56	Post	STR	2632	0.000759878
No	O-055_34	Pre	HAE	2632	0.000759878
No	O-055_34	Post	HAE	2632	0.000759878
No	L-005_56	Pre	CDM	2632	0.000759878
No	L-005_56	Post	CDM	2632	0.000759878
No	O-058_34	Pre	COR	2632	0.000759878
No	O-058_34	Post	MOR	2632	0.000759878
No	O-060_34	Pre	MOR	2632	0.000759878
No	O-060_34	Post	CDM	2632	0.000759878
No	L-011_56	Pre	MOR	2632	0.000759878
No	L-011_56	Post	MOR	2632	0.000759878
No	L-024_68	Pre	MOR	2632	0.000759878
No	L-024_68	Post	MOR	2632	0.000759878
No	L-014_56	Pre	MOR	2632	0.000759878
No	L-014_56	Post	STR	2632	0.000759878
No	O-068_34	Pre	STR	2632	0.000759878
No	O-068_34	Post	STR	2632	0.000759878
No	L-017_56	Pre	HAE	2632	0.000759878
No	L-017_56	Post	HAE	2632	0.000759878
No	L-020_56	Pre	STR	2632	0.000759878
No	L-020_56	Post	STR	2632	0.000759878
No	O-073_34	Pre	HAE	2632	0.000759878
No	O-073_34	Post	COR	2632	0.000759878
No	O-075_34	Pre	MOR	2632	0.000759878
No	O-075_34	Post	CDM	2632	0.000759878
No	O-078_34	Pre	STR	2632	0.000759878
No	O-078_34	Post	CD	2632	0.000759878
No	L-034_68	Pre	MOR	2632	0.000759878
No	L-034_68	Post	MOR	2632	0.000759878
No	O-084_34	Pre	CD	2632	0.000759878
No	O-084_34	Post	COR	2632	0.000759878
No	L-026_56	Pre	MOR	2632	0.000759878
No	L-026_56	Post	CDM	2632	0.000759878
No	O-087_34	Pre	STR	2632	0.000759878
No	O-087_34	Post	MOR	2632	0.000759878
No	L-040_68	Pre	MOR	2632	0.000759878
No	L-040_68	Post	HAE	2632	0.000759878
No	L-030_56	Pre	MOR	2632	0.000759878
No	L-030_56	Post	STR	2632	0.000759878
No	L-042_68	Pre	CDM	2632	0.000759878
No	L-042_68	Post	MOR	2632	0.000759878
No	L-011_45	Pre	CDM	2632	0.000759878
No	L-011_45	Post	MOR	2632	0.000759878
No	L-012_45	Pre	CDM	2632	0.000759878
No	L-012_45	Post	CDM	2632	0.000759878
No	L-014_45	Pre	CDM	2632	0.000759878
No	L-014_45	Post	MOR	2632	0.000759878
No	L-040_56	Pre	STR	2632	0.000759878
No	L-040_56	Post	MOR	2632	0.000759878
No	L-041_56	Pre	CD	2632	0.000759878
No	L-041_56	Post	CDM	2632	0.000759878
No	L-020_45	Pre	MOR	2632	0.000759878
No	L-020_45	Post	STR	2632	0.000759878
No	L-022_45	Pre	STR	2632	0.000759878
No	L-022_45	Post	STR	2632	0.000759878
No	L-023_45	Pre	COR	2632	0.000759878
No	L-023_45	Post	CDM	2632	0.000759878
No	L-045_56	Pre	MOR	2632	0.000759878
No	L-045_56	Post	MOR	2632	0.000759878
No	L-057_68	Pre	OTH	2632	0.000759878
No	L-057_68	Post	MOR	2632	0.000759878
No	L-047_56	Pre	MOR	2632	0.000759878
No	L-047_56	Post	CDM	2632	0.000759878
No	L-048_56	Pre	HAE	2632	0.000759878
No	L-048_56	Post	HAE	2632	0.000759878
No	L-029_45	Pre	COR	2632	0.000759878
No	L-029_45	Post	COR	2632	0.000759878
No	L-051_56	Pre	HAE	2632	0.000759878
No	L-051_56	Post	MOR	2632	0.000759878
No	L-053_56	Pre	HAE	2632	0.000759878
No	L-053_56	Post	HAE	2632	0.000759878
No	L-034_45	Pre	CD	2632	0.000759878
No	L-034_45	Post	STR	2632	0.000759878
No	L-055_56	Pre	MOR	2632	0.000759878
No	L-055_56	Post	MOR	2632	0.000759878
No	L-040_45	Pre	CDM	2632	0.000759878
No	L-040_45	Post	STR	2632	0.000759878
No	L-058_56	Pre	COR	2632	0.000759878
No	L-058_56	Post	COR	2632	0.000759878
No	L-042_45	Pre	HAE	2632	0.000759878
No	L-042_45	Post	CD	2632	0.000759878
No	L-043_45	Pre	CDM	2632	0.000759878
No	L-043_45	Post	STR	2632	0.000759878
No	L-044_45	Pre	COR	2632	0.000759878
No	L-044_45	Post	CD	2632	0.000759878
No	L-080_68	Pre	MOR	2632	0.000759878
No	L-080_68	Post	MOR	2632	0.000759878
No	L-046_45	Pre	CD	2632	0.000759878
No	L-046_45	Post	HAE	2632	0.000759878
No	L-065_56	Pre	MOR	2632	0.000759878
No	L-065_56	Post	MOR	2632	0.000759878
No	L-087_68	Pre	CDM	2632	0.000759878
No	L-087_68	Post	CDM	2632	0.000759878
No	L-050_45	Pre	COR	2632	0.000759878
No	L-050_45	Post	MOR	2632	0.000759878
No	L-070_56	Pre	CD	2632	0.000759878
No	L-070_56	Post	CD	2632	0.000759878
No	L-053_45	Pre	COR	2632	0.000759878
No	L-053_45	Post	HAE	2632	0.000759878
No	L-055_45	Pre	OTH	2632	0.000759878
No	L-055_45	Post	MOR	2632	0.000759878
No	L-094_68	Pre	CDM	2632	0.000759878
No	L-094_68	Post	STA	2632	0.000759878
No	L-078_56	Pre	CDM	2632	0.000759878
No	L-078_56	Post	CDM	2632	0.000759878
No	L-079_56	Pre	CDM	2632	0.000759878
No	L-079_56	Post	CDM	2632	0.000759878
No	L-080_56	Pre	HAE	2632	0.000759878
No	L-080_56	Post	MOR	2632	0.000759878
No	L-063_45	Pre	HAE	2632	0.000759878
No	L-063_45	Post	CDM	2632	0.000759878
No	L-064_45	Pre	CD	2632	0.000759878
No	L-064_45	Post	MOR	2632	0.000759878
No	L-065_45	Pre	CD	2632	0.000759878
No	L-065_45	Post	MOR	2632	0.000759878
No	L-066_45	Pre	HAE	2632	0.000759878
No	L-066_45	Post	CDM	2632	0.000759878
No	L-068_45	Pre	STR	2632	0.000759878
No	L-068_45	Post	COR	2632	0.000759878
No	L-070_45	Pre	CDM	2632	0.000759878
No	L-070_45	Post	CD	2632	0.000759878
No	L-071_45	Pre	CDM	2632	0.000759878
No	L-071_45	Post	MOR	2632	0.000759878
No	L-075_45	Pre	COR	2632	0.000759878
No	L-075_45	Post	OTH	2632	0.000759878
No	L-078_45	Pre	CDM	2632	0.000759878
No	L-078_45	Post	CDM	2632	0.000759878
No	L-117_68	Pre	CD	2632	0.000759878
No	L-117_68	Post	MOR	2632	0.000759878
No	L-080_45	Pre	CDM	2632	0.000759878
No	L-080_45	Post	HAE	2632	0.000759878
No	L-083_45	Pre	CDM	2632	0.000759878
No	L-083_45	Post	MOR	2632	0.000759878
No	L-121_68	Pre	CDM	2632	0.000759878
No	L-121_68	Post	CDM	2632	0.000759878
No	L-087_45	Pre	OTH	2632	0.000759878
No	L-087_45	Post	STR	2632	0.000759878
No	L-088_45	Pre	CDM	2632	0.000759878
No	L-088_45	Post	CDM	2632	0.000759878
No	L-125_68	Pre	MOR	2632	0.000759878
No	L-125_68	Post	MOR	2632	0.000759878
No	L-110_56	Pre	MOR	2632	0.000759878
No	L-110_56	Post	HAE	2632	0.000759878
No	L-093_45	Pre	CDM	2632	0.000759878
No	L-093_45	Post	MOR	2632	0.000759878
No	L-114_56	Pre	CDM	2632	0.000759878
No	L-114_56	Post	CD	2632	0.000759878
No	L-115_56	Pre	MOR	2632	0.000759878
No	L-115_56	Post	CDM	2632	0.000759878
No	L-119_56	Pre	CDM	2632	0.000759878
No	L-119_56	Post	CD	2632	0.000759878
No	L-135_68	Pre	HAE	2632	0.000759878
No	L-135_68	Post	CDM	2632	0.000759878
No	L-137_68	Pre	CDM	2632	0.000759878
No	L-137_68	Post	CDM	2632	0.000759878
No	L-122_56	Pre	CDM	2632	0.000759878
No	L-122_56	Post	CD	2632	0.000759878
No	L-124_56	Pre	CDM	2632	0.000759878
No	L-124_56	Post	CDM	2632	0.000759878
No	L-125_56	Pre	MOR	2632	0.000759878
No	L-125_56	Post	MOR	2632	0.000759878
No	L-105_45	Pre	CD	2632	0.000759878
No	L-105_45	Post	COR	2632	0.000759878
No	L-129_56	Pre	STR	2632	0.000759878
No	L-129_56	Post	STR	2632	0.000759878
No	L-107_45	Pre	MOR	2632	0.000759878
No	L-107_45	Post	CDM	2632	0.000759878
No	L-150_68	Pre	CDM	2632	0.000759878
No	L-150_68	Post	MOR	2632	0.000759878
No	L-114_45	Pre	CDM	2632	0.000759878
No	L-114_45	Post	CDM	2632	0.000759878
No	L-115_45	Pre	CDM	2632	0.000759878
No	L-115_45	Post	MOR	2632	0.000759878
No	L-158_68	Pre	CDM	2632	0.000759878
No	L-158_68	Post	MOR	2632	0.000759878
No	L-138_56	Pre	CDM	2632	0.000759878
No	L-138_56	Post	MOR	2632	0.000759878
No	L-120_45	Pre	COR	2632	0.000759878
No	L-120_45	Post	CD	2632	0.000759878
No	L-142_56	Pre	CDM	2632	0.000759878
No	L-142_56	Post	CDM	2632	0.000759878
No	L-146_56	Pre	MOR	2632	0.000759878
No	L-146_56	Post	STR	2632	0.000759878
No	L-126_45	Pre	CDM	2632	0.000759878
No	L-126_45	Post	CDM	2632	0.000759878
No	M-016_68	Pre	CDM	2632	0.000759878
No	M-016_68	Post	CDM	2632	0.000759878
No	L-149_56	Pre	CDM	2632	0.000759878
No	L-149_56	Post	HAE	2632	0.000759878
No	L-130_45	Pre	CD	2632	0.000759878
No	L-130_45	Post	CDM	2632	0.000759878
No	L-158_56	Pre	CDM	2632	0.000759878
No	L-158_56	Post	CDM	2632	0.000759878
No	L-134_45	Pre	STR	2632	0.000759878
No	L-134_45	Post	CDM	2632	0.000759878
No	M-006_56	Pre	HAE	2632	0.000759878
No	M-006_56	Post	CDM	2632	0.000759878
No	L-137_45	Pre	CDM	2632	0.000759878
No	L-137_45	Post	MOR	2632	0.000759878
No	L-138_45	Pre	MOR	2632	0.000759878
No	L-138_45	Post	CDM	2632	0.000759878
No	L-140_45	Pre	CD	2632	0.000759878
No	L-140_45	Post	CD	2632	0.000759878
No	M-034_68	Pre	MOR	2632	0.000759878
No	M-034_68	Post	MOR	2632	0.000759878
No	L-142_45	Pre	CDM	2632	0.000759878
No	L-142_45	Post	CDM	2632	0.000759878
No	L-146_45	Pre	CDM	2632	0.000759878
No	L-146_45	Post	MOR	2632	0.000759878
No	L-148_45	Pre	CDM	2632	0.000759878
No	L-148_45	Post	CDM	2632	0.000759878
No	M-023_56	Pre	HAE	2632	0.000759878
No	M-023_56	Post	CD	2632	0.000759878
No	L-153_45	Pre	MOR	2632	0.000759878
No	L-153_45	Post	CDM	2632	0.000759878
No	M-004_45	Pre	HAE	2632	0.000759878
No	M-004_45	Post	CDM	2632	0.000759878
No	M-006_45	Pre	STR	2632	0.000759878
No	M-006_45	Post	HAE	2632	0.000759878
No	M-030_56	Pre	CDM	2632	0.000759878
No	M-030_56	Post	MOR	2632	0.000759878
No	M-013_45	Pre	STA	2632	0.000759878
No	M-013_45	Post	STA	2632	0.000759878
No	M-016_45	Pre	CDM	2632	0.000759878
No	M-016_45	Post	CD	2632	0.000759878
No	M-054_68	Pre	MOR	2632	0.000759878
No	M-054_68	Post	CDM	2632	0.000759878
No	M-022_45	Pre	CDM	2632	0.000759878
No	M-022_45	Post	STR	2632	0.000759878
No	M-023_45	Pre	CD	2632	0.000759878
No	M-023_45	Post	HAE	2632	0.000759878
No	M-025_45	Pre	HAE	2632	0.000759878
No	M-025_45	Post	HAE	2632	0.000759878
No	M-026_45	Pre	MOR	2632	0.000759878
No	M-026_45	Post	MOR	2632	0.000759878
No	M-029_45	Pre	CDM	2632	0.000759878
No	M-029_45	Post	CDM	2632	0.000759878
No	M-044_56	Pre	HAE	2632	0.000759878
No	M-044_56	Post	HAE	2632	0.000759878
No	M-032_45	Pre	CD	2632	0.000759878
No	M-032_45	Post	MOR	2632	0.000759878
No	M-034_45	Pre	CD	2632	0.000759878
No	M-034_45	Post	CD	2632	0.000759878
No	M-054_56	Pre	MOR	2632	0.000759878
No	M-054_56	Post	MOR	2632	0.000759878
No	O-005_56	Pre	MOR	2632	0.000759878
No	O-005_56	Post	HAE	2632	0.000759878
No	M-038_45	Pre	CD	2632	0.000759878
No	M-038_45	Post	CD	2632	0.000759878
No	M-041_45	Pre	HAE	2632	0.000759878
No	M-041_45	Post	HAE	2632	0.000759878
No	M-042_45	Pre	CD	2632	0.000759878
No	M-042_45	Post	CDM	2632	0.000759878
No	O-010_56	Pre	CDM	2632	0.000759878
No	O-010_56	Post	MOR	2632	0.000759878
No	M-047_45	Pre	CD	2632	0.000759878
No	M-047_45	Post	CD	2632	0.000759878
No	O-013_56	Pre	MOR	2632	0.000759878
No	O-013_56	Post	CDM	2632	0.000759878
No	O-031_68	Pre	COR	2632	0.000759878
No	O-031_68	Post	HAE	2632	0.000759878
No	O-017_56	Pre	STR	2632	0.000759878
No	O-017_56	Post	COR	2632	0.000759878
No	O-018_56	Pre	MOR	2632	0.000759878
No	O-018_56	Post	MOR	2632	0.000759878
No	O-020_56	Pre	MOR	2632	0.000759878
No	O-020_56	Post	STR	2632	0.000759878
No	O-006_45	Pre	MOR	2632	0.000759878
No	O-006_45	Post	MOR	2632	0.000759878
No	O-041_68	Pre	CDM	2632	0.000759878
No	O-041_68	Post	STR	2632	0.000759878
No	O-042_68	Pre	CDM	2632	0.000759878
No	O-042_68	Post	MOR	2632	0.000759878
No	O-031_56	Pre	HAE	2632	0.000759878
No	O-031_56	Post	COR	2632	0.000759878
No	O-045_68	Pre	CDM	2632	0.000759878
No	O-045_68	Post	MOR	2632	0.000759878
No	O-034_56	Pre	COR	2632	0.000759878
No	O-034_56	Post	COR	2632	0.000759878
No	O-016_45	Pre	MOR	2632	0.000759878
No	O-016_45	Post	MOR	2632	0.000759878
No	O-017_45	Pre	COR	2632	0.000759878
No	O-017_45	Post	STR	2632	0.000759878
No	O-018_45	Pre	COR	2632	0.000759878
No	O-018_45	Post	MOR	2632	0.000759878
No	O-054_68	Pre	HAE	2632	0.000759878
No	O-054_68	Post	MOR	2632	0.000759878
No	O-055_68	Pre	MOR	2632	0.000759878
No	O-055_68	Post	CD	2632	0.000759878
No	O-021_45	Pre	STR	2632	0.000759878
No	O-021_45	Post	COR	2632	0.000759878
No	O-022_45	Pre	CD	2632	0.000759878
No	O-022_45	Post	CD	2632	0.000759878
No	O-047_56	Pre	MOR	2632	0.000759878
No	O-047_56	Post	MOR	2632	0.000759878
No	O-061_68	Pre	MOR	2632	0.000759878
No	O-061_68	Post	HAE	2632	0.000759878
No	O-064_68	Pre	CDM	2632	0.000759878
No	O-064_68	Post	MOR	2632	0.000759878
No	O-028_45	Pre	HAE	2632	0.000759878
No	O-028_45	Post	HAE	2632	0.000759878
No	O-066_68	Pre	HAE	2632	0.000759878
No	O-066_68	Post	HAE	2632	0.000759878
No	O-055_56	Pre	MOR	2632	0.000759878
No	O-055_56	Post	MOR	2632	0.000759878
No	O-057_56	Pre	STR	2632	0.000759878
No	O-057_56	Post	CDM	2632	0.000759878
No	O-034_45	Pre	COR	2632	0.000759878
No	O-034_45	Post	COR	2632	0.000759878
No	O-060_56	Pre	HAE	2632	0.000759878
No	O-060_56	Post	MOR	2632	0.000759878
No	O-040_45	Pre	CDM	2632	0.000759878
No	O-040_45	Post	CDM	2632	0.000759878
No	O-075_68	Pre	CDM	2632	0.000759878
No	O-075_68	Post	CDM	2632	0.000759878
No	O-065_56	Pre	CD	2632	0.000759878
No	O-065_56	Post	CD	2632	0.000759878
No	O-080_68	Pre	CD	2632	0.000759878
No	O-080_68	Post	COR	2632	0.000759878
No	O-047_45	Pre	COR	2632	0.000759878
No	O-047_45	Post	MOR	2632	0.000759878
No	O-049_45	Pre	MOR	2632	0.000759878
No	O-049_45	Post	MOR	2632	0.000759878
No	O-069_56	Pre	STR	2632	0.000759878
No	O-069_56	Post	CDM	2632	0.000759878
No	O-070_56	Pre	CD	2632	0.000759878
No	O-070_56	Post	STR	2632	0.000759878
No	L-001_810	Pre	COR	2632	0.000759878
No	L-001_810	Post	STR	2632	0.000759878
No	L-003_810	Pre	MOR	2632	0.000759878
No	L-003_810	Post	MOR	2632	0.000759878
No	O-060_45	Pre	CDM	2632	0.000759878
No	O-060_45	Post	HAE	2632	0.000759878
No	O-061_45	Pre	CD	2632	0.000759878
No	O-061_45	Post	STR	2632	0.000759878
No	O-085_56	Pre	CDM	2632	0.000759878
No	O-085_56	Post	MOR	2632	0.000759878
No	L-010_810	Pre	STR	2632	0.000759878
No	L-010_810	Post	CDM	2632	0.000759878
No	O-088_56	Pre	CD	2632	0.000759878
No	O-088_56	Post	MOR	2632	0.000759878
No	O-067_45	Pre	CDM	2632	0.000759878
No	O-067_45	Post	MOR	2632	0.000759878
No	O-068_45	Pre	STR	2632	0.000759878
No	O-068_45	Post	CDM	2632	0.000759878
No	O-070_45	Pre	CD	2632	0.000759878
No	O-070_45	Post	CD	2632	0.000759878
No	O-072_45	Pre	CD	2632	0.000759878
No	O-072_45	Post	COR	2632	0.000759878
No	L-017_810	Pre	CDM	2632	0.000759878
No	L-017_810	Post	STR	2632	0.000759878
No	O-075_45	Pre	CDM	2632	0.000759878
No	O-075_45	Post	MOR	2632	0.000759878
No	O-078_45	Pre	CD	2632	0.000759878
No	O-078_45	Post	CD	2632	0.000759878
No	L-020_810	Pre	CD	2632	0.000759878
No	L-020_810	Post	CD	2632	0.000759878
No	L-015_68	Pre	CDM	2632	0.000759878
No	L-015_68	Post	CDM	2632	0.000759878
No	O-085_45	Pre	CD	2632	0.000759878
No	O-085_45	Post	CDM	2632	0.000759878
No	L-023_810	Pre	STR	2632	0.000759878
No	L-023_810	Post	STR	2632	0.000759878
No	L-018_68	Pre	CDM	2632	0.000759878
No	L-018_68	Post	CDM	2632	0.000759878
No	L-004_56	Pre	CDM	2632	0.000759878
No	L-004_56	Post	CDM	2632	0.000759878
No	L-020_68	Pre	STR	2632	0.000759878
No	L-020_68	Post	CD	2632	0.000759878
No	L-006_56	Pre	CDM	2632	0.000759878
No	L-006_56	Post	HAE	2632	0.000759878
No	L-010_56	Pre	HAE	2632	0.000759878
No	L-010_56	Post	CDM	2632	0.000759878
No	L-023_68	Pre	MOR	2632	0.000759878
No	L-023_68	Post	STR	2632	0.000759878
No	L-030_810	Pre	CDM	2632	0.000759878
No	L-030_810	Post	CD	2632	0.000759878
No	L-025_68	Pre	MOR	2632	0.000759878
No	L-025_68	Post	MOR	2632	0.000759878
No	L-015_56	Pre	CDM	2632	0.000759878
No	L-015_56	Post	CDM	2632	0.000759878
No	L-028_68	Pre	CD	2632	0.000759878
No	L-028_68	Post	STR	2632	0.000759878
No	L-029_68	Pre	COR	2632	0.000759878
No	L-029_68	Post	MOR	2632	0.000759878
No	L-021_56	Pre	CDM	2632	0.000759878
No	L-021_56	Post	STR	2632	0.000759878
No	L-022_56	Pre	STR	2632	0.000759878
No	L-022_56	Post	MOR	2632	0.000759878
No	L-023_56	Pre	CDM	2632	0.000759878
No	L-023_56	Post	MOR	2632	0.000759878
No	L-043_810	Pre	HAE	2632	0.000759878
No	L-043_810	Post	HAE	2632	0.000759878
No	L-025_56	Pre	MOR	2632	0.000759878
No	L-025_56	Post	MOR	2632	0.000759878
No	L-036_68	Pre	CD	2632	0.000759878
No	L-036_68	Post	MOR	2632	0.000759878
No	L-039_68	Pre	CD	2632	0.000759878
No	L-039_68	Post	HAE	2632	0.000759878
No	L-051_810	Pre	HAE	2632	0.000759878
No	L-051_810	Post	HAE	2632	0.000759878
No	L-041_68	Pre	CDM	2632	0.000759878
No	L-041_68	Post	HAE	2632	0.000759878
No	L-056_1012	Pre	MOR	2632	0.000759878
No	L-056_1012	Post	MOR	2632	0.000759878
No	L-033_56	Pre	MOR	2632	0.000759878
No	L-033_56	Post	HAE	2632	0.000759878
No	L-034_56	Pre	STR	2632	0.000759878
No	L-034_56	Post	MOR	2632	0.000759878
No	L-035_56	Pre	CDM	2632	0.000759878
No	L-035_56	Post	HAE	2632	0.000759878
No	L-049_68	Pre	CDM	2632	0.000759878
No	L-049_68	Post	STR	2632	0.000759878
No	L-050_68	Pre	CDM	2632	0.000759878
No	L-050_68	Post	CDM	2632	0.000759878
No	L-042_56	Pre	CD	2632	0.000759878
No	L-042_56	Post	CDM	2632	0.000759878
No	L-043_56	Pre	STR	2632	0.000759878
No	L-043_56	Post	HAE	2632	0.000759878
No	L-044_56	Pre	CD	2632	0.000759878
No	L-044_56	Post	COR	2632	0.000759878
No	L-055_68	Pre	MOR	2632	0.000759878
No	L-055_68	Post	MOR	2632	0.000759878
No	L-070_810	Pre	HAE	2632	0.000759878
No	L-070_810	Post	CDM	2632	0.000759878
No	L-058_68	Pre	COR	2632	0.000759878
No	L-058_68	Post	STR	2632	0.000759878
No	L-073_810	Pre	CDM	2632	0.000759878
No	L-073_810	Post	CDM	2632	0.000759878
No	L-050_56	Pre	MOR	2632	0.000759878
No	L-050_56	Post	CDM	2632	0.000759878
No	L-061_68	Pre	CDM	2632	0.000759878
No	L-061_68	Post	STR	2632	0.000759878
No	L-063_68	Pre	HAE	2632	0.000759878
No	L-063_68	Post	HAE	2632	0.000759878
No	L-054_56	Pre	HAE	2632	0.000759878
No	L-054_56	Post	HAE	2632	0.000759878
No	L-066_68	Pre	CDM	2632	0.000759878
No	L-066_68	Post	HAE	2632	0.000759878
No	L-057_56	Pre	MOR	2632	0.000759878
No	L-057_56	Post	OTH	2632	0.000759878
No	L-070_68	Pre	CD	2632	0.000759878
No	L-070_68	Post	HAE	2632	0.000759878
No	L-059_56	Pre	CDM	2632	0.000759878
No	L-059_56	Post	MOR	2632	0.000759878
No	L-060_56	Pre	CD	2632	0.000759878
No	L-060_56	Post	MOR	2632	0.000759878
No	L-061_56	Pre	CDM	2632	0.000759878
No	L-061_56	Post	CDM	2632	0.000759878
No	L-096_810	Pre	CD	2632	0.000759878
No	L-096_810	Post	STR	2632	0.000759878
No	L-083_68	Pre	CDM	2632	0.000759878
No	L-083_68	Post	CDM	2632	0.000759878
No	L-086_68	Pre	CDM	2632	0.000759878
No	L-086_68	Post	MOR	2632	0.000759878
No	L-104_810	Pre	MOR	2632	0.000759878
No	L-104_810	Post	CDM	2632	0.000759878
No	L-068_56	Pre	COR	2632	0.000759878
No	L-068_56	Post	MOR	2632	0.000759878
No	L-089_68	Pre	CD	2632	0.000759878
No	L-089_68	Post	HAE	2632	0.000759878
No	L-071_56	Pre	MOR	2632	0.000759878
No	L-071_56	Post	CDM	2632	0.000759878
No	L-073_56	Pre	CD	2632	0.000759878
No	L-073_56	Post	MOR	2632	0.000759878
No	L-110_810	Pre	MOR	2632	0.000759878
No	L-110_810	Post	CDM	2632	0.000759878
No	L-111_810	Pre	STR	2632	0.000759878
No	L-111_810	Post	CDM	2632	0.000759878
No	L-098_68	Pre	CDM	2632	0.000759878
No	L-098_68	Post	CDM	2632	0.000759878
No	L-099_68	Pre	CDM	2632	0.000759878
No	L-099_68	Post	CD	2632	0.000759878
No	L-083_56	Pre	MOR	2632	0.000759878
No	L-083_56	Post	CDM	2632	0.000759878
No	L-086_56	Pre	HAE	2632	0.000759878
No	L-086_56	Post	CDM	2632	0.000759878
No	L-087_56	Pre	STR	2632	0.000759878
No	L-087_56	Post	CDM	2632	0.000759878
No	L-088_56	Pre	CDM	2632	0.000759878
No	L-088_56	Post	MOR	2632	0.000759878
No	L-089_56	Pre	CDM	2632	0.000759878
No	L-089_56	Post	CD	2632	0.000759878
No	L-090_56	Pre	CD	2632	0.000759878
No	L-090_56	Post	CDM	2632	0.000759878
No	L-093_56	Pre	MOR	2632	0.000759878
No	L-093_56	Post	MOR	2632	0.000759878
No	L-094_56	Pre	MOR	2632	0.000759878
No	L-094_56	Post	CDM	2632	0.000759878
No	L-095_56	Pre	STR	2632	0.000759878
No	L-095_56	Post	STR	2632	0.000759878
No	L-146_1012	Pre	CDM	2632	0.000759878
No	L-146_1012	Post	MOR	2632	0.000759878
No	L-098_56	Pre	HAE	2632	0.000759878
No	L-098_56	Post	CDM	2632	0.000759878
No	L-100_56	Pre	MOR	2632	0.000759878
No	L-100_56	Post	MOR	2632	0.000759878
No	L-149_1012	Pre	CDM	2632	0.000759878
No	L-149_1012	Post	HAE	2632	0.000759878
No	L-105_56	Pre	COR	2632	0.000759878
No	L-105_56	Post	CD	2632	0.000759878
No	L-107_56	Pre	CDM	2632	0.000759878
No	L-107_56	Post	CD	2632	0.000759878
No	L-147_810	Pre	CD	2632	0.000759878
No	L-147_810	Post	CD	2632	0.000759878
No	L-128_68	Pre	CDM	2632	0.000759878
No	L-128_68	Post	CD	2632	0.000759878
No	L-111_56	Pre	COR	2632	0.000759878
No	L-111_56	Post	CDM	2632	0.000759878
No	L-130_68	Pre	CDM	2632	0.000759878
No	L-130_68	Post	CDM	2632	0.000759878
No	L-132_68	Pre	MOR	2632	0.000759878
No	L-132_68	Post	HAE	2632	0.000759878
No	L-134_68	Pre	HAE	2632	0.000759878
No	L-134_68	Post	CD	2632	0.000759878
No	L-156_810	Pre	CDM	2632	0.000759878
No	L-156_810	Post	MOR	2632	0.000759878
No	L-157_810	Pre	CD	2632	0.000759878
No	L-157_810	Post	CD	2632	0.000759878
No	L-138_68	Pre	MOR	2632	0.000759878
No	L-138_68	Post	HAE	2632	0.000759878
No	L-140_68	Pre	CDM	2632	0.000759878
No	L-140_68	Post	CD	2632	0.000759878
No	L-142_68	Pre	CDM	2632	0.000759878
No	L-142_68	Post	MOR	2632	0.000759878
No	L-126_56	Pre	CDM	2632	0.000759878
No	L-126_56	Post	CDM	2632	0.000759878
No	L-147_68	Pre	CD	2632	0.000759878
No	L-147_68	Post	CD	2632	0.000759878
No	L-130_56	Pre	CDM	2632	0.000759878
No	L-130_56	Post	CDM	2632	0.000759878
No	M-016_810	Pre	CDM	2632	0.000759878
No	M-016_810	Post	HAE	2632	0.000759878
No	L-134_56	Pre	CDM	2632	0.000759878
No	L-134_56	Post	HAE	2632	0.000759878
No	L-135_56	Pre	CDM	2632	0.000759878
No	L-135_56	Post	HAE	2632	0.000759878
No	M-019_810	Pre	HAE	2632	0.000759878
No	M-019_810	Post	STR	2632	0.000759878
No	M-004_68	Pre	CD	2632	0.000759878
No	M-004_68	Post	CDM	2632	0.000759878
No	L-140_56	Pre	CD	2632	0.000759878
No	L-140_56	Post	CDM	2632	0.000759878
No	M-008_68	Pre	CD	2632	0.000759878
No	M-008_68	Post	CD	2632	0.000759878
No	M-010_68	Pre	CD	2632	0.000759878
No	M-010_68	Post	CDM	2632	0.000759878
No	L-147_56	Pre	MOR	2632	0.000759878
No	L-147_56	Post	CD	2632	0.000759878
No	M-028_810	Pre	STR	2632	0.000759878
No	M-028_810	Post	HAE	2632	0.000759878
No	M-017_68	Pre	CDM	2632	0.000759878
No	M-017_68	Post	HAE	2632	0.000759878
No	L-150_56	Pre	CDM	2632	0.000759878
No	L-150_56	Post	CDM	2632	0.000759878
No	M-022_68	Pre	MOR	2632	0.000759878
No	M-022_68	Post	CDM	2632	0.000759878
No	M-004_56	Pre	CDM	2632	0.000759878
No	M-004_56	Post	CD	2632	0.000759878
No	M-025_68	Pre	CDM	2632	0.000759878
No	M-025_68	Post	HAE	2632	0.000759878
No	M-008_56	Pre	MOR	2632	0.000759878
No	M-008_56	Post	CD	2632	0.000759878
No	M-010_56	Pre	CD	2632	0.000759878
No	M-010_56	Post	CD	2632	0.000759878
No	M-030_68	Pre	MOR	2632	0.000759878
No	M-030_68	Post	MOR	2632	0.000759878
No	M-042_810	Pre	MOR	2632	0.000759878
No	M-042_810	Post	CDM	2632	0.000759878
No	M-044_810	Pre	CD	2632	0.000759878
No	M-044_810	Post	HAE	2632	0.000759878
No	M-021_56	Pre	CD	2632	0.000759878
No	M-021_56	Post	CD	2632	0.000759878
No	M-022_56	Pre	STR	2632	0.000759878
No	M-022_56	Post	MOR	2632	0.000759878
No	M-040_68	Pre	MOR	2632	0.000759878
No	M-040_68	Post	HAE	2632	0.000759878
No	M-025_56	Pre	HAE	2632	0.000759878
No	M-025_56	Post	CDM	2632	0.000759878
No	M-026_56	Pre	MOR	2632	0.000759878
No	M-026_56	Post	MOR	2632	0.000759878
No	M-029_56	Pre	CDM	2632	0.000759878
No	M-029_56	Post	CD	2632	0.000759878
No	M-044_68	Pre	HAE	2632	0.000759878
No	M-044_68	Post	CD	2632	0.000759878
No	M-046_68	Pre	CD	2632	0.000759878
No	M-046_68	Post	CD	2632	0.000759878
No	M-034_56	Pre	CD	2632	0.000759878
No	M-034_56	Post	MOR	2632	0.000759878
No	O-006_810	Pre	MOR	2632	0.000759878
No	O-006_810	Post	STR	2632	0.000759878
No	M-039_56	Pre	CDM	2632	0.000759878
No	M-039_56	Post	STR	2632	0.000759878
No	M-040_56	Pre	CD	2632	0.000759878
No	M-040_56	Post	MOR	2632	0.000759878
No	M-041_56	Pre	HAE	2632	0.000759878
No	M-041_56	Post	HAE	2632	0.000759878
No	M-042_56	Pre	CDM	2632	0.000759878
No	M-042_56	Post	CD	2632	0.000759878
No	M-043_56	Pre	CDM	2632	0.000759878
No	M-043_56	Post	HAE	2632	0.000759878
No	O-013_68	Pre	CDM	2632	0.000759878
No	O-013_68	Post	CDM	2632	0.000759878
No	M-046_56	Pre	CDM	2632	0.000759878
No	M-046_56	Post	CD	2632	0.000759878
No	M-047_56	Pre	CD	2632	0.000759878
No	M-047_56	Post	CD	2632	0.000759878
No	O-017_68	Pre	COR	2632	0.000759878
No	O-017_68	Post	CDM	2632	0.000759878
No	O-018_68	Pre	MOR	2632	0.000759878
No	O-018_68	Post	MOR	2632	0.000759878
No	O-006_56	Pre	MOR	2632	0.000759878
No	O-006_56	Post	MOR	2632	0.000759878
No	O-020_68	Pre	STR	2632	0.000759878
No	O-020_68	Post	HAE	2632	0.000759878
No	O-009_56	Pre	CD	2632	0.000759878
No	O-009_56	Post	MOR	2632	0.000759878
No	O-024_68	Pre	MOR	2632	0.000759878
No	O-024_68	Post	STR	2632	0.000759878
No	O-011_56	Pre	MOR	2632	0.000759878
No	O-011_56	Post	HAE	2632	0.000759878
No	O-026_68	Pre	CDM	2632	0.000759878
No	O-026_68	Post	HAE	2632	0.000759878
No	O-027_810	Pre	MOR	2632	0.000759878
No	O-027_810	Post	CDM	2632	0.000759878
No	O-034_68	Pre	COR	2632	0.000759878
No	O-034_68	Post	COR	2632	0.000759878
No	O-036_68	Pre	STR	2632	0.000759878
No	O-036_68	Post	MOR	2632	0.000759878
No	O-039_68	Pre	MOR	2632	0.000759878
No	O-039_68	Post	CDM	2632	0.000759878
No	O-021_56	Pre	COR	2632	0.000759878
No	O-021_56	Post	CD	2632	0.000759878
No	O-039_810	Pre	CDM	2632	0.000759878
No	O-039_810	Post	CDM	2632	0.000759878
No	O-041_810	Pre	STR	2632	0.000759878
No	O-041_810	Post	STA	2632	0.000759878
No	O-043_68	Pre	HAE	2632	0.000759878
No	O-043_68	Post	MOR	2632	0.000759878
No	O-045_810	Pre	MOR	2632	0.000759878
No	O-045_810	Post	HAE	2632	0.000759878
No	O-046_68	Pre	CDM	2632	0.000759878
No	O-046_68	Post	MOR	2632	0.000759878
No	O-035_56	Pre	CDM	2632	0.000759878
No	O-035_56	Post	CD	2632	0.000759878
No	O-036_56	Pre	CD	2632	0.000759878
No	O-036_56	Post	STR	2632	0.000759878
No	O-040_56	Pre	CDM	2632	0.000759878
No	O-040_56	Post	MOR	2632	0.000759878
No	O-066_1012	Pre	HAE	2632	0.000759878
No	O-066_1012	Post	MOR	2632	0.000759878
No	O-054_810	Pre	MOR	2632	0.000759878
No	O-054_810	Post	HAE	2632	0.000759878
No	O-045_56	Pre	CDM	2632	0.000759878
No	O-045_56	Post	CDM	2632	0.000759878
No	O-046_56	Pre	STR	2632	0.000759878
No	O-046_56	Post	CDM	2632	0.000759878
No	O-058_810	Pre	CDM	2632	0.000759878
No	O-058_810	Post	MOR	2632	0.000759878
No	O-059_810	Pre	HAE	2632	0.000759878
No	O-059_810	Post	HAE	2632	0.000759878
No	O-061_810	Pre	HAE	2632	0.000759878
No	O-061_810	Post	HAE	2632	0.000759878
No	O-052_56	Pre	CDM	2632	0.000759878
No	O-052_56	Post	CD	2632	0.000759878
No	O-064_810	Pre	MOR	2632	0.000759878
No	O-064_810	Post	MOR	2632	0.000759878
No	O-067_68	Pre	CDM	2632	0.000759878
No	O-067_68	Post	CDM	2632	0.000759878
No	O-068_68	Pre	MOR	2632	0.000759878
No	O-068_68	Post	STR	2632	0.000759878
No	O-058_56	Pre	MOR	2632	0.000759878
No	O-058_56	Post	CDM	2632	0.000759878
No	O-070_68	Pre	STR	2632	0.000759878
No	O-070_68	Post	CD	2632	0.000759878
No	O-061_56	Pre	STR	2632	0.000759878
No	O-061_56	Post	MOR	2632	0.000759878
No	O-070_810	Pre	CD	2632	0.000759878
No	O-070_810	Post	CD	2632	0.000759878
No	O-078_68	Pre	STR	2632	0.000759878
No	O-078_68	Post	CD	2632	0.000759878
No	O-075_810	Pre	CDM	2632	0.000759878
No	O-075_810	Post	CDM	2632	0.000759878
No	O-067_56	Pre	MOR	2632	0.000759878
No	O-067_56	Post	CDM	2632	0.000759878
No	O-068_56	Pre	CDM	2632	0.000759878
No	O-068_56	Post	MOR	2632	0.000759878
No	O-085_68	Pre	MOR	2632	0.000759878
No	O-085_68	Post	CD	2632	0.000759878
No	O-088_68	Pre	MOR	2632	0.000759878
No	O-088_68	Post	STR	2632	0.000759878
No	L-001_1012	Pre	STR	2632	0.000759878
No	L-001_1012	Post	CDM	2632	0.000759878
No	L-003_1012	Pre	MOR	2632	0.000759878
No	L-003_1012	Post	MOR	2632	0.000759878
No	O-078_56	Pre	CD	2632	0.000759878
No	O-078_56	Post	STR	2632	0.000759878
No	O-084_56	Pre	OTH	2632	0.000759878
No	O-084_56	Post	CDM	2632	0.000759878
No	L-006_810	Pre	MOR	2632	0.000759878
No	L-006_810	Post	CDM	2632	0.000759878
No	L-010_1012	Pre	CDM	2632	0.000759878
No	L-010_1012	Post	CD	2632	0.000759878
No	L-011_810	Pre	CDM	2632	0.000759878
No	L-011_810	Post	MOR	2632	0.000759878
No	L-001_68	Pre	STR	2632	0.000759878
No	L-001_68	Post	COR	2632	0.000759878
No	L-003_68	Pre	CD	2632	0.000759878
No	L-003_68	Post	MOR	2632	0.000759878
No	L-004_68	Pre	CDM	2632	0.000759878
No	L-004_68	Post	MOR	2632	0.000759878
No	L-005_68	Pre	CDM	2632	0.000759878
No	L-005_68	Post	CDM	2632	0.000759878
No	L-019_1012	Pre	CDM	2632	0.000759878
No	L-019_1012	Post	MOR	2632	0.000759878
No	L-010_68	Pre	CDM	2632	0.000759878
No	L-010_68	Post	STR	2632	0.000759878
No	L-011_68	Pre	MOR	2632	0.000759878
No	L-011_68	Post	CDM	2632	0.000759878
No	L-104_68	Post	MOR	2632	0.000759878
No	L-105_68	Pre	CD	2632	0.000759878
No	L-021_810	Pre	STR	2632	0.000759878
No	L-021_810	Post	MOR	2632	0.000759878
No	L-016_68	Pre	CD	2632	0.000759878
No	L-016_68	Post	CD	2632	0.000759878
No	L-025_1012	Pre	MOR	2632	0.000759878
No	L-025_1012	Post	CDM	2632	0.000759878
No	L-024_810	Pre	MOR	2632	0.000759878
No	L-024_810	Post	HAE	2632	0.000759878
No	L-019_68	Pre	MOR	2632	0.000759878
No	L-019_68	Post	CDM	2632	0.000759878
No	L-026_810	Pre	CDM	2632	0.000759878
No	L-026_810	Post	MOR	2632	0.000759878
No	L-021_68	Pre	STR	2632	0.000759878
No	L-021_68	Post	STR	2632	0.000759878
No	L-022_68	Pre	MOR	2632	0.000759878
No	L-022_68	Post	CD	2632	0.000759878
No	L-029_810	Pre	MOR	2632	0.000759878
No	L-029_810	Post	CDM	2632	0.000759878
No	L-033_1012	Pre	HAE	2632	0.000759878
No	L-033_1012	Post	HAE	2632	0.000759878
No	L-031_810	Pre	COR	2632	0.000759878
No	L-031_810	Post	COR	2632	0.000759878
No	L-026_68	Pre	CDM	2632	0.000759878
No	L-026_68	Post	CDM	2632	0.000759878
No	L-034_810	Pre	MOR	2632	0.000759878
No	L-034_810	Post	MOR	2632	0.000759878
No	L-035_810	Pre	MOR	2632	0.000759878
No	L-035_810	Post	HAE	2632	0.000759878
No	L-030_68	Pre	STR	2632	0.000759878
No	L-030_68	Post	CDM	2632	0.000759878
No	L-031_68	Pre	COR	2632	0.000759878
No	L-031_68	Post	COR	2632	0.000759878
No	L-033_68	Pre	HAE	2632	0.000759878
No	L-033_68	Post	MOR	2632	0.000759878
No	L-046_1012	Pre	HAE	2632	0.000759878
No	L-046_1012	Post	MOR	2632	0.000759878
No	L-035_68	Pre	HAE	2632	0.000759878
No	L-035_68	Post	MOR	2632	0.000759878
No	L-046_810	Pre	MOR	2632	0.000759878
No	L-046_810	Post	HAE	2632	0.000759878
No	L-050_810	Pre	CDM	2632	0.000759878
No	L-050_810	Post	MOR	2632	0.000759878
No	L-051_1012	Pre	HAE	2632	0.000759878
No	L-051_1012	Post	COR	2632	0.000759878
No	L-053_810	Pre	HAE	2632	0.000759878
No	L-053_810	Post	MOR	2632	0.000759878
No	M-006_810	Post	CD	2632	0.000759878
No	L-146_68	Pre	STR	2632	0.000759878
No	L-043_68	Pre	HAE	2632	0.000759878
No	L-043_68	Post	HAE	2632	0.000759878
No	L-045_68	Pre	MOR	2632	0.000759878
No	L-045_68	Post	HAE	2632	0.000759878
No	L-057_810	Pre	MOR	2632	0.000759878
No	L-057_810	Post	MOR	2632	0.000759878
No	L-058_810	Pre	STR	2632	0.000759878
No	L-058_810	Post	CD	2632	0.000759878
No	L-060_810	Pre	HAE	2632	0.000759878
No	L-060_810	Post	MOR	2632	0.000759878
No	L-051_68	Pre	MOR	2632	0.000759878
No	L-051_68	Post	HAE	2632	0.000759878
No	L-053_68	Pre	HAE	2632	0.000759878
No	L-053_68	Post	HAE	2632	0.000759878
No	L-054_68	Pre	HAE	2632	0.000759878
No	L-054_68	Post	HAE	2632	0.000759878
No	L-068_810	Pre	CD	2632	0.000759878
No	L-068_810	Post	CD	2632	0.000759878
No	L-076_1012	Pre	CDM	2632	0.000759878
No	L-076_1012	Post	MOR	2632	0.000759878
No	L-071_810	Pre	CDM	2632	0.000759878
No	L-071_810	Post	CDM	2632	0.000759878
No	L-083_1012	Pre	CDM	2632	0.000759878
No	L-083_1012	Post	MOR	2632	0.000759878
No	L-060_68	Pre	MOR	2632	0.000759878
No	L-060_68	Post	HAE	2632	0.000759878
No	L-076_810	Pre	CD	2632	0.000759878
No	L-076_810	Post	CDM	2632	0.000759878
No	L-080_810	Pre	MOR	2632	0.000759878
No	L-080_810	Post	HAE	2632	0.000759878
No	L-065_68	Pre	MOR	2632	0.000759878
No	L-065_68	Post	CD	2632	0.000759878
No	L-086_810	Pre	MOR	2632	0.000759878
No	L-086_810	Post	MOR	2632	0.000759878
No	L-068_68	Pre	MOR	2632	0.000759878
No	L-068_68	Post	CD	2632	0.000759878
No	L-088_810	Pre	STR	2632	0.000759878
No	L-088_810	Post	HAE	2632	0.000759878
No	L-071_68	Pre	CDM	2632	0.000759878
No	L-071_68	Post	CDM	2632	0.000759878
No	L-073_68	Pre	MOR	2632	0.000759878
[truncated: 957 more rows]

## Sheet: FigS2d
sp_yn	study_id	timing	cluster	n	pct
No	L-001_01	Pre	OTH	1264	0.00158228
No	L-001_01	Post	COR	1264	0.00158228
No	L-002_01	Pre	OTH	1264	0.00158228
No	L-002_01	Post	STR	1264	0.00158228
No	L-003_01	Pre	OTH	1264	0.00158228
No	L-003_01	Post	STA	1264	0.00158228
No	L-005_01	Pre	STR	1264	0.00158228
No	L-005_01	Post	STA	1264	0.00158228
No	L-006_01	Pre	OTH	1264	0.00158228
No	L-006_01	Post	STA	1264	0.00158228
No	L-039_12	Pre	COR	1264	0.00158228
No	L-039_12	Post	CD	1264	0.00158228
No	L-009_01	Pre	OTH	1264	0.00158228
No	L-009_01	Post	STR	1264	0.00158228
No	L-010_01	Pre	OTH	1264	0.00158228
No	L-010_01	Post	MOR	1264	0.00158228
No	O-011_34	Pre	CDM	1264	0.00158228
No	O-011_34	Post	HAE	1264	0.00158228
No	L-012_01	Pre	OTH	1264	0.00158228
No	L-012_01	Post	STA	1264	0.00158228
No	L-014_01	Pre	OTH	1264	0.00158228
No	L-014_01	Post	MOR	1264	0.00158228
No	L-015_01	Pre	COR	1264	0.00158228
No	L-015_01	Post	CD	1264	0.00158228
No	L-016_01	Pre	OTH	1264	0.00158228
No	L-016_01	Post	COR	1264	0.00158228
No	L-017_01	Pre	OTH	1264	0.00158228
No	L-017_01	Post	STA	1264	0.00158228
No	L-018_01	Pre	OTH	1264	0.00158228
No	L-018_01	Post	STA	1264	0.00158228
No	L-019_01	Pre	STA	1264	0.00158228
No	L-019_01	Post	MOR	1264	0.00158228
No	L-065_12	Pre	STR	1264	0.00158228
No	L-065_12	Post	STR	1264	0.00158228
No	L-022_01	Pre	STR	1264	0.00158228
No	L-022_01	Post	CD	1264	0.00158228
No	L-026_01	Pre	OTH	1264	0.00158228
No	L-026_01	Post	STA	1264	0.00158228
No	L-029_01	Pre	STA	1264	0.00158228
No	L-029_01	Post	STR	1264	0.00158228
No	L-076_12	Pre	STA	1264	0.00158228
No	L-076_12	Post	STA	1264	0.00158228
No	L-040_01	Pre	OTH	1264	0.00158228
No	L-040_01	Post	HAE	1264	0.00158228
No	L-082_12	Pre	COR	1264	0.00158228
No	L-082_12	Post	COR	1264	0.00158228
No	L-083_12	Pre	MOR	1264	0.00158228
No	L-083_12	Post	CDM	1264	0.00158228
No	L-086_12	Pre	STA	1264	0.00158228
No	L-086_12	Post	CD	1264	0.00158228
No	L-087_12	Pre	COR	1264	0.00158228
No	L-087_12	Post	COR	1264	0.00158228
No	L-048_01	Pre	OTH	1264	0.00158228
No	L-048_01	Post	COR	1264	0.00158228
No	L-049_01	Pre	OTH	1264	0.00158228
No	L-049_01	Post	STR	1264	0.00158228
No	L-050_01	Pre	OTH	1264	0.00158228
No	L-050_01	Post	COR	1264	0.00158228
No	L-051_01	Pre	STR	1264	0.00158228
No	L-051_01	Post	HAE	1264	0.00158228
No	L-053_01	Pre	OTH	1264	0.00158228
No	L-053_01	Post	STA	1264	0.00158228
No	L-093_12	Pre	CD	1264	0.00158228
No	L-093_12	Post	CDM	1264	0.00158228
No	L-055_01	Pre	OTH	1264	0.00158228
No	L-055_01	Post	STA	1264	0.00158228
No	L-057_01	Pre	OTH	1264	0.00158228
No	L-057_01	Post	COR	1264	0.00158228
No	L-059_01	Pre	STA	1264	0.00158228
No	L-059_01	Post	COR	1264	0.00158228
No	L-060_01	Pre	OTH	1264	0.00158228
No	L-060_01	Post	CD	1264	0.00158228
No	L-021_45	Pre	CDM	1264	0.00158228
No	L-021_45	Post	CDM	1264	0.00158228
No	L-062_01	Pre	CD	1264	0.00158228
No	L-062_01	Post	STA	1264	0.00158228
No	L-127_23	Pre	STA	1264	0.00158228
No	L-127_23	Post	CD	1264	0.00158228
No	L-029_45	Pre	COR	1264	0.00158228
No	L-029_45	Post	COR	1264	0.00158228
No	L-065_01	Pre	STA	1264	0.00158228
No	L-065_01	Post	STR	1264	0.00158228
No	L-066_01	Pre	STA	1264	0.00158228
No	L-066_01	Post	MOR	1264	0.00158228
No	L-068_01	Pre	STR	1264	0.00158228
No	L-068_01	Post	STA	1264	0.00158228
No	L-108_12	Pre	COR	1264	0.00158228
No	L-108_12	Post	CD	1264	0.00158228
No	L-138_23	Pre	MOR	1264	0.00158228
No	L-138_23	Post	CDM	1264	0.00158228
No	L-073_01	Pre	OTH	1264	0.00158228
No	L-073_01	Post	STA	1264	0.00158228
No	L-074_01	Pre	STA	1264	0.00158228
No	L-074_01	Post	COR	1264	0.00158228
No	L-075_01	Pre	STA	1264	0.00158228
No	L-075_01	Post	STA	1264	0.00158228
No	L-076_01	Pre	OTH	1264	0.00158228
No	L-076_01	Post	STA	1264	0.00158228
No	L-116_12	Pre	STR	1264	0.00158228
No	L-116_12	Post	CDM	1264	0.00158228
No	L-117_12	Pre	STA	1264	0.00158228
No	L-117_12	Post	STA	1264	0.00158228
No	L-080_01	Pre	STA	1264	0.00158228
No	L-080_01	Post	STA	1264	0.00158228
No	L-082_01	Pre	OTH	1264	0.00158228
No	L-082_01	Post	COR	1264	0.00158228
No	L-083_01	Pre	OTH	1264	0.00158228
No	L-083_01	Post	MOR	1264	0.00158228
No	L-086_01	Pre	OTH	1264	0.00158228
No	L-086_01	Post	STA	1264	0.00158228
No	L-087_01	Pre	STA	1264	0.00158228
No	L-087_01	Post	COR	1264	0.00158228
No	L-089_01	Pre	OTH	1264	0.00158228
No	L-089_01	Post	COR	1264	0.00158228
No	L-090_01	Pre	OTH	1264	0.00158228
No	L-090_01	Post	STA	1264	0.00158228
No	L-091_01	Pre	STA	1264	0.00158228
No	L-091_01	Post	STA	1264	0.00158228
No	L-092_01	Pre	OTH	1264	0.00158228
No	L-092_01	Post	CD	1264	0.00158228
No	L-093_01	Pre	STA	1264	0.00158228
No	L-093_01	Post	CD	1264	0.00158228
No	L-094_01	Pre	OTH	1264	0.00158228
No	L-094_01	Post	HAE	1264	0.00158228
No	L-095_01	Pre	OTH	1264	0.00158228
No	L-095_01	Post	STA	1264	0.00158228
No	L-097_01	Pre	OTH	1264	0.00158228
No	L-097_01	Post	STA	1264	0.00158228
No	L-098_01	Pre	HAE	1264	0.00158228
No	L-098_01	Post	STA	1264	0.00158228
No	L-099_01	Pre	OTH	1264	0.00158228
No	L-099_01	Post	CD	1264	0.00158228
No	L-106_01	Pre	STR	1264	0.00158228
No	L-106_01	Post	STA	1264	0.00158228
No	L-113_01	Pre	OTH	1264	0.00158228
No	L-113_01	Post	STA	1264	0.00158228
No	L-114_01	Pre	STR	1264	0.00158228
No	L-114_01	Post	STA	1264	0.00158228
No	L-115_01	Pre	OTH	1264	0.00158228
No	L-115_01	Post	STA	1264	0.00158228
No	L-116_01	Pre	STR	1264	0.00158228
No	L-116_01	Post	STR	1264	0.00158228
No	L-117_01	Pre	STA	1264	0.00158228
No	L-117_01	Post	STA	1264	0.00158228
No	L-119_01	Pre	OTH	1264	0.00158228
No	L-119_01	Post	CDM	1264	0.00158228
No	L-120_01	Pre	STA	1264	0.00158228
No	L-120_01	Post	COR	1264	0.00158228
No	L-124_01	Pre	STA	1264	0.00158228
No	L-124_01	Post	CD	1264	0.00158228
No	L-153_12	Pre	COR	1264	0.00158228
No	L-153_12	Post	STA	1264	0.00158228
No	L-126_01	Pre	OTH	1264	0.00158228
No	L-126_01	Post	STA	1264	0.00158228
No	L-156_12	Pre	STA	1264	0.00158228
No	L-156_12	Post	HAE	1264	0.00158228
No	L-158_12	Pre	COR	1264	0.00158228
No	L-158_12	Post	STR	1264	0.00158228
No	L-130_01	Pre	OTH	1264	0.00158228
No	L-130_01	Post	STA	1264	0.00158228
No	L-132_01	Pre	STR	1264	0.00158228
No	L-132_01	Post	STA	1264	0.00158228
No	L-133_01	Pre	OTH	1264	0.00158228
No	L-133_01	Post	STA	1264	0.00158228
No	L-135_01	Pre	STA	1264	0.00158228
No	L-135_01	Post	STA	1264	0.00158228
No	L-147_01	Pre	OTH	1264	0.00158228
No	L-147_01	Post	STA	1264	0.00158228
No	L-149_01	Pre	OTH	1264	0.00158228
No	L-149_01	Post	STR	1264	0.00158228
No	L-150_01	Pre	OTH	1264	0.00158228
No	L-150_01	Post	HAE	1264	0.00158228
No	L-155_01	Pre	STA	1264	0.00158228
No	L-155_01	Post	CD	1264	0.00158228
No	L-157_01	Pre	STR	1264	0.00158228
No	L-157_01	Post	STA	1264	0.00158228
No	M-004_01	Pre	STA	1264	0.00158228
No	M-004_01	Post	MOR	1264	0.00158228
No	M-023_12	Pre	CDM	1264	0.00158228
No	M-023_12	Post	CDM	1264	0.00158228
No	M-010_01	Pre	COR	1264	0.00158228
No	M-010_01	Post	COR	1264	0.00158228
No	M-028_12	Pre	COR	1264	0.00158228
No	M-028_12	Post	STA	1264	0.00158228
No	M-016_01	Pre	STR	1264	0.00158228
No	M-016_01	Post	COR	1264	0.00158228
No	M-019_01	Pre	COR	1264	0.00158228
No	M-019_01	Post	STA	1264	0.00158228
No	M-032_12	Pre	STA	1264	0.00158228
No	M-032_12	Post	STA	1264	0.00158228
No	M-023_01	Pre	OTH	1264	0.00158228
No	M-023_01	Post	CDM	1264	0.00158228
No	M-035_12	Pre	STA	1264	0.00158228
No	M-035_12	Post	STA	1264	0.00158228
No	M-027_01	Pre	STR	1264	0.00158228
No	M-027_01	Post	COR	1264	0.00158228
No	M-028_01	Pre	STA	1264	0.00158228
No	M-028_01	Post	COR	1264	0.00158228
No	M-032_01	Pre	STA	1264	0.00158228
No	M-032_01	Post	STA	1264	0.00158228
No	M-034_01	Pre	STA	1264	0.00158228
No	M-034_01	Post	STA	1264	0.00158228
No	M-035_01	Pre	STA	1264	0.00158228
No	M-035_01	Post	STA	1264	0.00158228
No	M-039_01	Pre	OTH	1264	0.00158228
No	M-039_01	Post	STA	1264	0.00158228
No	M-048_12	Pre	MOR	1264	0.00158228
No	M-048_12	Post	MOR	1264	0.00158228
No	M-042_01	Pre	STR	1264	0.00158228
No	M-042_01	Post	MOR	1264	0.00158228
No	M-043_01	Pre	OTH	1264	0.00158228
No	M-043_01	Post	CD	1264	0.00158228
No	M-051_12	Pre	COR	1264	0.00158228
No	M-051_12	Post	COR	1264	0.00158228
No	M-048_01	Pre	STA	1264	0.00158228
No	M-048_01	Post	MOR	1264	0.00158228
No	M-049_01	Pre	OTH	1264	0.00158228
No	M-049_01	Post	CDM	1264	0.00158228
No	M-051_01	Pre	STR	1264	0.00158228
No	M-051_01	Post	COR	1264	0.00158228
No	M-053_01	Pre	STA	1264	0.00158228
No	M-053_01	Post	COR	1264	0.00158228
No	M-054_01	Pre	OTH	1264	0.00158228
No	M-054_01	Post	COR	1264	0.00158228
No	O-003_01	Pre	STA	1264	0.00158228
No	O-003_01	Post	STR	1264	0.00158228
No	O-005_01	Pre	STA	1264	0.00158228
No	O-005_01	Post	HAE	1264	0.00158228
No	O-006_01	Pre	OTH	1264	0.00158228
No	O-006_01	Post	STA	1264	0.00158228
No	O-013_12	Pre	STA	1264	0.00158228
No	O-013_12	Post	COR	1264	0.00158228
No	O-016_12	Pre	STA	1264	0.00158228
No	O-016_12	Post	MOR	1264	0.00158228
No	O-012_01	Pre	CDM	1264	0.00158228
No	O-012_01	Post	MOR	1264	0.00158228
No	O-013_01	Pre	OTH	1264	0.00158228
No	O-013_01	Post	STA	1264	0.00158228
No	O-025_01	Pre	OTH	1264	0.00158228
No	O-025_01	Post	STA	1264	0.00158228
No	O-022_12	Pre	COR	1264	0.00158228
No	O-022_12	Post	COR	1264	0.00158228
No	O-027_01	Pre	COR	1264	0.00158228
No	O-027_01	Post	COR	1264	0.00158228
No	O-028_01	Pre	STR	1264	0.00158228
No	O-028_01	Post	STA	1264	0.00158228
No	O-029_01	Pre	STR	1264	0.00158228
No	O-029_01	Post	STA	1264	0.00158228
No	O-030_01	Pre	MOR	1264	0.00158228
No	O-030_01	Post	MOR	1264	0.00158228
No	O-032_01	Pre	STA	1264	0.00158228
No	O-032_01	Post	STA	1264	0.00158228
No	L-018_34	Pre	STA	1264	0.00158228
No	L-018_34	Post	STA	1264	0.00158228
No	O-034_01	Pre	STA	1264	0.00158228
No	O-034_01	Post	COR	1264	0.00158228
No	O-038_01	Pre	CDM	1264	0.00158228
No	O-038_01	Post	CDM	1264	0.00158228
No	O-039_01	Pre	OTH	1264	0.00158228
No	O-039_01	Post	STA	1264	0.00158228
No	O-040_01	Pre	STA	1264	0.00158228
No	O-040_01	Post	MOR	1264	0.00158228
No	O-042_01	Pre	STA	1264	0.00158228
No	O-042_01	Post	COR	1264	0.00158228
No	O-043_01	Pre	STA	1264	0.00158228
No	O-043_01	Post	CDM	1264	0.00158228
No	O-044_01	Pre	STA	1264	0.00158228
No	O-044_01	Post	STA	1264	0.00158228
No	O-046_01	Pre	OTH	1264	0.00158228
No	O-046_01	Post	MOR	1264	0.00158228
No	O-047_01	Pre	STA	1264	0.00158228
No	O-047_01	Post	STR	1264	0.00158228
No	O-048_01	Pre	COR	1264	0.00158228
No	O-048_01	Post	CD	1264	0.00158228
No	O-052_01	Pre	STA	1264	0.00158228
No	O-052_01	Post	STA	1264	0.00158228
No	O-054_01	Pre	COR	1264	0.00158228
No	O-054_01	Post	STA	1264	0.00158228
No	O-055_01	Pre	OTH	1264	0.00158228
No	O-055_01	Post	STR	1264	0.00158228
No	O-056_01	Pre	STR	1264	0.00158228
No	O-056_01	Post	MOR	1264	0.00158228
No	O-057_01	Pre	OTH	1264	0.00158228
No	O-057_01	Post	CD	1264	0.00158228
No	O-059_01	Pre	STA	1264	0.00158228
No	O-059_01	Post	STA	1264	0.00158228
No	O-057_12	Pre	CD	1264	0.00158228
No	O-057_12	Post	CD	1264	0.00158228
No	O-063_01	Pre	STA	1264	0.00158228
No	O-063_01	Post	STA	1264	0.00158228
No	O-064_01	Pre	STR	1264	0.00158228
No	O-064_01	Post	STA	1264	0.00158228
No	O-065_01	Pre	STA	1264	0.00158228
No	O-065_01	Post	CD	1264	0.00158228
No	O-064_12	Pre	STA	1264	0.00158228
No	O-064_12	Post	STA	1264	0.00158228
No	O-067_01	Pre	STA	1264	0.00158228
No	O-067_01	Post	COR	1264	0.00158228
No	O-067_12	Pre	COR	1264	0.00158228
No	O-067_12	Post	COR	1264	0.00158228
No	O-073_12	Pre	COR	1264	0.00158228
No	O-073_12	Post	COR	1264	0.00158228
No	O-073_01	Pre	OTH	1264	0.00158228
No	O-073_01	Post	COR	1264	0.00158228
No	O-075_01	Pre	STA	1264	0.00158228
No	O-075_01	Post	STA	1264	0.00158228
No	O-077_01	Pre	STR	1264	0.00158228
No	O-077_01	Post	COR	1264	0.00158228
No	M-031_56	Pre	STA	1264	0.00158228
No	M-031_56	Post	STA	1264	0.00158228
No	O-083_12	Pre	STA	1264	0.00158228
No	O-083_12	Post	STR	1264	0.00158228
No	O-080_01	Pre	OTH	1264	0.00158228
No	O-080_01	Post	CD	1264	0.00158228
No	O-083_01	Pre	STA	1264	0.00158228
No	O-083_01	Post	STA	1264	0.00158228
No	O-084_01	Pre	OTH	1264	0.00158228
No	O-084_01	Post	CD	1264	0.00158228
No	O-085_01	Pre	OTH	1264	0.00158228
No	O-085_01	Post	COR	1264	0.00158228
No	O-086_01	Pre	OTH	1264	0.00158228
No	O-086_01	Post	STA	1264	0.00158228
No	O-087_01	Pre	STA	1264	0.00158228
No	O-087_01	Post	COR	1264	0.00158228
No	O-088_01	Pre	STA	1264	0.00158228
No	O-088_01	Post	STA	1264	0.00158228
No	L-001_12	Pre	COR	1264	0.00158228
No	L-001_12	Post	COR	1264	0.00158228
No	L-003_12	Pre	STA	1264	0.00158228
No	L-003_12	Post	STA	1264	0.00158228
No	L-004_12	Pre	STA	1264	0.00158228
No	L-004_12	Post	OTH	1264	0.00158228
No	L-005_12	Pre	STA	1264	0.00158228
No	L-005_12	Post	COR	1264	0.00158228
No	L-006_12	Pre	STA	1264	0.00158228
No	L-006_12	Post	STR	1264	0.00158228
No	L-018_23	Pre	STA	1264	0.00158228
No	L-018_23	Post	STA	1264	0.00158228
No	L-012_12	Pre	STA	1264	0.00158228
No	L-012_12	Post	CDM	1264	0.00158228
No	L-145_34	Pre	STA	1264	0.00158228
No	L-145_34	Post	STA	1264	0.00158228
No	L-023_23	Pre	CDM	1264	0.00158228
No	L-023_23	Post	CDM	1264	0.00158228
No	L-016_12	Pre	COR	1264	0.00158228
No	L-016_12	Post	STA	1264	0.00158228
No	M-005_34	Pre	STA	1264	0.00158228
No	M-005_34	Post	STA	1264	0.00158228
No	L-018_12	Pre	STA	1264	0.00158228
No	L-018_12	Post	STA	1264	0.00158228
No	M-010_34	Pre	STA	1264	0.00158228
No	M-010_34	Post	CD	1264	0.00158228
No	L-021_12	Pre	STA	1264	0.00158228
No	L-021_12	Post	STR	1264	0.00158228
No	L-022_12	Pre	CD	1264	0.00158228
No	L-022_12	Post	CD	1264	0.00158228
No	L-023_12	Pre	CDM	1264	0.00158228
No	L-023_12	Post	CDM	1264	0.00158228
No	L-024_12	Pre	STR	1264	0.00158228
No	L-024_12	Post	COR	1264	0.00158228
No	L-026_12	Pre	STA	1264	0.00158228
No	L-026_12	Post	STA	1264	0.00158228
No	L-056_23	Pre	CD	1264	0.00158228
No	L-056_23	Post	STR	1264	0.00158228
No	L-029_12	Pre	STR	1264	0.00158228
No	L-029_12	Post	COR	1264	0.00158228
No	L-031_12	Pre	STA	1264	0.00158228
No	L-031_12	Post	COR	1264	0.00158228
No	L-033_12	Pre	MOR	1264	0.00158228
No	L-033_12	Post	HAE	1264	0.00158228
No	L-035_12	Pre	MOR	1264	0.00158228
No	L-035_12	Post	MOR	1264	0.00158228
No	L-037_12	Pre	COR	1264	0.00158228
No	L-037_12	Post	MOR	1264	0.00158228
No	L-065_23	Pre	STR	1264	0.00158228
No	L-065_23	Post	COR	1264	0.00158228
No	L-068_23	Pre	STA	1264	0.00158228
No	L-068_23	Post	COR	1264	0.00158228
No	L-048_12	Pre	COR	1264	0.00158228
No	L-048_12	Post	COR	1264	0.00158228
No	L-046_68	Pre	STA	1264	0.00158228
No	L-046_68	Post	MOR	1264	0.00158228
No	L-075_23	Pre	STA	1264	0.00158228
No	L-075_23	Post	STA	1264	0.00158228
No	L-055_12	Pre	STA	1264	0.00158228
No	L-055_12	Post	HAE	1264	0.00158228
No	L-056_12	Pre	COR	1264	0.00158228
No	L-056_12	Post	CD	1264	0.00158228
No	L-057_12	Pre	COR	1264	0.00158228
No	L-057_12	Post	OTH	1264	0.00158228
No	L-058_12	Pre	STA	1264	0.00158228
No	L-058_12	Post	COR	1264	0.00158228
No	L-059_12	Pre	COR	1264	0.00158228
No	L-059_12	Post	CD	1264	0.00158228
No	L-060_12	Pre	CD	1264	0.00158228
No	L-060_12	Post	OTH	1264	0.00158228
No	L-089_23	Pre	CDM	1264	0.00158228
No	L-089_23	Post	CD	1264	0.00158228
No	L-068_12	Pre	STA	1264	0.00158228
No	L-068_12	Post	STA	1264	0.00158228
No	L-073_12	Pre	STA	1264	0.00158228
No	L-073_12	Post	STA	1264	0.00158228
No	L-075_12	Pre	STA	1264	0.00158228
No	L-075_12	Post	STA	1264	0.00158228
No	O-055_34	Pre	HAE	1264	0.00158228
No	O-055_34	Post	HAE	1264	0.00158228
No	L-080_12	Pre	STA	1264	0.00158228
No	L-080_12	Post	STA	1264	0.00158228
No	L-107_68	Pre	CD	1264	0.00158228
No	L-107_68	Post	CDM	1264	0.00158228
No	L-096_23	Pre	STA	1264	0.00158228
No	L-096_23	Post	CDM	1264	0.00158228
No	L-097_23	Pre	HAE	1264	0.00158228
No	L-097_23	Post	HAE	1264	0.00158228
No	O-070_34	Pre	CD	1264	0.00158228
No	O-070_34	Post	CD	1264	0.00158228
No	L-088_12	Pre	STA	1264	0.00158228
No	L-088_12	Post	COR	1264	0.00158228
No	L-089_12	Pre	COR	1264	0.00158228
No	L-089_12	Post	CDM	1264	0.00158228
No	L-090_12	Pre	STA	1264	0.00158228
No	L-090_12	Post	STR	1264	0.00158228
No	L-091_12	Pre	STA	1264	0.00158228
No	L-091_12	Post	MOR	1264	0.00158228
No	L-092_12	Pre	CD	1264	0.00158228
No	L-092_12	Post	CD	1264	0.00158228
No	L-113_23	Pre	HAE	1264	0.00158228
No	L-113_23	Post	STA	1264	0.00158228
No	L-094_12	Pre	HAE	1264	0.00158228
No	L-094_12	Post	CDM	1264	0.00158228
No	L-095_12	Pre	STA	1264	0.00158228
No	L-095_12	Post	CDM	1264	0.00158228
No	L-096_12	Pre	STA	1264	0.00158228
No	L-096_12	Post	STA	1264	0.00158228
No	L-097_12	Pre	STA	1264	0.00158228
No	L-097_12	Post	HAE	1264	0.00158228
No	O-024_45	Post	MOR	1264	0.00158228
No	M-036_12	Pre	COR	1264	0.00158228
No	L-099_12	Pre	CD	1264	0.00158228
No	L-099_12	Post	MOR	1264	0.00158228
No	M-039_12	Post	MOR	1264	0.00158228
No	O-041_45	Pre	STA	1264	0.00158228
No	M-029_68	Pre	CD	1264	0.00158228
No	M-029_68	Post	CDM	1264	0.00158228
No	L-104_12	Pre	MOR	1264	0.00158228
No	L-104_12	Post	STA	1264	0.00158228
No	L-106_12	Pre	STA	1264	0.00158228
No	L-106_12	Post	COR	1264	0.00158228
No	L-107_12	Pre	COR	1264	0.00158228
No	L-107_12	Post	STA	1264	0.00158228
No	L-055_45	Pre	OTH	1264	0.00158228
No	L-055_45	Post	MOR	1264	0.00158228
No	L-058_45	Pre	COR	1264	0.00158228
No	L-058_45	Post	COR	1264	0.00158228
No	L-111_12	Pre	STA	1264	0.00158228
No	L-111_12	Post	STA	1264	0.00158228
No	L-113_12	Pre	STA	1264	0.00158228
No	L-113_12	Post	HAE	1264	0.00158228
No	L-114_12	Pre	STA	1264	0.00158228
No	L-114_12	Post	COR	1264	0.00158228
No	L-004_56	Post	CDM	1264	0.00158228
No	L-016_56	Pre	CDM	1264	0.00158228
No	L-145_23	Pre	COR	1264	0.00158228
No	L-145_23	Post	STA	1264	0.00158228
No	L-075_45	Pre	COR	1264	0.00158228
No	L-075_45	Post	OTH	1264	0.00158228
No	L-076_45	Pre	STA	1264	0.00158228
No	L-076_45	Post	CD	1264	0.00158228
No	L-120_12	Pre	COR	1264	0.00158228
No	L-120_12	Post	COR	1264	0.00158228
No	L-121_12	Pre	STA	1264	0.00158228
No	L-121_12	Post	COR	1264	0.00158228
No	L-154_23	Pre	STA	1264	0.00158228
No	L-154_23	Post	COR	1264	0.00158228
No	L-124_12	Pre	CD	1264	0.00158228
No	L-124_12	Post	STA	1264	0.00158228
No	L-126_12	Pre	STA	1264	0.00158228
No	L-126_12	Post	STA	1264	0.00158228
No	L-130_12	Pre	STA	1264	0.00158228
No	L-130_12	Post	CD	1264	0.00158228
No	L-132_12	Pre	STA	1264	0.00158228
No	L-132_12	Post	STA	1264	0.00158228
No	L-133_12	Pre	STA	1264	0.00158228
No	L-133_12	Post	COR	1264	0.00158228
No	L-134_12	Pre	CD	1264	0.00158228
No	L-134_12	Post	CDM	1264	0.00158228
No	L-135_12	Pre	STA	1264	0.00158228
No	L-135_12	Post	CD	1264	0.00158228
No	L-121_45	Pre	COR	1264	0.00158228
No	L-121_45	Post	MOR	1264	0.00158228
No	L-137_12	Pre	STA	1264	0.00158228
No	L-137_12	Post	COR	1264	0.00158228
No	L-138_12	Pre	COR	1264	0.00158228
No	L-138_12	Post	MOR	1264	0.00158228
No	L-139_12	Pre	STA	1264	0.00158228
No	L-139_12	Post	STA	1264	0.00158228
No	L-140_12	Pre	STA	1264	0.00158228
No	L-140_12	Post	STA	1264	0.00158228
No	L-141_12	Pre	COR	1264	0.00158228
No	L-141_12	Post	COR	1264	0.00158228
No	L-142_12	Pre	STA	1264	0.00158228
No	L-142_12	Post	CD	1264	0.00158228
No	L-146_12	Pre	COR	1264	0.00158228
No	L-146_12	Post	COR	1264	0.00158228
No	L-147_12	Pre	STA	1264	0.00158228
No	L-147_12	Post	STA	1264	0.00158228
No	L-148_12	Pre	STR	1264	0.00158228
No	L-148_12	Post	HAE	1264	0.00158228
No	L-149_12	Pre	STR	1264	0.00158228
No	L-149_12	Post	STA	1264	0.00158228
No	L-150_12	Pre	HAE	1264	0.00158228
No	L-150_12	Post	MOR	1264	0.00158228
No	L-152_12	Pre	STA	1264	0.00158228
No	L-152_12	Post	STA	1264	0.00158228
No	M-048_23	Pre	MOR	1264	0.00158228
No	M-048_23	Post	MOR	1264	0.00158228
No	L-154_12	Pre	STA	1264	0.00158228
No	L-154_12	Post	STA	1264	0.00158228
No	M-050_23	Pre	STR	1264	0.00158228
No	M-050_23	Post	CD	1264	0.00158228
No	M-053_23	Pre	STR	1264	0.00158228
No	M-053_23	Post	STA	1264	0.00158228
No	M-004_12	Pre	MOR	1264	0.00158228
No	M-004_12	Post	CD	1264	0.00158228
No	M-005_12	Pre	STA	1264	0.00158228
No	M-005_12	Post	STA	1264	0.00158228
No	M-006_12	Pre	STA	1264	0.00158228
No	M-006_12	Post	COR	1264	0.00158228
No	M-007_12	Pre	STA	1264	0.00158228
No	M-007_12	Post	MOR	1264	0.00158228
No	M-010_12	Pre	COR	1264	0.00158228
No	M-010_12	Post	COR	1264	0.00158228
No	O-017_23	Pre	STA	1264	0.00158228
No	O-017_23	Post	STA	1264	0.00158228
No	O-059_12	Post	STA	1264	0.00158228
No	O-063_12	Pre	STA	1264	0.00158228
No	M-016_12	Pre	COR	1264	0.00158228
No	M-016_12	Post	CD	1264	0.00158228
No	M-017_12	Pre	CD	1264	0.00158228
No	M-017_12	Post	STA	1264	0.00158228
No	M-020_12	Pre	COR	1264	0.00158228
No	M-020_12	Post	COR	1264	0.00158228
No	O-025_23	Pre	COR	1264	0.00158228
No	O-025_23	Post	COR	1264	0.00158228
No	M-027_12	Pre	COR	1264	0.00158228
No	M-027_12	Post	STA	1264	0.00158228
No	O-013_45	Pre	MOR	1264	0.00158228
No	O-013_45	Post	MOR	1264	0.00158228
No	O-017_45	Pre	COR	1264	0.00158228
No	O-017_45	Post	STR	1264	0.00158228
No	M-031_12	Pre	STA	1264	0.00158228
No	M-031_12	Post	STR	1264	0.00158228
No	O-041_23	Pre	STA	1264	0.00158228
No	O-041_23	Post	STA	1264	0.00158228
No	M-034_12	Pre	STA	1264	0.00158228
No	M-034_12	Post	MOR	1264	0.00158228
No	O-024_45	Pre	COR	1264	0.00158228
No	O-085_12	Pre	COR	1264	0.00158228
No	O-085_12	Post	CD	1264	0.00158228
No	M-036_12	Post	STA	1264	0.00158228
No	M-039_12	Pre	STA	1264	0.00158228
No	O-087_12	Pre	COR	1264	0.00158228
No	O-087_12	Post	COR	1264	0.00158228
No	O-041_45	Post	CDM	1264	0.00158228
No	O-088_12	Post	COR	1264	0.00158228
No	L-001_23	Pre	COR	1264	0.00158228
No	O-053_23	Pre	CD	1264	0.00158228
No	O-053_23	Post	CD	1264	0.00158228
No	O-055_23	Pre	CD	1264	0.00158228
No	O-055_23	Post	HAE	1264	0.00158228
No	O-056_23	Pre	STR	1264	0.00158228
No	O-056_23	Post	STA	1264	0.00158228
No	M-049_12	Pre	CDM	1264	0.00158228
No	M-049_12	Post	STA	1264	0.00158228
No	M-050_12	Pre	CD	1264	0.00158228
No	M-050_12	Post	STR	1264	0.00158228
No	O-059_23	Pre	STA	1264	0.00158228
No	O-059_23	Post	HAE	1264	0.00158228
No	M-053_12	Pre	COR	1264	0.00158228
No	M-053_12	Post	STR	1264	0.00158228
No	L-004_56	Pre	CDM	1264	0.00158228
No	L-021_23	Pre	STR	1264	0.00158228
No	L-021_23	Post	CDM	1264	0.00158228
No	L-016_56	Post	CD	1264	0.00158228
No	O-005_12	Pre	HAE	1264	0.00158228
No	O-005_12	Post	STA	1264	0.00158228
No	O-006_12	Pre	STA	1264	0.00158228
No	O-006_12	Post	STA	1264	0.00158228
No	O-070_23	Pre	CD	1264	0.00158228
No	O-070_23	Post	CD	1264	0.00158228
No	O-073_23	Pre	COR	1264	0.00158228
No	O-073_23	Post	HAE	1264	0.00158228
No	O-075_23	Pre	CDM	1264	0.00158228
No	O-075_23	Post	MOR	1264	0.00158228
No	O-083_23	Pre	STR	1264	0.00158228
No	O-083_23	Post	STA	1264	0.00158228
No	O-084_23	Pre	CD	1264	0.00158228
No	O-084_23	Post	CD	1264	0.00158228
No	O-017_12	Pre	STR	1264	0.00158228
No	O-017_12	Post	STA	1264	0.00158228
No	O-018_12	Pre	COR	1264	0.00158228
No	O-018_12	Post	COR	1264	0.00158228
No	L-050_56	Pre	MOR	1264	0.00158228
No	L-050_56	Post	CDM	1264	0.00158228
No	O-073_810	Pre	COR	1264	0.00158228
No	O-073_810	Post	COR	1264	0.00158228
No	O-023_12	Pre	COR	1264	0.00158228
No	O-023_12	Post	MOR	1264	0.00158228
No	O-024_12	Pre	STR	1264	0.00158228
No	O-024_12	Post	COR	1264	0.00158228
No	O-025_12	Pre	STA	1264	0.00158228
No	O-025_12	Post	COR	1264	0.00158228
No	O-027_12	Pre	COR	1264	0.00158228
No	O-027_12	Post	STA	1264	0.00158228
No	L-016_34	Pre	COR	1264	0.00158228
No	L-016_34	Post	CDM	1264	0.00158228
No	L-065_56	Pre	MOR	1264	0.00158228
No	L-065_56	Post	MOR	1264	0.00158228
No	O-034_12	Pre	COR	1264	0.00158228
No	O-034_12	Post	STA	1264	0.00158228
No	O-035_12	Pre	MOR	1264	0.00158228
No	O-035_12	Post	CD	1264	0.00158228
No	L-023_34	Pre	CDM	1264	0.00158228
No	L-023_34	Post	COR	1264	0.00158228
No	O-039_12	Pre	STA	1264	0.00158228
No	O-039_12	Post	STA	1264	0.00158228
No	O-041_12	Pre	STA	1264	0.00158228
No	O-041_12	Post	STA	1264	0.00158228
No	O-044_12	Pre	STA	1264	0.00158228
No	O-044_12	Post	STA	1264	0.00158228
No	L-050_34	Pre	COR	1264	0.00158228
No	L-050_34	Post	COR	1264	0.00158228
No	O-046_12	Pre	MOR	1264	0.00158228
No	O-046_12	Post	COR	1264	0.00158228
No	L-056_34	Pre	STR	1264	0.00158228
No	L-056_34	Post	MOR	1264	0.00158228
No	O-048_12	Pre	CD	1264	0.00158228
No	O-048_12	Post	STA	1264	0.00158228
No	O-049_12	Pre	STA	1264	0.00158228
No	O-049_12	Post	STR	1264	0.00158228
No	O-051_12	Pre	STA	1264	0.00158228
No	O-051_12	Post	STA	1264	0.00158228
No	O-052_12	Pre	STA	1264	0.00158228
No	O-052_12	Post	CDM	1264	0.00158228
No	L-061_34	Pre	CDM	1264	0.00158228
No	L-061_34	Post	CDM	1264	0.00158228
No	O-055_12	Pre	STR	1264	0.00158228
No	O-055_12	Post	CD	1264	0.00158228
No	O-056_12	Pre	MOR	1264	0.00158228
No	O-056_12	Post	STR	1264	0.00158228
No	L-068_34	Pre	COR	1264	0.00158228
No	L-068_34	Post	STR	1264	0.00158228
No	O-058_12	Pre	STA	1264	0.00158228
No	O-058_12	Post	MOR	1264	0.00158228
No	O-059_12	Pre	STA	1264	0.00158228
No	M-048_45	Post	HAE	1264	0.00158228
No	L-150_56	Post	CDM	1264	0.00158228
No	O-063_12	Post	STA	1264	0.00158228
No	L-119_1012	Pre	CDM	1264	0.00158228
No	L-119_1012	Post	CDM	1264	0.00158228
No	O-065_12	Pre	CD	1264	0.00158228
No	O-065_12	Post	CD	1264	0.00158228
No	L-106_23	Post	CD	1264	0.00158228
No	L-107_23	Pre	STA	1264	0.00158228
No	M-019_56	Pre	MOR	1264	0.00158228
No	M-019_56	Post	MOR	1264	0.00158228
No	O-074_12	Pre	STA	1264	0.00158228
No	O-074_12	Post	COR	1264	0.00158228
No	O-075_12	Pre	STA	1264	0.00158228
No	O-075_12	Post	CDM	1264	0.00158228
No	O-077_12	Pre	COR	1264	0.00158228
No	O-077_12	Post	MOR	1264	0.00158228
No	L-139_1012	Pre	MOR	1264	0.00158228
No	L-139_1012	Post	OTH	1264	0.00158228
No	L-111_34	Pre	MOR	1264	0.00158228
No	L-111_34	Post	COR	1264	0.00158228
No	O-084_12	Pre	CD	1264	0.00158228
No	O-084_12	Post	CD	1264	0.00158228
No	L-121_23	Post	STA	1264	0.00158228
No	L-153_810	Post	CD	1264	0.00158228
No	O-086_12	Pre	STA	1264	0.00158228
No	O-086_12	Post	COR	1264	0.00158228
No	L-126_23	Post	CDM	1264	0.00158228
No	L-156_810	Post	MOR	1264	0.00158228
No	O-088_12	Pre	STA	1264	0.00158228
No	L-121_34	Pre	STA	1264	0.00158228
No	L-121_34	Post	COR	1264	0.00158228
No	L-001_23	Post	COR	1264	0.00158228
No	L-003_23	Pre	STA	1264	0.00158228
No	L-003_23	Post	COR	1264	0.00158228
No	L-004_23	Pre	OTH	1264	0.00158228
No	L-004_23	Post	CD	1264	0.00158228
No	L-005_23	Pre	COR	1264	0.00158228
No	L-005_23	Post	MOR	1264	0.00158228
No	M-048_1012	Pre	CDM	1264	0.00158228
No	M-048_1012	Post	CD	1264	0.00158228
No	L-012_23	Pre	CDM	1264	0.00158228
No	L-012_23	Post	CDM	1264	0.00158228
No	L-016_23	Pre	STA	1264	0.00158228
No	L-016_23	Post	COR	1264	0.00158228
No	L-140_34	Pre	CD	1264	0.00158228
No	L-140_34	Post	CD	1264	0.00158228
No	L-141_23	Post	STA	1264	0.00158228
No	M-053_810	Post	MOR	1264	0.00158228
No	O-033_1012	Pre	STA	1264	0.00158228
No	O-033_1012	Post	HAE	1264	0.00158228
No	L-152_34	Pre	STA	1264	0.00158228
No	L-152_34	Post	STA	1264	0.00158228
No	L-154_34	Pre	COR	1264	0.00158228
No	L-154_34	Post	STA	1264	0.00158228
No	O-058_56	Pre	MOR	1264	0.00158228
No	O-058_56	Post	CDM	1264	0.00158228
No	L-029_23	Pre	COR	1264	0.00158228
No	L-029_23	Post	COR	1264	0.00158228
No	O-070_56	Pre	CD	1264	0.00158228
No	O-070_56	Post	STR	1264	0.00158228
No	O-073_56	Pre	STA	1264	0.00158228
No	O-073_56	Post	STA	1264	0.00158228
No	O-070_1012	Pre	CD	1264	0.00158228
No	O-070_1012	Post	CD	1264	0.00158228
No	L-039_23	Pre	CD	1264	0.00158228
No	L-039_23	Post	COR	1264	0.00158228
No	M-023_34	Pre	HAE	1264	0.00158228
No	M-023_34	Post	CD	1264	0.00158228
No	M-027_34	Pre	COR	1264	0.00158228
No	M-027_34	Post	STA	1264	0.00158228
No	M-031_34	Pre	STA	1264	0.00158228
No	M-031_34	Post	STA	1264	0.00158228
No	L-057_23	Pre	OTH	1264	0.00158228
No	L-057_23	Post	STA	1264	0.00158228
No	L-058_23	Pre	COR	1264	0.00158228
No	L-058_23	Post	COR	1264	0.00158228
No	L-059_23	Pre	CD	1264	0.00158228
No	L-059_23	Post	CD	1264	0.00158228
No	L-060_23	Pre	OTH	1264	0.00158228
No	L-060_23	Post	HAE	1264	0.00158228
No	L-061_23	Pre	COR	1264	0.00158228
No	L-061_23	Post	CDM	1264	0.00158228
No	M-050_34	Pre	CD	1264	0.00158228
No	M-050_34	Post	CD	1264	0.00158228
No	M-053_34	Pre	STA	1264	0.00158228
No	M-053_34	Post	COR	1264	0.00158228
No	O-006_34	Pre	MOR	1264	0.00158228
No	O-006_34	Post	MOR	1264	0.00158228
No	M-031_23	Post	STA	1264	0.00158228
No	M-032_23	Pre	STA	1264	0.00158228
No	O-013_34	Pre	COR	1264	0.00158228
No	O-013_34	Post	MOR	1264	0.00158228
No	L-031_810	Post	COR	1264	0.00158228
No	L-150_45	Pre	CDM	1264	0.00158228
No	L-080_23	Pre	STA	1264	0.00158228
No	L-080_23	Post	CDM	1264	0.00158228
No	O-021_34	Pre	STA	1264	0.00158228
No	O-021_34	Post	STR	1264	0.00158228
No	O-022_34	Pre	COR	1264	0.00158228
No	O-022_34	Post	CD	1264	0.00158228
No	L-087_23	Pre	COR	1264	0.00158228
No	L-087_23	Post	STR	1264	0.00158228
No	L-088_23	Pre	COR	1264	0.00158228
No	L-088_23	Post	CDM	1264	0.00158228
No	O-041_34	Pre	STA	1264	0.00158228
No	O-041_34	Post	STA	1264	0.00158228
No	M-019_45	Post	MOR	1264	0.00158228
No	M-023_45	Pre	CD	1264	0.00158228
No	L-087_68	Pre	CDM	1264	0.00158228
No	L-087_68	Post	CDM	1264	0.00158228
No	L-092_23	Pre	CD	1264	0.00158228
No	L-092_23	Post	COR	1264	0.00158228
No	L-090_68	Pre	CDM	1264	0.00158228
No	L-090_68	Post	CDM	1264	0.00158228
No	O-058_34	Pre	COR	1264	0.00158228
No	O-058_34	Post	MOR	1264	0.00158228
No	O-015_23	Post	STR	1264	0.00158228
No	M-047_45	Pre	CD	1264	0.00158228
No	O-067_34	Pre	COR	1264	0.00158228
No	O-067_34	Post	CDM	1264	0.00158228
No	L-150_56	Pre	CDM	1264	0.00158228
No	M-047_68	Post	CD	1264	0.00158228
No	L-115_68	Pre	CDM	1264	0.00158228
No	L-115_68	Post	MOR	1264	0.00158228
No	O-073_34	Pre	HAE	1264	0.00158228
No	O-073_34	Post	COR	1264	0.00158228
No	L-106_23	Pre	COR	1264	0.00158228
No	O-023_23	Pre	MOR	1264	0.00158228
No	O-023_23	Post	MOR	1264	0.00158228
No	L-107_23	Post	CD	1264	0.00158228
No	L-108_23	Pre	CD	1264	0.00158228
No	L-108_23	Post	COR	1264	0.00158228
No	L-111_23	Pre	STA	1264	0.00158228
No	L-111_23	Post	MOR	1264	0.00158228
No	O-086_34	Pre	COR	1264	0.00158228
No	O-086_34	Post	STA	1264	0.00158228
No	L-114_23	Pre	COR	1264	0.00158228
No	L-114_23	Post	COR	1264	0.00158228
No	L-117_23	Pre	STA	1264	0.00158228
No	L-117_23	Post	STR	1264	0.00158228
No	L-120_23	Pre	COR	1264	0.00158228
No	L-120_23	Post	COR	1264	0.00158228
No	L-121_23	Pre	COR	1264	0.00158228
No	L-153_810	Pre	MOR	1264	0.00158228
No	M-038_56	Pre	CD	1264	0.00158228
No	O-048_23	Pre	STA	1264	0.00158228
No	L-126_23	Pre	STA	1264	0.00158228
No	L-156_810	Pre	CDM	1264	0.00158228
No	M-047_56	Pre	CD	1264	0.00158228
No	M-047_56	Post	CD	1264	0.00158228
No	L-111_45	Pre	COR	1264	0.00158228
No	M-048_56	Pre	HAE	1264	0.00158228
No	L-132_23	Pre	STA	1264	0.00158228
No	L-132_23	Post	MOR	1264	0.00158228
No	L-050_45	Pre	COR	1264	0.00158228
No	L-050_45	Post	MOR	1264	0.00158228
No	L-051_45	Pre	CD	1264	0.00158228
No	L-051_45	Post	HAE	1264	0.00158228
No	O-070_45	Post	CD	1264	0.00158228
No	O-073_45	Pre	COR	1264	0.00158228
No	M-047_68	Pre	CD	1264	0.00158228
No	M-018_23	Post	STA	1264	0.00158228
No	L-139_23	Pre	STA	1264	0.00158228
No	L-139_23	Post	COR	1264	0.00158228
No	L-140_23	Pre	STA	1264	0.00158228
No	L-140_23	Post	CD	1264	0.00158228
No	L-141_23	Pre	COR	1264	0.00158228
No	M-053_810	Pre	STR	1264	0.00158228
No	L-141_34	Pre	STA	1264	0.00158228
No	L-141_34	Post	MOR	1264	0.00158228
No	L-068_45	Pre	STR	1264	0.00158228
No	L-068_45	Post	COR	1264	0.00158228
No	O-021_68	Pre	CD	1264	0.00158228
No	O-021_68	Post	MOR	1264	0.00158228
No	O-069_23	Post	MOR	1264	0.00158228
No	L-023_56	Pre	CDM	1264	0.00158228
No	L-152_23	Pre	STA	1264	0.00158228
No	L-152_23	Post	STA	1264	0.00158228
No	L-087_45	Pre	OTH	1264	0.00158228
No	L-087_45	Post	STR	1264	0.00158228
No	L-089_45	Pre	CD	1264	0.00158228
No	L-089_45	Post	CDM	1264	0.00158228
No	L-156_23	Pre	HAE	1264	0.00158228
No	L-156_23	Post	STA	1264	0.00158228
No	L-103_45	Pre	COR	1264	0.00158228
No	L-103_45	Post	COR	1264	0.00158228
No	M-005_23	Pre	STA	1264	0.00158228
No	M-005_23	Post	STA	1264	0.00158228
No	M-006_23	Pre	COR	1264	0.00158228
No	M-006_23	Post	STR	1264	0.00158228
No	L-087_810	Pre	CDM	1264	0.00158228
No	L-111_45	Post	COR	1264	0.00158228
No	O-073_68	Pre	STA	1264	0.00158228
No	O-073_68	Post	COR	1264	0.00158228
No	M-010_23	Pre	COR	1264	0.00158228
No	M-010_23	Post	STA	1264	0.00158228
No	L-003_34	Post	COR	1264	0.00158228
No	L-004_34	Pre	CD	1264	0.00158228
No	L-003_810	Pre	MOR	1264	0.00158228
No	L-003_810	Post	MOR	1264	0.00158228
No	M-018_23	Pre	CD	1264	0.00158228
No	L-113_68	Post	STA	1264	0.00158228
No	M-023_23	Pre	CDM	1264	0.00158228
No	M-023_23	Post	HAE	1264	0.00158228
No	M-027_23	Pre	STA	1264	0.00158228
No	M-027_23	Post	COR	1264	0.00158228
No	L-141_45	Pre	MOR	1264	0.00158228
No	L-141_45	Post	STA	1264	0.00158228
No	M-031_23	Pre	STR	1264	0.00158228
No	L-076_56	Pre	CD	1264	0.00158228
No	L-076_56	Post	CD	1264	0.00158228
No	M-032_23	Post	STA	1264	0.00158228
No	L-031_810	Pre	COR	1264	0.00158228
No	L-030_34	Pre	MOR	1264	0.00158228
No	L-030_34	Post	MOR	1264	0.00158228
No	L-150_45	Post	CDM	1264	0.00158228
No	M-036_23	Pre	STA	1264	0.00158228
No	M-036_23	Post	COR	1264	0.00158228
No	M-038_23	Pre	CD	1264	0.00158228
No	M-038_23	Post	CD	1264	0.00158228
No	M-004_45	Pre	HAE	1264	0.00158228
No	M-004_45	Post	CDM	1264	0.00158228
No	M-005_45	Pre	STA	1264	0.00158228
No	M-005_45	Post	STA	1264	0.00158228
No	M-049_23	Pre	STA	1264	0.00158228
No	M-049_23	Post	HAE	1264	0.00158228
No	M-019_45	Pre	CDM	1264	0.00158228
No	L-059_34	Pre	CD	1264	0.00158228
No	L-059_34	Post	CD	1264	0.00158228
No	M-023_45	Post	HAE	1264	0.00158228
No	O-070_810	Pre	CD	1264	0.00158228
No	L-087_810	Post	CDM	1264	0.00158228
No	O-006_23	Pre	STA	1264	0.00158228
No	O-006_23	Post	MOR	1264	0.00158228
No	O-013_23	Pre	COR	1264	0.00158228
No	O-013_23	Post	COR	1264	0.00158228
No	O-015_23	Pre	STA	1264	0.00158228
No	L-145_56	Pre	STA	1264	0.00158228
No	L-145_56	Post	STA	1264	0.00158228
No	M-047_45	Post	CD	1264	0.00158228
No	M-048_45	Pre	HAE	1264	0.00158228
No	O-073_45	Post	STA	1264	0.00158228
No	O-058_23	Pre	MOR	1264	0.00158228
No	L-087_34	Pre	STR	1264	0.00158228
No	O-021_23	Pre	COR	1264	0.00158228
No	O-021_23	Post	STA	1264	0.00158228
No	O-022_23	Pre	COR	1264	0.00158228
No	O-022_23	Post	COR	1264	0.00158228
No	L-089_34	Post	CD	1264	0.00158228
No	L-122_68	Post	CD	1264	0.00158228
No	L-125_810	Pre	MOR	1264	0.00158228
No	L-125_810	Post	MOR	1264	0.00158228
No	O-011_45	Pre	HAE	1264	0.00158228
No	O-011_45	Post	MOR	1264	0.00158228
No	L-129_810	Pre	COR	1264	0.00158228
No	L-129_810	Post	STR	1264	0.00158228
No	L-130_810	Pre	CDM	1264	0.00158228
No	L-130_810	Post	CDM	1264	0.00158228
No	O-018_45	Pre	COR	1264	0.00158228
No	O-018_45	Post	MOR	1264	0.00158228
No	O-021_45	Pre	STR	1264	0.00158228
No	O-021_45	Post	COR	1264	0.00158228
No	O-044_23	Pre	STA	1264	0.00158228
No	O-044_23	Post	OTH	1264	0.00158228
No	L-113_34	Post	STA	1264	0.00158228
No	L-018_45	Post	COR	1264	0.00158228
No	M-038_56	Post	CD	1264	0.00158228
No	O-048_23	Post	STA	1264	0.00158228
No	L-117_34	Post	COR	1264	0.00158228
No	L-023_45	Post	CDM	1264	0.00158228
No	L-075_1012	Pre	MOR	1264	0.00158228
No	O-070_810	Post	CD	1264	0.00158228
No	O-070_68	Pre	STR	1264	0.00158228
No	L-122_34	Pre	COR	1264	0.00158228
No	O-058_45	Pre	MOR	1264	0.00158228
No	O-058_45	Post	MOR	1264	0.00158228
No	O-067_45	Pre	CDM	1264	0.00158228
No	O-067_45	Post	MOR	1264	0.00158228
No	O-070_45	Pre	CD	1264	0.00158228
No	O-017_56	Pre	STR	1264	0.00158228
No	O-017_56	Post	COR	1264	0.00158228
No	L-018_1012	Post	CD	1264	0.00158228
No	M-048_34	Post	HAE	1264	0.00158228
No	O-058_23	Post	COR	1264	0.00158228
No	O-086_45	Pre	STA	1264	0.00158228
No	O-086_45	Post	CD	1264	0.00158228
No	O-063_23	Pre	STA	1264	0.00158228
No	O-063_23	Post	STA	1264	0.00158228
No	O-024_56	Post	MOR	1264	0.00158228
No	L-065_45	Post	MOR	1264	0.00158228
No	L-145_45	Pre	STA	1264	0.00158228
No	L-145_45	Post	STA	1264	0.00158228
No	O-067_23	Pre	COR	1264	0.00158228
No	O-067_23	Post	COR	1264	0.00158228
No	O-069_23	Pre	STA	1264	0.00158228
No	O-044_56	Pre	CDM	1264	0.00158228
No	O-044_56	Post	CDM	1264	0.00158228
No	L-023_56	Post	MOR	1264	0.00158228
No	L-029_56	Pre	COR	1264	0.00158228
No	L-029_56	Post	COR	1264	0.00158228
No	L-031_56	Pre	COR	1264	0.00158228
No	L-031_56	Post	COR	1264	0.00158228
No	L-042_56	Pre	CD	1264	0.00158228
No	L-042_56	Post	CDM	1264	0.00158228
No	L-046_56	Pre	HAE	1264	0.00158228
No	L-046_56	Post	STA	1264	0.00158228
No	O-085_23	Pre	CD	1264	0.00158228
No	O-085_23	Post	CD	1264	0.00158228
No	O-086_23	Pre	COR	1264	0.00158228
No	O-086_23	Post	COR	1264	0.00158228
No	L-156_1012	Post	CDM	1264	0.00158228
No	L-075_1012	Post	MOR	1264	0.00158228
No	L-133_56	Pre	CD	1264	0.00158228
No	L-018_68	Pre	CDM	1264	0.00158228
No	L-001_34	Pre	COR	1264	0.00158228
No	L-001_34	Post	COR	1264	0.00158228
No	L-003_34	Pre	COR	1264	0.00158228
No	L-058_56	Pre	COR	1264	0.00158228
No	L-058_56	Post	COR	1264	0.00158228
No	L-004_34	Post	CDM	1264	0.00158228
No	L-018_1012	Pre	MOR	1264	0.00158228
No	L-075_34	Post	COR	1264	0.00158228
No	L-099_1012	Post	MOR	1264	0.00158228
No	M-049_34	Pre	HAE	1264	0.00158228
No	M-049_34	Post	CDM	1264	0.00158228
No	L-036_68	Pre	CD	1264	0.00158228
No	L-019_34	Pre	HAE	1264	0.00158228
No	L-019_34	Post	OTH	1264	0.00158228
No	L-021_34	Pre	CDM	1264	0.00158228
No	L-021_34	Post	CDM	1264	0.00158228
No	O-006_45	Pre	MOR	1264	0.00158228
No	O-083_34	Pre	STA	1264	0.00158228
No	L-029_34	Pre	COR	1264	0.00158228
No	L-029_34	Post	COR	1264	0.00158228
No	L-030_810	Post	CD	1264	0.00158228
No	L-087_56	Pre	STR	1264	0.00158228
No	L-089_56	Pre	CDM	1264	0.00158228
No	L-089_56	Post	CD	1264	0.00158228
No	L-050_1012	Pre	MOR	1264	0.00158228
No	L-050_1012	Post	MOR	1264	0.00158228
No	L-051_34	Pre	COR	1264	0.00158228
No	L-051_34	Post	CD	1264	0.00158228
No	L-106_56	Pre	CD	1264	0.00158228
No	L-106_56	Post	CD	1264	0.00158228
No	O-023_34	Post	CDM	1264	0.00158228
No	O-025_34	Pre	COR	1264	0.00158228
No	L-058_34	Pre	COR	1264	0.00158228
No	L-058_34	Post	COR	1264	0.00158228
No	L-076_68	Post	CD	1264	0.00158228
No	L-075_810	Post	MOR	1264	0.00158228
No	L-004_68	Pre	CDM	1264	0.00158228
No	L-004_68	Post	MOR	1264	0.00158228
No	O-067_68	Post	CDM	1264	0.00158228
No	L-133_56	Post	CDM	1264	0.00158228
No	L-065_34	Pre	COR	1264	0.00158228
No	L-065_34	Post	CD	1264	0.00158228
No	L-066_34	Pre	MOR	1264	0.00158228
No	L-066_34	Post	HAE	1264	0.00158228
No	L-106_68	Post	CD	1264	0.00158228
No	M-032_45	Post	MOR	1264	0.00158228
No	L-075_34	Pre	STA	1264	0.00158228
No	L-016_1012	Post	CD	1264	0.00158228
No	M-048_34	Pre	MOR	1264	0.00158228
No	L-133_45	Pre	COR	1264	0.00158228
No	M-053_1012	Pre	MOR	1264	0.00158228
No	L-087_34	Post	OTH	1264	0.00158228
No	L-154_56	Post	OTH	1264	0.00158228
No	L-121_68	Pre	CDM	1264	0.00158228
No	L-089_34	Pre	CD	1264	0.00158228
No	L-122_68	Pre	CD	1264	0.00158228
No	O-021_1012	Post	MOR	1264	0.00158228
No	L-075_56	Post	COR	1264	0.00158228
No	O-083_34	Post	COR	1264	0.00158228
No	L-139_68	Post	CD	1264	0.00158228
No	L-097_34	Pre	HAE	1264	0.00158228
No	L-097_34	Post	STA	1264	0.00158228
No	L-106_34	Pre	CD	1264	0.00158228
No	L-106_34	Post	CD	1264	0.00158228
No	L-107_34	Pre	CD	1264	0.00158228
No	L-107_34	Post	MOR	1264	0.00158228
No	L-001_45	Post	STA	1264	0.00158228
No	L-004_45	Pre	CDM	1264	0.00158228
No	M-032_56	Pre	MOR	1264	0.00158228
No	M-032_56	Post	CDM	1264	0.00158228
No	L-113_34	Pre	STA	1264	0.00158228
No	L-018_45	Pre	STA	1264	0.00158228
No	L-153_1012	Post	MOR	1264	0.00158228
No	L-154_1012	Pre	OTH	1264	0.00158228
No	L-117_34	Pre	STR	1264	0.00158228
No	L-023_45	Pre	COR	1264	0.00158228
No	L-121_56	Pre	MOR	1264	0.00158228
No	L-076_810	Pre	CD	1264	0.00158228
No	L-076_810	Post	CDM	1264	0.00158228
No	O-075_1012	Post	CD	1264	0.00158228
No	M-048_56	Post	COR	1264	0.00158228
No	L-122_34	Post	COR	1264	0.00158228
No	O-011_56	Pre	MOR	1264	0.00158228
No	O-011_56	Post	HAE	1264	0.00158228
No	O-013_56	Pre	MOR	1264	0.00158228
No	O-013_56	Post	CDM	1264	0.00158228
No	M-038_68	Post	CD	1264	0.00158228
No	L-097_1012	Post	CDM	1264	0.00158228
No	L-113_68	Pre	STA	1264	0.00158228
No	L-099_1012	Pre	MOR	1264	0.00158228
No	L-133_45	Post	CD	1264	0.00158228
No	M-053_1012	Post	CD	1264	0.00158228
No	L-139_34	Pre	COR	1264	0.00158228
No	L-139_34	Post	CD	1264	0.00158228
No	O-024_56	Pre	MOR	1264	0.00158228
No	L-065_45	Pre	CD	1264	0.00158228
No	L-075_56	Pre	OTH	1264	0.00158228
No	M-005_56	Post	STA	1264	0.00158228
No	L-029_810	Pre	MOR	1264	0.00158228
No	O-017_68	Pre	COR	1264	0.00158228
No	O-041_56	Pre	CDM	1264	0.00158228
No	O-041_56	Post	CDM	1264	0.00158228
No	L-021_56	Pre	CDM	1264	0.00158228
No	L-021_56	Post	STR	1264	0.00158228
No	O-057_1012	Post	CDM	1264	0.00158228
No	L-078_45	Pre	CDM	1264	0.00158228
No	O-067_56	Pre	MOR	1264	0.00158228
No	O-067_56	Post	CDM	1264	0.00158228
No	O-025_810	Pre	MOR	1264	0.00158228
No	O-058_68	Pre	CDM	1264	0.00158228
No	O-067_1012	Pre	MOR	1264	0.00158228
No	O-067_1012	Post	MOR	1264	0.00158228
No	L-097_45	Post	STA	1264	0.00158228
No	O-025_34	Post	MOR	1264	0.00158228
No	M-019_34	Pre	COR	1264	0.00158228
No	M-019_34	Post	CDM	1264	0.00158228
No	O-025_45	Post	STR	1264	0.00158228
No	L-154_810	Post	OTH	1264	0.00158228
No	O-067_68	Pre	CDM	1264	0.00158228
No	O-075_1012	Pre	CDM	1264	0.00158228
No	O-070_68	Post	CD	1264	0.00158228
No	L-018_68	Post	CDM	1264	0.00158228
No	M-032_34	Pre	STA	1264	0.00158228
No	M-032_34	Post	CD	1264	0.00158228
No	L-003_1012	Post	MOR	1264	0.00158228
No	L-010_1012	Pre	CDM	1264	0.00158228
No	L-016_1012	Pre	CD	1264	0.00158228
No	M-046_1012	Post	CDM	1264	0.00158228
No	L-099_810	Post	MOR	1264	0.00158228
No	O-085_34	Pre	CD	1264	0.00158228
No	L-029_68	Pre	COR	1264	0.00158228
No	L-139_45	Pre	CD	1264	0.00158228
No	L-139_45	Post	STA	1264	0.00158228
No	L-036_68	Post	MOR	1264	0.00158228
No	L-039_68	Pre	CD	1264	0.00158228
No	L-039_68	Post	HAE	1264	0.00158228
No	M-053_45	Post	STA	1264	0.00158228
No	M-005_56	Pre	STA	1264	0.00158228
No	O-006_45	Post	MOR	1264	0.00158228
No	L-146_45	Pre	CDM	1264	0.00158228
No	L-146_45	Post	MOR	1264	0.00158228
No	L-128_810	Pre	CD	1264	0.00158228
No	L-075_810	Pre	MOR	1264	0.00158228
No	L-036_810	Pre	MOR	1264	0.00158228
No	O-017_34	Pre	STA	1264	0.00158228
No	O-017_34	Post	COR	1264	0.00158228
No	L-058_68	Pre	COR	1264	0.00158228
No	L-058_68	Post	STR	1264	0.00158228
No	L-154_45	Post	STA	1264	0.00158228
No	L-055_810	Post	MOR	1264	0.00158228
No	O-023_34	Pre	MOR	1264	0.00158228
No	L-059_810	Pre	CDM	1264	0.00158228
No	L-059_810	Post	COR	1264	0.00158228
No	L-068_68	Post	CD	1264	0.00158228
No	L-076_68	Pre	CD	1264	0.00158228
No	L-087_1012	Post	CDM	1264	0.00158228
No	L-106_45	Pre	CD	1264	0.00158228
No	L-106_45	Post	CD	1264	0.00158228
No	L-121_56	Post	CDM	1264	0.00158228
No	O-067_810	Post	MOR	1264	0.00158228
No	L-059_45	Post	CDM	1264	0.00158228
No	L-061_45	Pre	CDM	1264	0.00158228
No	L-139_56	Pre	STA	1264	0.00158228
No	M-031_45	Pre	STA	1264	0.00158228
No	L-106_68	Pre	CD	1264	0.00158228
No	M-032_45	Pre	CD	1264	0.00158228
No	L-097_1012	Pre	CD	1264	0.00158228
No	L-010_1012	Post	CD	1264	0.00158228
No	O-017_68	Post	CDM	1264	0.00158228
No	L-018_56	Post	CDM	1264	0.00158228
No	O-085_34	Post	CD	1264	0.00158228
No	L-029_68	Post	MOR	1264	0.00158228
No	L-154_56	Pre	STA	1264	0.00158228
No	L-001_45	Pre	COR	1264	0.00158228
No	L-139_810	Pre	CD	1264	0.00158228
No	L-121_68	Post	CDM	1264	0.00158228
No	M-048_810	Post	CDM	1264	0.00158228
No	O-021_1012	Pre	MOR	1264	0.00158228
No	L-029_1012	Pre	CDM	1264	0.00158228
No	L-139_68	Pre	CD	1264	0.00158228
No	L-029_810	Post	CDM	1264	0.00158228
No	L-068_810	Pre	CD	1264	0.00158228
No	O-025_45	Pre	MOR	1264	0.00158228
No	L-115_56	Post	CDM	1264	0.00158228
No	L-145_68	Pre	STA	1264	0.00158228
No	L-145_68	Post	CDM	1264	0.00158228
No	O-067_810	Pre	CDM	1264	0.00158228
No	L-031_68	Post	COR	1264	0.00158228
No	L-139_810	Post	MOR	1264	0.00158228
No	L-004_45	Post	CDM	1264	0.00158228
No	L-016_45	Pre	CDM	1264	0.00158228
No	L-016_45	Post	CDM	1264	0.00158228
No	O-022_45	Post	CD	1264	0.00158228
No	L-153_1012	Pre	CD	1264	0.00158228
No	L-099_810	Pre	CD	1264	0.00158228
No	L-087_1012	Pre	CDM	1264	0.00158228
No	L-018_56	Pre	COR	1264	0.00158228
No	L-068_1012	Post	CD	1264	0.00158228
No	L-003_68	Post	MOR	1264	0.00158228
No	L-059_45	Pre	CD	1264	0.00158228
No	L-055_68	Pre	MOR	1264	0.00158228
No	L-140_45	Pre	CD	1264	0.00158228
No	M-031_68	Pre	STA	1264	0.00158228
No	M-031_68	Post	STA	1264	0.00158228
No	M-040_1012	Pre	CD	1264	0.00158228
No	M-040_1012	Post	CD	1264	0.00158228
No	M-038_68	Pre	CD	1264	0.00158228
No	O-036_810	Post	STR	1264	0.00158228
No	L-030_810	Pre	CDM	1264	0.00158228
No	L-048_56	Pre	HAE	1264	0.00158228
No	O-036_1012	Post	COR	1264	0.00158228
No	O-057_1012	Pre	MOR	1264	0.00158228
No	L-036_810	Post	MOR	1264	0.00158228
No	L-031_68	Pre	COR	1264	0.00158228
No	L-078_45	Post	CDM	1264	0.00158228
No	L-061_45	Post	CDM	1264	0.00158228
No	L-068_56	Post	MOR	1264	0.00158228
No	L-022_810	Post	STA	1264	0.00158228
No	L-121_810	Post	MOR	1264	0.00158228
No	L-029_1012	Post	MOR	1264	0.00158228
No	L-140_56	Post	CDM	1264	0.00158228
No	M-005_68	Post	CDM	1264	0.00158228
No	M-005_68	Pre	STA	1264	0.00158228
No	L-154_1012	Post	STA	1264	0.00158228
No	L-156_1012	Pre	MOR	1264	0.00158228
No	L-154_810	Pre	COR	1264	0.00158228
No	M-025_56	Pre	HAE	1264	0.00158228
No	M-025_56	Post	CDM	1264	0.00158228
No	O-021_810	Post	MOR	1264	0.00158228
No	L-055_810	Pre	MOR	1264	0.00158228
No	O-025_810	Post	MOR	1264	0.00158228
No	O-058_68	Post	CDM	1264	0.00158228
No	L-097_45	Pre	STA	1264	0.00158228
No	L-121_1012	Post	MOR	1264	0.00158228
No	M-046_1012	Pre	CDM	1264	0.00158228
No	L-097_810	Post	CD	1264	0.00158228
No	L-068_810	Post	CD	1264	0.00158228
No	L-128_810	Post	HAE	1264	0.00158228
No	L-087_56	Post	CDM	1264	0.00158228
No	L-003_68	Pre	CD	1264	0.00158228
No	L-142_68	Pre	CDM	1264	0.00158228
No	M-047_810	Pre	CD	1264	0.00158228
No	L-140_45	Post	CD	1264	0.00158228
No	L-055_56	Pre	MOR	1264	0.00158228
No	L-055_56	Post	MOR	1264	0.00158228
No	M-031_45	Post	STA	1264	0.00158228
No	L-068_68	Pre	MOR	1264	0.00158228
No	L-141_1012	Post	CD	1264	0.00158228
No	L-154_68	Post	COR	1264	0.00158228
No	L-097_810	Pre	CD	1264	0.00158228
No	L-115_56	Pre	MOR	1264	0.00158228
No	L-048_56	Post	HAE	1264	0.00158228
No	M-023_56	Post	CD	1264	0.00158228
No	M-023_56	Pre	HAE	1264	0.00158228
No	L-055_68	Post	MOR	1264	0.00158228
No	L-154_45	Pre	STA	1264	0.00158228
No	M-053_45	Pre	COR	1264	0.00158228
No	O-021_56	Post	CD	1264	0.00158228
No	L-121_810	Pre	CDM	1264	0.00158228
No	L-003_1012	Pre	MOR	1264	0.00158228
No	L-140_56	Pre	CD	1264	0.00158228
No	O-036_810	Pre	MOR	1264	0.00158228
No	L-141_1012	Pre	STA	1264	0.00158228
No	L-075_68	Pre	COR	1264	0.00158228
No	O-036_1012	Pre	STR	1264	0.00158228
No	L-068_1012	Pre	CD	1264	0.00158228
No	L-075_68	Post	MOR	1264	0.00158228
No	L-142_68	Post	MOR	1264	0.00158228
No	L-018_810	Pre	CDM	1264	0.00158228
No	O-034_68	Post	COR	1264	0.00158228
No	L-141_810	Pre	MOR	1264	0.00158228
No	L-141_810	Post	STA	1264	0.00158228
No	O-006_68	Post	MOR	1264	0.00158228
No	L-121_1012	Pre	MOR	1264	0.00158228
No	M-047_810	Post	MOR	1264	0.00158228
No	O-006_56	Pre	MOR	1264	0.00158228
No	L-139_56	Post	CD	1264	0.00158228
No	L-135_1012	Pre	CDM	1264	0.00158228
No	O-022_45	Pre	CD	1264	0.00158228
No	L-135_1012	Post	MOR	1264	0.00158228
No	M-048_810	Pre	MOR	1264	0.00158228
No	L-154_68	Pre	OTH	1264	0.00158228
No	O-006_56	Post	MOR	1264	0.00158228
No	O-006_68	Pre	MOR	1264	0.00158228
No	L-130_1012	Pre	CDM	1264	0.00158228
No	L-022_810	Pre	CD	1264	0.00158228
No	L-068_56	Pre	COR	1264	0.00158228
No	M-048_68	Post	MOR	1264	0.00158228
No	O-021_56	Pre	COR	1264	0.00158228
No	O-034_68	Pre	COR	1264	0.00158228
No	L-018_810	Post	MOR	1264	0.00158228
No	M-048_68	Pre	COR	1264	0.00158228
No	L-130_1012	Post	CDM	1264	0.00158228
No	O-021_810	Pre	MOR	1264	0.00158228
Yes	O-048_34	Pre	STA	554	0.00361011
Yes	O-018_23	Post	STR	554	0.00361011
Yes	O-069_34	Post	CDM	554	0.00361011
Yes	L-071_01	Pre	OTH	554	0.00361011
Yes	O-048_34	Post	STA	554	0.00361011
Yes	O-069_34	Pre	MOR	554	0.00361011
Yes	O-026_01	Post	STR	554	0.00361011
Yes	O-005_23	Pre	STA	554	0.00361011
Yes	L-071_01	Post	CD	554	0.00361011
Yes	O-052_23	Post	HAE	554	0.00361011
Yes	L-137_23	Post	STR	554	0.00361011
Yes	L-076_23	Post	STA	554	0.00361011
Yes	M-008_23	Pre	HAE	554	0.00361011
Yes	M-013_12	Pre	MOR	554	0.00361011
Yes	L-055_23	Post	CDM	554	0.00361011
Yes	O-066_01	Pre	STA	554	0.00361011
Yes	M-017_23	Post	CD	554	0.00361011
Yes	O-052_23	Pre	CDM	554	0.00361011
Yes	L-044_01	Post	STR	554	0.00361011
Yes	L-076_23	Pre	STA	554	0.00361011
Yes	L-047_01	Pre	OTH	554	0.00361011
Yes	L-044_01	Pre	OTH	554	0.00361011
Yes	L-064_01	Post	CDM	554	0.00361011
Yes	M-012_12	Post	HAE	554	0.00361011
Yes	L-006_23	Pre	STR	554	0.00361011
Yes	O-005_23	Post	HAE	554	0.00361011
Yes	L-006_23	Post	MOR	554	0.00361011
Yes	M-029_45	Pre	CDM	554	0.00361011
Yes	O-026_01	Pre	OTH	554	0.00361011
Yes	L-053_12	Post	COR	554	0.00361011
Yes	M-042_12	Pre	MOR	554	0.00361011
Yes	L-014_12	Post	STR	554	0.00361011
Yes	O-072_01	Pre	STR	554	0.00361011
Yes	L-091_23	Post	STR	554	0.00361011
Yes	O-051_23	Pre	STA	554	0.00361011
Yes	M-041_01	Post	MOR	554	0.00361011
Yes	O-057_23	Pre	CD	554	0.00361011
Yes	O-084_34	Pre	CD	554	0.00361011
Yes	L-137_23	Pre	COR	554	0.00361011
Yes	O-085_45	Post	CDM	554	0.00361011
Yes	L-101_12	Pre	STA	554	0.00361011
Yes	M-049_45	Pre	CDM	554	0.00361011
Yes	O-085_45	Pre	CD	554	0.00361011
Yes	O-018_23	Pre	COR	554	0.00361011
Yes	L-136_12	Pre	STA	554	0.00361011
Yes	L-136_12	Post	MOR	554	0.00361011
Yes	L-098_12	Post	MOR	554	0.00361011
Yes	O-065_23	Post	CD	554	0.00361011
Yes	O-084_34	Post	COR	554	0.00361011
Yes	O-015_34	Pre	STR	554	0.00361011
Yes	M-042_12	Post	HAE	554	0.00361011
Yes	L-017_12	Pre	STA	554	0.00361011
Yes	L-017_12	Post	CDM	554	0.00361011
Yes	O-066_01	Post	MOR	554	0.00361011
Yes	L-101_12	Post	STR	554	0.00361011
Yes	L-086_23	Post	CDM	554	0.00361011
Yes	O-072_01	Post	COR	554	0.00361011
Yes	M-047_23	Post	CD	554	0.00361011
Yes	L-066_45	Post	CDM	554	0.00361011
Yes	O-065_23	Pre	CD	554	0.00361011
Yes	M-004_23	Pre	CD	554	0.00361011
Yes	L-124_23	Pre	STA	554	0.00361011
Yes	L-100_12	Post	CDM	554	0.00361011
Yes	O-057_23	Post	HAE	554	0.00361011
Yes	M-040_12	Post	CD	554	0.00361011
Yes	L-027_45	Post	MOR	554	0.00361011
Yes	L-055_23	Pre	HAE	554	0.00361011
Yes	O-019_12	Post	MOR	554	0.00361011
Yes	L-030_01	Pre	STR	554	0.00361011
Yes	L-153_23	Post	COR	554	0.00361011
Yes	M-008_23	Post	CDM	554	0.00361011
Yes	L-134_23	Pre	CDM	554	0.00361011
Yes	L-037_23	Post	CDM	554	0.00361011
Yes	M-013_12	Post	STA	554	0.00361011
Yes	M-038_34	Post	CD	554	0.00361011
Yes	M-017_23	Pre	STA	554	0.00361011
Yes	L-012_34	Pre	CDM	554	0.00361011
Yes	O-028_12	Pre	STA	554	0.00361011
Yes	O-028_12	Post	HAE	554	0.00361011
Yes	O-033_01	Pre	OTH	554	0.00361011
Yes	L-047_01	Post	STA	554	0.00361011
Yes	L-019_12	Pre	MOR	554	0.00361011
Yes	O-088_23	Post	STR	554	0.00361011
Yes	O-001_12	Post	CDM	554	0.00361011
Yes	L-014_12	Pre	MOR	554	0.00361011
Yes	L-134_23	Post	COR	554	0.00361011
Yes	L-011_01	Post	CDM	554	0.00361011
Yes	L-049_12	Post	STR	554	0.00361011
Yes	L-053_12	Pre	STA	554	0.00361011
Yes	M-034_23	Pre	MOR	554	0.00361011
Yes	L-119_12	Pre	CDM	554	0.00361011
Yes	L-119_12	Post	CDM	554	0.00361011
Yes	L-150_23	Post	COR	554	0.00361011
Yes	O-009_12	Post	CD	554	0.00361011
Yes	O-088_23	Pre	COR	554	0.00361011
Yes	O-078_01	Post	COR	554	0.00361011
Yes	L-086_23	Pre	CD	554	0.00361011
Yes	L-019_12	Post	CD	554	0.00361011
Yes	M-054_12	Post	STR	554	0.00361011
Yes	L-061_01	Post	CDM	554	0.00361011
Yes	L-098_12	Pre	STA	554	0.00361011
Yes	O-008_01	Post	STR	554	0.00361011
Yes	M-004_23	Post	HAE	554	0.00361011
Yes	L-064_01	Pre	OTH	554	0.00361011
Yes	L-027_45	Pre	HAE	554	0.00361011
Yes	L-091_23	Pre	MOR	554	0.00361011
Yes	L-060_34	Pre	HAE	554	0.00361011
Yes	L-060_34	Post	CDM	554	0.00361011
Yes	O-054_12	Pre	STA	554	0.00361011
Yes	O-054_12	Post	MOR	554	0.00361011
Yes	M-029_45	Post	CDM	554	0.00361011
Yes	L-030_01	Post	STR	554	0.00361011
Yes	M-036_34	Pre	COR	554	0.00361011
Yes	L-070_01	Post	MOR	554	0.00361011
Yes	L-070_01	Pre	OTH	554	0.00361011
Yes	L-095_23	Post	MOR	554	0.00361011
Yes	O-016_23	Post	HAE	554	0.00361011
Yes	M-012_12	Pre	STR	554	0.00361011
Yes	L-080_34	Pre	CDM	554	0.00361011
Yes	L-080_34	Post	CDM	554	0.00361011
Yes	M-049_45	Post	CDM	554	0.00361011
Yes	M-050_45	Post	MOR	554	0.00361011
Yes	L-142_23	Post	STR	554	0.00361011
Yes	O-001_12	Pre	OTH	554	0.00361011
Yes	L-066_45	Pre	HAE	554	0.00361011
Yes	L-011_01	Pre	OTH	554	0.00361011
Yes	L-092_34	Post	STR	554	0.00361011
Yes	M-008_01	Pre	STA	554	0.00361011
Yes	M-008_01	Post	CD	554	0.00361011
Yes	L-096_34	Post	MOR	554	0.00361011
Yes	M-034_23	Post	CD	554	0.00361011
Yes	O-015_34	Post	COR	554	0.00361011
Yes	L-039_34	Pre	COR	554	0.00361011
Yes	L-152_45	Pre	STA	554	0.00361011
Yes	L-152_45	Post	COR	554	0.00361011
Yes	O-045_12	Post	CD	554	0.00361011
Yes	O-080_12	Pre	CD	554	0.00361011
Yes	M-047_23	Pre	CD	554	0.00361011
Yes	O-047_12	Pre	STR	554	0.00361011
Yes	L-037_23	Pre	MOR	554	0.00361011
Yes	O-008_01	Pre	STA	554	0.00361011
Yes	M-026_01	Pre	OTH	554	0.00361011
Yes	M-026_01	Post	STA	554	0.00361011
Yes	M-040_12	Pre	CD	554	0.00361011
Yes	L-063_01	Post	HAE	554	0.00361011
Yes	O-049_23	Post	STA	554	0.00361011
Yes	L-120_34	Pre	COR	554	0.00361011
Yes	L-120_34	Post	COR	554	0.00361011
Yes	O-051_23	Post	MOR	554	0.00361011
Yes	O-055_45	Pre	HAE	554	0.00361011
Yes	O-055_45	Post	MOR	554	0.00361011
Yes	M-043_12	Pre	CD	554	0.00361011
Yes	M-043_12	Post	STR	554	0.00361011
Yes	M-036_34	Post	COR	554	0.00361011
Yes	M-038_34	Pre	CD	554	0.00361011
Yes	M-041_01	Pre	OTH	554	0.00361011
Yes	L-132_34	Pre	MOR	554	0.00361011
Yes	L-132_34	Post	MOR	554	0.00361011
Yes	L-136_34	Pre	CDM	554	0.00361011
Yes	L-136_34	Post	CDM	554	0.00361011
Yes	L-138_34	Pre	CDM	554	0.00361011
Yes	M-050_45	Pre	CD	554	0.00361011
Yes	L-088_34	Pre	CDM	554	0.00361011
Yes	L-115_12	Post	STR	554	0.00361011
Yes	L-142_23	Pre	CD	554	0.00361011
Yes	M-054_12	Pre	COR	554	0.00361011
Yes	O-025_56	Pre	STR	554	0.00361011
Yes	O-025_56	Post	MOR	554	0.00361011
Yes	L-022_23	Pre	CD	554	0.00361011
Yes	L-022_23	Post	CD	554	0.00361011
Yes	L-079_01	Pre	STR	554	0.00361011
Yes	L-079_01	Post	STR	554	0.00361011
Yes	L-150_23	Pre	MOR	554	0.00361011
Yes	O-009_12	Pre	CD	554	0.00361011
Yes	L-026_23	Pre	STA	554	0.00361011
Yes	O-078_01	Pre	OTH	554	0.00361011
Yes	L-153_23	Pre	STA	554	0.00361011
Yes	M-006_34	Post	STR	554	0.00361011
Yes	L-033_23	Pre	HAE	554	0.00361011
Yes	L-057_34	Pre	STA	554	0.00361011
Yes	L-057_34	Post	MOR	554	0.00361011
Yes	L-035_23	Post	HAE	554	0.00361011
Yes	M-018_34	Pre	STA	554	0.00361011
Yes	L-124_23	Post	MOR	554	0.00361011
Yes	L-090_23	Post	CD	554	0.00361011
Yes	O-044_34	Post	COR	554	0.00361011
Yes	L-049_56	Post	CDM	554	0.00361011
Yes	O-019_12	Pre	STA	554	0.00361011
Yes	L-016_68	Pre	CD	554	0.00361011
Yes	L-016_68	Post	CD	554	0.00361011
Yes	L-028_12	Pre	STA	554	0.00361011
Yes	L-028_12	Post	MOR	554	0.00361011
Yes	L-117_45	Pre	COR	554	0.00361011
Yes	M-046_12	Pre	CDM	554	0.00361011
Yes	M-046_12	Post	HAE	554	0.00361011
Yes	M-016_23	Post	MOR	554	0.00361011
Yes	L-023_68	Pre	MOR	554	0.00361011
Yes	L-023_68	Post	STR	554	0.00361011
Yes	L-012_34	Post	CDM	554	0.00361011
Yes	L-061_56	Pre	CDM	554	0.00361011
Yes	L-061_56	Post	CDM	554	0.00361011
Yes	O-033_01	Post	STA	554	0.00361011
Yes	O-030_12	Post	STA	554	0.00361011
Yes	L-070_23	Pre	MOR	554	0.00361011
Yes	M-028_23	Post	STA	554	0.00361011
Yes	L-040_12	Post	HAE	554	0.00361011
Yes	L-070_23	Post	CDM	554	0.00361011
Yes	L-049_12	Pre	STR	554	0.00361011
Yes	O-038_12	Post	STR	554	0.00361011
Yes	L-078_56	Pre	CDM	554	0.00361011
Yes	L-078_56	Post	CDM	554	0.00361011
Yes	L-048_68	Post	COR	554	0.00361011
Yes	L-050_68	Pre	CDM	554	0.00361011
Yes	L-050_68	Post	CDM	554	0.00361011
Yes	L-039_34	Post	CDM	554	0.00361011
Yes	O-045_12	Pre	CDM	554	0.00361011
Yes	L-083_23	Pre	CDM	554	0.00361011
Yes	L-104_56	Pre	MOR	554	0.00361011
Yes	L-104_56	Post	CDM	554	0.00361011
Yes	L-033_23	Post	MOR	554	0.00361011
Yes	L-035_23	Pre	MOR	554	0.00361011
Yes	L-111_56	Pre	COR	554	0.00361011
Yes	L-111_56	Post	CDM	554	0.00361011
Yes	M-018_34	Post	STR	554	0.00361011
Yes	L-090_23	Pre	STR	554	0.00361011
Yes	L-100_12	Pre	STA	554	0.00361011
Yes	L-083_68	Pre	CDM	554	0.00361011
Yes	L-083_68	Post	CDM	554	0.00361011
Yes	O-047_34	Pre	HAE	554	0.00361011
Yes	O-047_34	Post	COR	554	0.00361011
Yes	L-089_68	Pre	CD	554	0.00361011
Yes	L-089_68	Post	HAE	554	0.00361011
Yes	L-093_23	Pre	CDM	554	0.00361011
Yes	L-117_45	Post	STR	554	0.00361011
Yes	M-016_23	Pre	CD	554	0.00361011
Yes	L-041_01	Post	STR	554	0.00361011
Yes	O-016_23	Pre	MOR	554	0.00361011
Yes	O-063_34	Post	STR	554	0.00361011
Yes	L-043_01	Pre	STR	554	0.00361011
Yes	L-043_01	Post	MOR	554	0.00361011
Yes	L-114_68	Pre	CD	554	0.00361011
Yes	L-114_68	Post	MOR	554	0.00361011
Yes	L-099_23	Pre	MOR	554	0.00361011
Yes	L-088_34	Post	CDM	554	0.00361011
Yes	M-028_23	Pre	STA	554	0.00361011
Yes	O-070_01	Pre	OTH	554	0.00361011
Yes	O-070_01	Post	CD	554	0.00361011
Yes	M-012_56	Pre	MOR	554	0.00361011
Yes	M-012_56	Post	STR	554	0.00361011
Yes	L-096_34	Pre	CDM	554	0.00361011
Yes	L-140_68	Pre	CDM	554	0.00361011
Yes	L-140_68	Post	CD	554	0.00361011
Yes	M-014_01	Pre	STR	554	0.00361011
Yes	M-014_01	Post	STA	554	0.00361011
Yes	M-029_12	Pre	CD	554	0.00361011
Yes	M-029_12	Post	CD	554	0.00361011
Yes	L-150_68	Pre	CDM	554	0.00361011
Yes	L-150_68	Post	MOR	554	0.00361011
Yes	O-080_12	Post	CDM	554	0.00361011
Yes	L-065_68	Post	CD	554	0.00361011
Yes	O-047_12	Post	STR	554	0.00361011
Yes	L-061_01	Pre	OTH	554	0.00361011
Yes	M-013_68	Pre	STA	554	0.00361011
Yes	M-013_68	Post	STR	554	0.00361011
Yes	M-019_68	Pre	MOR	554	0.00361011
Yes	O-044_34	Pre	OTH	554	0.00361011
Yes	O-049_23	Pre	STR	554	0.00361011
Yes	M-023_68	Post	CD	554	0.00361011
Yes	M-025_68	Pre	CDM	554	0.00361011
Yes	M-025_68	Post	HAE	554	0.00361011
Yes	L-130_23	Pre	CD	554	0.00361011
Yes	L-130_23	Post	CD	554	0.00361011
Yes	L-030_45	Pre	MOR	554	0.00361011
Yes	L-030_45	Post	MOR	554	0.00361011
Yes	M-032_68	Pre	CDM	554	0.00361011
Yes	M-032_68	Post	HAE	554	0.00361011
Yes	L-135_23	Pre	CD	554	0.00361011
Yes	L-135_23	Post	HAE	554	0.00361011
Yes	M-040_68	Pre	MOR	554	0.00361011
Yes	M-040_68	Post	HAE	554	0.00361011
Yes	L-110_12	Pre	CD	554	0.00361011
Yes	L-110_12	Post	STR	554	0.00361011
Yes	L-138_34	Post	MOR	554	0.00361011
Yes	L-099_23	Post	CDM	554	0.00361011
Yes	L-104_23	Pre	STA	554	0.00361011
Yes	L-115_12	Pre	STA	554	0.00361011
Yes	O-011_68	Pre	HAE	554	0.00361011
Yes	O-011_68	Post	MOR	554	0.00361011
Yes	O-013_68	Pre	CDM	554	0.00361011
Yes	O-013_68	Post	CDM	554	0.00361011
Yes	L-078_01	Pre	STA	554	0.00361011
Yes	L-078_01	Post	CDM	554	0.00361011
Yes	L-148_23	Pre	HAE	554	0.00361011
Yes	L-148_23	Post	STR	554	0.00361011
Yes	O-024_68	Pre	MOR	554	0.00361011
Yes	O-024_68	Post	STR	554	0.00361011
Yes	L-026_23	Post	STR	554	0.00361011
Yes	M-006_34	Pre	STR	554	0.00361011
Yes	O-041_68	Pre	CDM	554	0.00361011
Yes	O-041_68	Post	STR	554	0.00361011
Yes	L-122_12	Pre	COR	554	0.00361011
Yes	L-122_12	Post	CD	554	0.00361011
Yes	O-060_68	Pre	MOR	554	0.00361011
Yes	O-060_68	Post	MOR	554	0.00361011
Yes	O-061_68	Pre	MOR	554	0.00361011
Yes	L-063_01	Pre	OTH	554	0.00361011
Yes	L-049_56	Pre	HAE	554	0.00361011
Yes	O-065_68	Post	CD	554	0.00361011
Yes	L-107_45	Pre	MOR	554	0.00361011
Yes	L-107_45	Post	CDM	554	0.00361011
Yes	M-007_23	Pre	MOR	554	0.00361011
Yes	M-007_23	Post	COR	554	0.00361011
Yes	L-113_45	Pre	STA	554	0.00361011
Yes	L-019_68	Pre	MOR	554	0.00361011
Yes	L-019_68	Post	CDM	554	0.00361011
Yes	L-021_68	Pre	STR	554	0.00361011
Yes	L-021_68	Post	STR	554	0.00361011
Yes	L-001_810	Post	STR	554	0.00361011
Yes	L-122_45	Pre	COR	554	0.00361011
Yes	L-122_45	Post	CDM	554	0.00361011
Yes	L-004_810	Pre	MOR	554	0.00361011
Yes	L-004_810	Post	MOR	554	0.00361011
Yes	O-030_12	Pre	MOR	554	0.00361011
Yes	L-007_01	Pre	OTH	554	0.00361011
Yes	L-007_01	Post	COR	554	0.00361011
Yes	L-040_12	Pre	HAE	554	0.00361011
Yes	L-026_810	Pre	CDM	554	0.00361011
Yes	L-042_68	Pre	CDM	554	0.00361011
Yes	O-038_12	Pre	CDM	554	0.00361011
Yes	L-071_23	Pre	STR	554	0.00361011
Yes	L-071_23	Post	HAE	554	0.00361011
Yes	L-048_68	Pre	HAE	554	0.00361011
Yes	L-147_45	Pre	COR	554	0.00361011
Yes	L-147_45	Post	MOR	554	0.00361011
Yes	M-035_23	Pre	STA	554	0.00361011
Yes	M-035_23	Post	STA	554	0.00361011
Yes	L-046_810	Pre	MOR	554	0.00361011
Yes	L-046_810	Post	HAE	554	0.00361011
Yes	L-083_23	Post	STR	554	0.00361011
Yes	L-065_68	Pre	MOR	554	0.00361011
Yes	L-058_810	Pre	STR	554	0.00361011
Yes	L-058_810	Post	CD	554	0.00361011
Yes	L-125_01	Pre	STA	554	0.00361011
Yes	L-125_01	Post	COR	554	0.00361011
Yes	M-010_45	Pre	CD	554	0.00361011
Yes	L-020_01	Pre	OTH	554	0.00361011
Yes	L-020_01	Post	COR	554	0.00361011
Yes	L-127_01	Post	STA	554	0.00361011
Yes	L-128_01	Pre	STR	554	0.00361011
Yes	L-128_01	Post	STA	554	0.00361011
Yes	M-027_45	Pre	STA	554	0.00361011
Yes	M-027_45	Post	STR	554	0.00361011
Yes	L-090_810	Pre	CDM	554	0.00361011
Yes	L-090_810	Post	HAE	554	0.00361011
Yes	L-093_23	Post	MOR	554	0.00361011
Yes	L-041_01	Pre	STA	554	0.00361011
Yes	L-095_23	Pre	CDM	554	0.00361011
Yes	O-063_34	Pre	STA	554	0.00361011
Yes	L-106_810	Pre	CD	554	0.00361011
Yes	L-106_810	Post	CD	554	0.00361011
Yes	L-107_810	Pre	CDM	554	0.00361011
Yes	L-107_810	Post	STR	554	0.00361011
Yes	L-113_810	Pre	STA	554	0.00361011
Yes	L-113_810	Post	MOR	554	0.00361011
Yes	L-115_810	Pre	MOR	554	0.00361011
Yes	L-115_810	Post	MOR	554	0.00361011
Yes	L-104_23	Post	STR	554	0.00361011
Yes	L-092_34	Pre	COR	554	0.00361011
Yes	O-075_34	Post	CDM	554	0.00361011
Yes	L-122_810	Post	STR	554	0.00361011
Yes	O-007_45	Pre	CDM	554	0.00361011
Yes	O-007_45	Post	HAE	554	0.00361011
Yes	O-027_23	Pre	STA	554	0.00361011
Yes	O-027_23	Post	HAE	554	0.00361011
Yes	O-031_23	Pre	STR	554	0.00361011
Yes	L-054_01	Pre	STR	554	0.00361011
Yes	L-054_01	Post	STA	554	0.00361011
Yes	O-034_23	Post	STR	554	0.00361011
Yes	O-039_23	Pre	STA	554	0.00361011
Yes	O-039_23	Post	CDM	554	0.00361011
Yes	M-021_01	Pre	OTH	554	0.00361011
Yes	M-021_01	Post	STA	554	0.00361011
Yes	L-142_810	Pre	MOR	554	0.00361011
Yes	L-142_810	Post	CDM	554	0.00361011
Yes	O-046_23	Pre	COR	554	0.00361011
Yes	O-046_23	Post	CD	554	0.00361011
Yes	M-019_68	Post	HAE	554	0.00361011
Yes	M-023_68	Pre	CD	554	0.00361011
Yes	O-034_45	Pre	COR	554	0.00361011
Yes	O-034_45	Post	COR	554	0.00361011
Yes	M-005_810	Pre	CDM	554	0.00361011
Yes	M-005_810	Post	STA	554	0.00361011
Yes	M-007_810	Pre	STA	554	0.00361011
Yes	M-007_810	Post	STA	554	0.00361011
Yes	M-012_810	Pre	STA	554	0.00361011
Yes	M-012_810	Post	MOR	554	0.00361011
Yes	M-029_810	Pre	CDM	554	0.00361011
Yes	M-029_810	Post	CDM	554	0.00361011
Yes	M-031_810	Pre	STA	554	0.00361011
Yes	M-031_810	Post	CDM	554	0.00361011
Yes	M-035_810	Pre	CD	554	0.00361011
Yes	M-035_810	Post	CD	554	0.00361011
Yes	M-038_810	Pre	CD	554	0.00361011
Yes	M-038_810	Post	STR	554	0.00361011
Yes	M-045_01	Pre	OTH	554	0.00361011
Yes	M-045_01	Post	CDM	554	0.00361011
Yes	L-001_56	Pre	STA	554	0.00361011
Yes	L-001_56	Post	STR	554	0.00361011
Yes	O-064_23	Pre	STA	554	0.00361011
Yes	O-064_23	Post	STA	554	0.00361011
Yes	O-006_810	Pre	MOR	554	0.00361011
Yes	O-006_810	Post	STR	554	0.00361011
Yes	O-010_810	Pre	MOR	554	0.00361011
Yes	O-010_810	Post	MOR	554	0.00361011
Yes	O-017_810	Pre	CDM	554	0.00361011
Yes	O-017_810	Post	CDM	554	0.00361011
Yes	O-019_810	Pre	CDM	554	0.00361011
Yes	O-019_810	Post	MOR	554	0.00361011
Yes	O-010_12	Pre	STA	554	0.00361011
Yes	O-010_12	Post	CDM	554	0.00361011
Yes	O-012_12	Pre	MOR	554	0.00361011
Yes	O-012_12	Post	STR	554	0.00361011
Yes	O-007_01	Pre	OTH	554	0.00361011
Yes	O-007_01	Post	HAE	554	0.00361011
Yes	O-058_810	Pre	CDM	554	0.00361011
Yes	O-058_810	Post	MOR	554	0.00361011
Yes	O-061_68	Post	HAE	554	0.00361011
Yes	O-065_68	Pre	CD	554	0.00361011
Yes	O-069_810	Pre	CDM	554	0.00361011
Yes	O-069_810	Post	CDM	554	0.00361011
Yes	O-087_23	Pre	COR	554	0.00361011
Yes	O-087_23	Post	STR	554	0.00361011
Yes	L-051_56	Pre	HAE	554	0.00361011
Yes	L-051_56	Post	MOR	554	0.00361011
Yes	L-113_45	Post	COR	554	0.00361011
Yes	O-079_68	Pre	CDM	554	0.00361011
Yes	O-079_68	Post	CDM	554	0.00361011
Yes	L-001_810	Pre	COR	554	0.00361011
Yes	L-059_56	Pre	CDM	554	0.00361011
Yes	L-059_56	Post	MOR	554	0.00361011
Yes	L-060_56	Pre	CD	554	0.00361011
Yes	L-060_56	Post	MOR	554	0.00361011
Yes	L-019_1012	Pre	CDM	554	0.00361011
Yes	L-019_1012	Post	MOR	554	0.00361011
Yes	L-022_1012	Pre	STA	554	0.00361011
Yes	L-022_1012	Post	CD	554	0.00361011
Yes	L-028_1012	Pre	MOR	554	0.00361011
Yes	L-028_1012	Post	HAE	554	0.00361011
Yes	L-026_810	Post	MOR	554	0.00361011
Yes	L-042_68	Post	MOR	554	0.00361011
Yes	L-030_1012	Pre	CD	554	0.00361011
Yes	L-030_1012	Post	MOR	554	0.00361011
Yes	L-031_1012	Pre	COR	554	0.00361011
Yes	L-031_1012	Post	MOR	554	0.00361011
Yes	L-036_1012	Pre	MOR	554	0.00361011
Yes	L-036_1012	Post	HAE	554	0.00361011
Yes	L-048_1012	Pre	CDM	554	0.00361011
Yes	L-048_1012	Post	STR	554	0.00361011
Yes	L-097_56	Pre	STA	554	0.00361011
Yes	L-097_56	Post	STA	554	0.00361011
Yes	L-053_1012	Pre	MOR	554	0.00361011
Yes	L-053_1012	Post	CDM	554	0.00361011
Yes	L-056_1012	Pre	MOR	554	0.00361011
Yes	L-056_1012	Post	MOR	554	0.00361011
Yes	L-059_1012	Pre	COR	554	0.00361011
Yes	L-059_1012	Post	CDM	554	0.00361011
Yes	M-010_45	Post	CD	554	0.00361011
Yes	L-127_01	Pre	OTH	554	0.00361011
Yes	L-073_1012	Pre	CDM	554	0.00361011
Yes	L-073_1012	Post	CDM	554	0.00361011
Yes	L-128_56	Pre	STA	554	0.00361011
Yes	L-128_56	Post	CDM	554	0.00361011
Yes	L-076_1012	Pre	CDM	554	0.00361011
Yes	L-076_1012	Post	MOR	554	0.00361011
Yes	L-080_1012	Pre	HAE	554	0.00361011
Yes	L-080_1012	Post	MOR	554	0.00361011
Yes	L-094_23	Pre	CDM	554	0.00361011
Yes	L-094_23	Post	HAE	554	0.00361011
Yes	O-060_01	Pre	OTH	554	0.00361011
Yes	O-060_01	Post	STA	554	0.00361011
Yes	L-146_56	Pre	MOR	554	0.00361011
Yes	L-146_56	Post	STR	554	0.00361011
Yes	L-104_1012	Pre	CDM	554	0.00361011
Yes	L-104_1012	Post	MOR	554	0.00361011
Yes	L-105_1012	Pre	CDM	554	0.00361011
Yes	L-105_1012	Post	CDM	554	0.00361011
Yes	M-004_56	Pre	CDM	554	0.00361011
Yes	M-004_56	Post	CD	554	0.00361011
Yes	O-075_34	Pre	MOR	554	0.00361011
Yes	L-122_810	Pre	CD	554	0.00361011
Yes	L-124_1012	Pre	MOR	554	0.00361011
Yes	L-124_1012	Post	MOR	554	0.00361011
Yes	L-125_1012	Pre	MOR	554	0.00361011
Yes	L-125_1012	Post	HAE	554	0.00361011
Yes	L-128_1012	Pre	HAE	554	0.00361011
Yes	L-128_1012	Post	CDM	554	0.00361011
Yes	O-031_23	Post	STR	554	0.00361011
Yes	O-034_23	Pre	STA	554	0.00361011
Yes	M-028_56	Pre	MOR	554	0.00361011
Yes	M-028_56	Post	STA	554	0.00361011
Yes	L-108_34	Pre	COR	554	0.00361011
Yes	L-108_34	Post	STR	554	0.00361011
Yes	O-079_01	Pre	STA	554	0.00361011
Yes	O-079_01	Post	STA	554	0.00361011
Yes	M-034_56	Pre	CD	554	0.00361011
Yes	M-034_56	Post	MOR	554	0.00361011
Yes	L-114_34	Pre	COR	554	0.00361011
Yes	L-114_34	Post	CDM	554	0.00361011
Yes	M-042_56	Pre	CDM	554	0.00361011
Yes	M-042_56	Post	CD	554	0.00361011
Yes	L-157_1012	Pre	CD	554	0.00361011
Yes	L-157_1012	Post	CD	554	0.00361011
Yes	M-021_1012	Pre	STR	554	0.00361011
Yes	M-021_1012	Post	MOR	554	0.00361011
Yes	M-025_1012	Pre	OTH	554	0.00361011
Yes	M-025_1012	Post	MOR	554	0.00361011
Yes	L-126_34	Pre	CDM	554	0.00361011
Yes	L-126_34	Post	CDM	554	0.00361011
Yes	L-127_34	Pre	CD	554	0.00361011
Yes	L-127_34	Post	HAE	554	0.00361011
Yes	M-047_1012	Pre	MOR	554	0.00361011
Yes	M-047_1012	Post	HAE	554	0.00361011
Yes	O-018_56	Pre	MOR	554	0.00361011
Yes	O-018_56	Post	MOR	554	0.00361011
Yes	O-019_56	Pre	COR	554	0.00361011
Yes	O-019_56	Post	HAE	554	0.00361011
Yes	O-016_1012	Pre	HAE	554	0.00361011
Yes	O-016_1012	Post	MOR	554	0.00361011
Yes	L-010_12	Pre	MOR	554	0.00361011
Yes	L-010_12	Post	CDM	554	0.00361011
Yes	O-025_1012	Pre	MOR	554	0.00361011
Yes	O-025_1012	Post	MOR	554	0.00361011
Yes	O-033_56	Pre	CDM	554	0.00361011
Yes	O-033_56	Post	COR	554	0.00361011
Yes	L-015_12	Pre	CD	554	0.00361011
Yes	L-015_12	Post	HAE	554	0.00361011
Yes	L-024_23	Pre	COR	554	0.00361011
Yes	L-024_23	Post	COR	554	0.00361011
Yes	O-060_1012	Pre	CDM	554	0.00361011
Yes	O-060_1012	Post	MOR	554	0.00361011
Yes	O-064_1012	Pre	MOR	554	0.00361011
Yes	O-064_1012	Post	MOR	554	0.00361011
Yes	O-065_1012	Pre	OTH	554	0.00361011
Yes	O-065_1012	Post	HAE	554	0.00361011
Yes	M-012_34	Pre	STA	554	0.00361011
Yes	M-012_34	Post	CDM	554	0.00361011
Yes	O-084_56	Pre	OTH	554	0.00361011
Yes	O-084_56	Post	CDM	554	0.00361011
Yes	O-072_1012	Pre	CD	554	0.00361011
Yes	O-072_1012	Post	STR	554	0.00361011
Yes	L-048_23	Pre	COR	554	0.00361011
Yes	L-048_23	Post	HAE	554	0.00361011
Yes	O-083_1012	Pre	CDM	554	0.00361011
Yes	O-083_1012	Post	MOR	554	0.00361011
