# Supplementary material for: Role of the upper airway microbiota in respiratory virus and bacterial pathobiont dynamics in the first year of life
Source: Nat Commun. 2025 Jun 4;16:5195. doi: 10.1038/s41467-025-60552-4 (PMC12137660; doi:10.1038/s41467-025-60552-4)
Supplement: Supplementary file 6 — Source Data [file 41467_2025_60552_MOESM6_ESM.zip › Source_Data/Figure_S3.xlsx]

## Sheet: FigS3
ASV1	ASV3	ASV5	ASV7	ASV8	ASV9	ASV15	inf_sp	inf_rv_yn	inf_multi_hi	inf_multi_mc	inf_multi_sa	inf_multi_sp
0	0.00426901	0	0	0	0	0.00618697	0	N	N	N	N	N
0	0.00198544	0.994705	0	0	0	0	9.17	Y	N	N	N	Y
0.000481135	0.969751	0.000263848	0.00032593	0	0	0	0	N	N	N	Y	N
0.000739963	0.0167088	0	0	0	0.0170191	0.00365207	2.59	N	N	N	Y	N
0.000976562	0	0	0	0	0.00716146	0	0	N	N	N	N	N
0.634474	0.000302371	0.000423319	0.000403161	0	0	0	0	N	N	N	N	N
0.937355	0.000821438	0	0.0341234	0	0.00247778	0.00255858	0	N	Y	Y	N	N
0	0.848506	0	0	0	0.0146835	0	0	N	N	N	Y	N
0	0.0551769	0	0	0.000247847	0.0037177	0	0	N	N	Y	Y	N
0.493983	0	0	0	0	0	0.00401103	0	Y	N	Y	Y	N
0.444798	0	0	0.00183209	0	0.00127449	0	0	Y	N	Y	N	N
0.514288	0.00161424	0	0	0	0.00165787	0	0	N	N	Y	N	N
0.818679	0	0	0.000696565	0	0.00278626	0.00107164	0	N	N	Y	N	N
0.516621	0	0.00233084	0.00037944	0.0113154	0	0	5.7	N	Y	Y	N	Y
0.630593	0	0	0	0	0	0	0	N	Y	N	N	N
0	0.69823	0	0	0	0	0.0021571	0	N	N	N	Y	N
0.584182	0.00244516	0	0.000493734	0	0	0	0	N	N	Y	N	N
0.244577	0.00078935	0.0103678	0.0710491	0	0.0393764	0.00557099	6.3	Y	Y	Y	N	Y
0.365479	0.00445809	0.00082012	0.00173487	0.00246036	0	0	5.05	N	Y	Y	N	Y
0.370719	0.00043868	0.000359943	0.0849465	0	0.000787375	0.000674893	5.63	N	Y	Y	N	Y
0.13343	0	0.0743899	0	0.0331934	0.0158751	0	7.12	N	Y	Y	N	Y
0.000709108	0.7487	0	0	0	0.0105184	0.0111094	0	N	N	N	Y	N
0.78364	0.00374507	0.137451	0.00170828	0.011958	0	0	7.32	Y	Y	Y	N	Y
0.282847	0.00098912	0.105877	0.0271184	0.34986	0	0	6.81	N	Y	Y	N	Y
0.376668	0	0.0200094	0.0185953	0.149689	0.0159783	0	6.77	Y	Y	Y	N	Y
0.238383	0	0.507638	0.0109764	0.21878	0	0	7.4	N	Y	Y	N	Y
0.627145	0.000296338	0.197626	0.000421112	0	0	0	7.61	Y	Y	N	N	Y
0.523874	0.000291149	0.00509511	0	0	0	0	5.36	N	Y	N	N	Y
0.000742971	0.22555	0.0101279	0.00340203	0	0.0147812	0	6.05	N	N	Y	N	Y
0.488309	0.00053809	0.455926	0	0	0.0112836	0.0137621	8.57	N	N	N	N	N
0.319937	0.000420353	0.365854	0.0144191	0	0.0108216	0.00167164	9.03	Y	Y	Y	N	Y
0.338865	0.000279229	0.0225577	0.000319119	0	0	0	8.56	N	Y	Y	N	Y
0.278583	0	0.0224466	0.162589	0	0	0	7.32	N	Y	Y	N	Y
0.462904	0.000708837	0.217714	0.222777	0	0	0	7.67	Y	Y	Y	N	Y
0.384305	0	0.220742	0.135806	0	0.0118597	0.00610648	8.39	N	Y	Y	N	Y
0.0129104	0.000209358	0.63624	0.319934	0	0	0	7.68	Y	Y	Y	N	Y
0.0375337	0.00237021	0	0	0	0.00103899	0.0027923	0	N	Y	N	N	N
0.294204	0	0.237718	0	0	0	0	6.96	N	N	Y	N	Y
0.241981	0.000202363	0.0132323	0	0	0	0	7.8	N	N	Y	N	Y
0.390264	0.000226313	0.0250956	0	0	0	0.00140817	6.62	Y	N	Y	N	Y
0.378655	0.000218399	0.00128613	0.015021	0	0	0	7.01	N	Y	Y	N	Y
0.56375	0	0	0.105625	0	0.01625	0	6.54	N	Y	Y	N	Y
0.5579	0.000564016	0.130869	0.154294	0	0	0	7.64	N	Y	Y	N	Y
0.795136	0	0.00482347	0.0331614	0	0.00348362	0	5.6	Y	Y	Y	N	Y
0.702846	0	0.00926539	0	0	0	0	6.69	Y	Y	N	N	Y
0.349193	0.00610204	0.0349147	0	0	0	0	0	Y	N	Y	N	N
0.484827	0	0	0	0	0.00121966	0	0	N	N	Y	N	N
0.469392	0	0.0221873	0.0169536	0.043141	0	0	7.47	N	Y	Y	N	Y
0.319021	0	0.323961	0	0.0076286	0.00632084	0	7.9	Y	Y	Y	N	Y
0.922882	0	0	0	0	0	0.000506879	4.39	N	N	Y	Y	Y
0.875261	0	0.00153062	0	0	0	0	5.67	N	Y	N	N	Y
0.326153	0	0.330368	0	0	0	0	6.97	Y	Y	N	N	Y
0.883042	0.0400882	0	0.000580147	0	0	0	3.52	N	N	Y	Y	N
0.290006	0.0756872	0.568336	0	0	0	0.000426167	9.22	N	N	Y	Y	Y
0.51724	0	0.107411	0	0	0.00324919	0.000993555	7.09	Y	N	Y	N	Y
0.640554	0	0.123911	0.000735062	0	0	0	7.7	N	N	Y	N	Y
0.0308405	0	0.957015	0	0	0	0	8.34	Y	N	Y	N	Y
0.672488	0	0.142049	0	0	0	0	6.33	N	N	Y	N	Y
0.632911	0	0.210488	0	0	0	0	7.49	Y	N	Y	N	Y
0	0.0332868	0	0	0	0.0231214	0.0175404	0	Y	N	N	N	N
0.016543	0.00019236	0.210987	0.741099	0	0	0.00088165	7.4	N	Y	Y	N	Y
0.0535335	0.00255859	0.338493	0.55153	0	0	0	8.15	Y	Y	Y	N	Y
0.8344	0	0.0168058	0.0477878	0	0.00291529	0	7.07	N	Y	Y	N	Y
0.259022	0.00222847	0.0128516	0.0700995	0	0.0263739	0	6.55	N	Y	Y	N	Y
0.384208	0.00164607	0.142139	0.00488477	0	0	0	8.24	Y	Y	Y	N	Y
0.322721	0	0.267732	0.00931939	0	0	0	7.97	N	Y	Y	N	Y
0.140255	0	0.27031	0	0	0.0335155	0	7.26	N	Y	N	N	Y
0.000465143	0.270085	0	0.000186057	8.14001e-05	0	0.00405838	0	N	N	N	N	N
0.00105752	0.985379	0	0	0	0	0	0	N	N	N	Y	N
0.000459686	0.304197	0	0	0	0	0.00422911	0	N	N	N	Y	N
0.367868	0.00108074	0	0	0	0	0	0	Y	N	N	Y	N
0.288751	0.00037287	0.00320668	0	0	0	0	0	N	N	Y	Y	N
0.148123	0	0	0	0	0	0	0	N	N	N	N	N
0.0182058	0	0	0.000370706	0	0.00150342	0.000700222	0	N	N	Y	N	Y
0	0	0	0	0	0	0	0	N	N	N	N	N
0.00171887	0	0.0107907	0	0	0	0	0	Y	N	N	N	N
0.00712843	0.458993	0	0.0192151	0.088495	0.000557615	0	0	N	Y	Y	Y	N
0.0172397	0.00686761	0.0766035	0.141097	0.172708	0	0	8.34	N	Y	Y	N	Y
0.0985055	0.00121019	0.150198	0.272177	0.0133121	0.0715356	0.000614699	8.41	Y	Y	Y	N	Y
0.118652	0	0.434233	0.306017	0.0674078	0	0	8.17	N	Y	Y	N	Y
0.0975725	0.000284345	0.235533	0	0	0	0	9.08	N	Y	Y	N	Y
0.347847	0.000255746	0.160225	0	0	0	0	7.67	N	Y	Y	N	Y
0.225333	0	0.522954	0	0.016189	0	0	8.38	Y	Y	Y	N	Y
0.000536163	0.625499	0	0.000277326	0	0.00305058	0	0	Y	N	N	Y	N
0	0.0912752	0	0	0	0	0	0	N	N	N	Y	N
0.722414	0.00057397	0	0	0	0.00057397	0	0	N	N	Y	N	N
0.00513932	0	0	0.00037765	0	0.00536919	0.00645288	0	N	N	Y	N	N
0.693437	0.00661172	0	0.298144	0	0	0	0	Y	Y	Y	N	N
0.0237462	0	0.00221513	0	0	0	0.00283537	5.6	Y	N	Y	N	Y
0.396534	0	0.0302142	0	0	0.00442276	0.00298055	6.55	N	Y	N	N	Y
0.529039	0	0.00831169	0	0	0	0	0	N	Y	N	N	N
0.625904	0.000173309	0.0856405	0.000485264	0	0	0	7.57	Y	N	Y	N	Y
0	0	0	0	0	0	0	0	N	N	N	N	N
0.0335608	0.000401445	0	0.496588	0	0.00465676	0	5.45	Y	Y	Y	N	Y
0.040423	0	0.265159	0	0	0	0.0076295	7.81	Y	Y	Y	N	Y
0.437047	0.0168736	0.222419	0.0186469	0	0.0250416	0	6.98	N	Y	Y	N	Y
0.0329941	0.031144	0.791243	0	0	0.0613629	0.035461	7.24	N	N	Y	N	Y
0.0810857	0	0.742641	0	0	0	0.00433904	7.67	Y	N	Y	N	Y
0.0278542	0	0.257909	0.00584594	0	0.0154746	0	7.06	N	Y	N	N	Y
0.0414833	0	0.0646763	0	0	0.00509114	0.00421119	8.17	N	N	Y	N	Y
0.266255	0	0	0.176233	0.109282	0	0	4.25	N	Y	Y	N	N
0.166992	0.741784	0	0	0	0.0320095	0.0161237	0	N	N	Y	Y	N
0.359879	0.0284663	0	0.0116518	0	0.430389	0	0	N	N	Y	Y	N
0.320146	0.0240717	0	0	0	0.00770749	0	0	N	N	Y	Y	N
0.320004	0.0316029	0	0	0	0.0138142	0.00373225	0	N	N	Y	Y	N
0.390257	0.000613379	0	0.000302994	0.000140412	0.0022392	0	0	N	N	Y	N	N
0.127127	0.000849338	0.572221	0.000246582	0	0	0	7.3	Y	N	N	N	N
0.0632274	0.0179302	0.439132	0	0	0	0	7.81	N	Y	N	N	Y
0.44243	0	0.0189281	0	0.352398	0	0	6.74	N	Y	Y	N	Y
0.397231	0.00197798	0	0	0	0	0	0	N	N	Y	N	N
0	0	0	0	0	0.254487	0	0	N	N	N	N	N
0	0.272506	0	0	0	0	0	0	N	N	N	Y	N
0	0	0	0	0	0.00122427	0	0	N	N	N	N	N
0	0	0.0924886	0	0	0	0.00807301	0	N	N	N	N	Y
0	0	0.477679	0	0	0	0	7.31	N	N	N	N	Y
0.262291	0.000955986	0.650441	0	0	0	0	8.05	Y	N	Y	N	Y
0.921386	0	0.0311139	0	0	0	0	6.46	N	N	Y	N	Y
0	0.0683941	0	0	0	0.029614	0	0	N	N	N	N	N
0	0	0.0310152	0	0	0	0	7.07	N	N	N	Y	Y
0.408592	0	0	0	0.0648995	0.0636807	0	0	Y	Y	Y	N	N
0.544694	0.000323218	0	0	0.0453941	0	0	0	N	Y	Y	N	N
0.308836	0	0	0	0.0275728	0.00225502	0	0	N	Y	Y	N	N
0.252282	0	0.000278984	0	0.0281774	0	0	0	N	Y	Y	N	N
0.887856	0.000679474	0	0	0	0	0	0	Y	Y	Y	N	N
0.211684	0	0.666936	0.00209953	0.112982	0	0	8.02	Y	Y	Y	N	Y
0.245733	0	0.730438	0	0.000845275	0	0	8.13	Y	N	Y	N	Y
0.73957	0	0	0	0	0.00731183	0	0	N	N	N	N	N
0	0.0698925	0	0	0	0.71875	0	0	Y	N	N	N	N
0	0	0	0	0	0.0854772	0	0	N	N	N	N	N
0	0	0	0	0	0.257344	0.0233066	4.97	N	N	N	N	Y
0.933587	0	0.064428	0.000455551	0	0	0	7.68	Y	N	N	N	Y
0.813811	0.000237425	0.172335	0	0	0	0	7.6	Y	Y	N	N	Y
0.67531	0	0.0866919	0	0	0	0	7.38	N	Y	N	N	Y
0.607152	0.00199415	0.00598245	0	0	0.0122308	0	5.75	N	Y	N	N	Y
0.130033	0.000168691	0.442701	0	0	0	0	8.78	N	Y	N	N	Y
0.569221	0	0.29053	0	0	0	0	8.42	N	Y	N	N	Y
0.0335589	0.000264243	0.0894521	0.150182	0	0.218173	0.000873152	7.91	N	Y	Y	N	Y
0.698281	0.0022794	0.0666265	0	0	0.0126022	0	7.11	N	N	Y	N	Y
0.818088	0	0	0	0	0	0	5.34	N	N	Y	N	Y
0.268657	0	0.157356	0	0	0	0	6.08	N	N	Y	N	Y
0.923062	0	0	0	0	0.0127595	0	6.35	N	Y	Y	N	Y
0.855563	0.000215102	0.0126222	0.0159261	0	0	0	6.97	N	Y	Y	N	Y
0.732942	0	0.214867	0	0.0018075	0.0212381	0.0018075	6.94	N	Y	N	N	Y
0.687878	0	0.0291391	0.0346062	0	0.0218127	0	7.24	N	Y	Y	N	Y
0.142793	0	0.152477	0	0	0	0	6.51	N	N	Y	N	Y
0	0.655963	0	0	0	0	0	0	N	N	N	Y	N
0.00507528	0.946456	0	0	0	0	0	0	N	N	N	Y	N
0.0840005	0	0.911779	0	0	0	0	8.29	Y	N	Y	N	Y
0.928781	0	0.0622285	0.000303554	0	0	9.93449e-05	7.71	N	N	Y	N	Y
0.775869	0	0.0221459	0	0	0	0	7.32	N	N	Y	N	Y
0.557195	0	0	0	0	0	0.00629067	4.71	N	N	Y	N	Y
0.430681	0	0	0.00140987	0	0	0	4.49	N	N	Y	N	N
0.825898	0.000518353	0	0	0	0.000615544	0	4.32	Y	N	Y	N	Y
0.703681	0	0.100863	0.038835	0.0124056	0	0	7.62	N	Y	Y	N	Y
0.0636432	0	0.219995	0	0	0	0	7.18	N	N	Y	Y	Y
0.00180111	0.0245375	0.699977	0.00658996	0	0	0	7.22	N	N	Y	Y	Y
0.0156409	0	0.0768622	0	0.735499	0	0.000602233	7.03	Y	Y	Y	N	Y
0.000807428	0.000558075	0.000320597	0.00512954	0.96255	0	0	0	N	Y	N	N	N
0.508651	0.0276223	0.0924858	0.0449448	0.0379754	0.00157477	0	7.13	N	Y	Y	N	Y
0.569273	0.0849057	0.0250663	0.000623733	0	0	0	6.7	N	Y	N	Y	Y
0.495774	0.00185529	0.0598846	0	0	0	0	7.35	Y	N	Y	N	Y
0.561597	0	0.306131	0.000368019	0	0	0	7.32	N	N	Y	N	Y
0	0.895255	0	0	0	0	0	0	N	N	N	N	N
0.84494	0.0049128	0.0346352	0.0111152	0	0	0	6.25	N	Y	Y	N	Y
0.509863	0.137329	0.297902	0	0	0.0152029	0	7.5	N	N	Y	N	Y
0.188159	0	0.804362	0.0018924	0	0	0	7.84	Y	Y	N	N	Y
0.0399183	0	0.107113	0	0	0.00816843	0.00486216	7.42	N	Y	N	N	Y
0.092272	0	0.416068	0.0538429	0	0	0.00622889	7.07	N	Y	Y	N	Y
0.567112	0	0	0.0325392	0	0.0040674	0	3.83	N	Y	Y	N	N
0.0599293	0	0.00503852	0.615813	0	0	0	5.96	N	Y	Y	N	Y
0	0.294637	0	0	0	0	0	0	N	N	N	N	N
0	0.0034088	0	0	0	0.0323582	0.512134	0	N	N	N	N	N
0	0.0394278	0	0	0	0	0.00861911	0	N	N	N	N	N
0.0311463	0.00587184	0.00638244	0	0	0	0	0	N	N	N	N	N
0.00201967	0.000614682	0	0	0	0.00588339	0.0140499	0	N	N	N	N	N
0	0	0	0	0	0	0	0	N	N	N	N	N
0.740709	0.000108472	0	0	0.000846079	0	0	0	N	N	Y	N	N
0.522598	0	0	0	0	0.000791085	0	0	Y	N	Y	N	N
0.903006	0	0	0.0538316	0	0	0	0	N	Y	Y	N	N
0.0919444	0.0461119	0.433732	0	0	0	0	8.25	Y	N	Y	N	Y
0.0793562	0.162889	0.176692	0	0	0	0	7.67	N	N	Y	Y	Y
0.459911	0.0600749	0.363602	0	0.000240758	0	0	8.37	Y	N	N	N	N
0.868032	0.00014983	0	0	0.000203341	0.00263273	0	0	N	Y	N	N	N
0.551791	0.000975882	0.358195	0	0	0	0	7.99	Y	Y	N	N	Y
0.13399	0	0.829787	0	0	0	0	7.8	Y	Y	N	N	Y
0.223974	0.0225682	0	0.113695	0	0.00150834	0	4.16	N	Y	Y	N	N
0	0.00487707	0	0.128161	0	0.0776811	0.00844688	3.46	N	Y	Y	N	N
0.961413	0	0	0.00476328	0	0	0.000433025	7.14	N	Y	Y	N	Y
0.00081847	0.00342831	0.0002162	0	0.000386071	0	0	0	N	N	N	N	N
0.569374	0	0.00351768	0.000489803	0	0.00943984	0	8.01	N	N	Y	N	Y
0.0172496	0.000825947	0	0.958512	0	0	0	7.86	N	Y	Y	N	Y
0.217736	0.00240197	0.0849779	0.0209686	0	0	0	7.51	N	Y	Y	N	Y
0.19962	0.00199167	0.140141	0.0241716	0	0	0	7	Y	Y	Y	N	Y
0.0680933	0.00164606	0.518375	0.311677	0	0	0	7.89	Y	Y	N	N	Y
0.30214	0.000702931	0.569746	0.000863601	0	0	0	7.92	Y	Y	N	N	Y
0.000951848	0.0191489	0	0.00403135	0	0.106047	0.484099	0	Y	N	N	Y	N
0.610828	0.00082028	0.000370812	0.000202261	0	0	0	5.64	N	N	Y	N	Y
0.586017	0.0160942	0	0.0035493	0	0	0	3.68	N	Y	Y	Y	Y
0.192246	0.116536	0.176716	0.061571	0	0	0	8.25	Y	Y	Y	Y	Y
0.31847	0.000236381	0.00936929	0.420264	0	0	0	6.94	N	Y	N	Y	Y
0.516691	0	0	0	0	0	0	6.05	N	Y	Y	N	Y
0.359509	0	0.26454	0.0250307	0.142331	0	0	7.59	Y	Y	N	N	Y
0.00468801	0.615215	0.020226	0.0274934	0.2014	0	0.00128972	7.74	N	N	Y	N	N
0.0572454	0.217052	0.0500328	0.0658604	0.236303	0.00564622	0	7.38	Y	N	Y	N	Y
0.0303797	0.466184	0.0596745	0.151175	0	0.0166365	0	6.34	N	Y	Y	Y	Y
0.631566	0.0441672	0.134373	0.0306925	0.0787274	0.00898316	0.00199626	7.33	Y	N	Y	N	Y
0.0288851	0.0583772	0.00273169	0.223543	0.633195	0	0	5.39	N	Y	Y	N	Y
0.00335708	0.0030705	0.765291	0.0352493	0.141611	0	0	8.17	Y	Y	N	N	Y
0.000923432	0.0488265	0.0362319	0	0	0	0	7.3	N	Y	Y	N	Y
0.591595	0.0872089	0	0	0	0	0.000820345	0	N	N	Y	Y	N
0.683076	0	0	0.26712	0	0.00143664	0	0	N	Y	Y	N	N
0.950984	0	0	0.0110741	0	0	0	0	Y	Y	Y	N	N
0.551377	0	0	0	0	0.0214513	0	0	Y	N	Y	N	N
0.826973	0	0	0.00042235	0	0.000799041	0	0	N	N	Y	N	N
0.145161	0	0.732551	0	0	0	0	7.22	Y	N	Y	N	Y
0.000531545	0.00331194	0.510065	0.437911	0	0	0	8.31	Y	Y	Y	N	Y
0.0028075	0.000613288	0.0576354	0.0716729	0.221779	0	0	8.49	N	Y	Y	N	Y
0.0580892	0.000245896	0.333232	0.139495	0.415332	0	0	7.99	N	Y	Y	N	Y
0.000690699	0	0.0341074	0.00424286	0	0	0	6.36	N	N	N	Y	Y
0.278473	0.000953605	0.122455	0.124363	0.000829222	0	0	8.11	N	Y	Y	N	Y
0.238775	0	0.0191356	0.141977	0	0	0	3.86	N	Y	Y	N	Y
0.412803	0	0.0815828	0.334752	0.109924	0	0	7.63	Y	Y	Y	N	Y
0.00043345	0.000959782	0.174897	0.407536	0.152451	0	0	7.62	N	Y	N	N	Y
0.36362	0.00100921	0.235114	0.0704915	0.289917	0	0	6.84	Y	Y	Y	N	Y
0.450444	0	0.0657693	0	0	0.0281432	0.0175895	7.3	N	Y	N	N	Y
0.347813	0	0.499129	0	0	0	0	8.24	N	N	Y	N	Y
0.124836	0	0.133571	0.207277	0.415837	0	0.000845388	7.3	Y	Y	Y	N	Y
0	0.00801765	0	0	0	0	0	0	N	N	N	N	N
0	0.000724089	0	0	0	0.0027647	0	0	N	N	N	N	Y
0	0	0.443418	0	0	0.0365666	0	7.01	N	N	N	N	Y
0	0	0.00654613	0	0	0	0	6.37	N	Y	N	N	Y
0.939275	0	0.0333864	0.00015167	0	0	0	6.83	Y	N	Y	N	Y
0.397461	0.00111607	0.0132533	0	0	0	0	6.95	Y	N	Y	N	Y
0.784752	0	0.120558	0	0	0	0	7.27	N	N	Y	N	Y
0.389041	0	0.0210046	0	0	0	0	6.33	N	N	Y	N	Y
0	0.539184	0	0	0	0	0	0	N	N	N	Y	N
0.31484	0.0136483	0.318643	0	0	0	0.00215499	7.84	Y	N	Y	N	Y
0	0.0473955	0.0132495	0	0	0.00537553	0	5.93	N	N	N	N	Y
0.121922	0.207985	0.0100406	0	0.0164953	0.00956251	0.0121922	6.2	N	Y	N	N	Y
0.00164418	0.00255131	0	0	0.0040254	0	0	4.54	N	N	Y	N	Y
0.415401	0	0	0	0	0.00180766	0	0	N	N	Y	N	N
0.72653	0	0.128452	0	0.00535675	0	0	10	N	Y	Y	N	Y
0.475876	0.000277063	0.106471	0	0.267406	0	0	7.48	N	Y	Y	N	Y
0.0924963	0	0.103926	0	0	0	0	6.86	Y	N	Y	N	Y
0.237397	0.00186706	0.172143	0	0	0	0	7.18	N	N	Y	N	Y
0.0984929	0.0026003	0.397103	0	0	0.00896837	0	7.91	Y	N	N	N	N
0.00598247	0	0.0585869	0.807633	0.0710676	0	0	6.33	Y	N	N	N	N
0.490772	0	0	0.259944	0	0	0	0	N	Y	Y	N	N
0.027031	0.000439424	0.000252023	0.00122134	0.942313	0	0	0	N	Y	Y	N	N
0.442224	0	0.33586	0	0	0	0.0241213	6.31	N	N	Y	N	Y
0.166034	0	0.240646	0.57154	0	0	0	6.65	N	Y	Y	N	Y
0.228277	0	0.229939	0	0.512377	0	0	6.68	Y	Y	Y	N	Y
0.361993	0.198366	0.367974	0	0.00405229	0.00486928	0	7.82	N	N	Y	N	Y
0.907491	0.00599251	0.0269663	0	0	0	0	6.82	N	N	Y	N	Y
0.493049	0.00032926	0	0	0.359333	0.002817	0	4.81	Y	N	N	N	N
0.208934	0	0.188227	0	0	0.0107027	0.01396	7.66	N	Y	N	N	Y
0	0.938107	0	0	0	0	0	0	N	N	N	Y	N
0	0.165723	0	0	0	0.0156238	0.00829016	0	N	N	N	N	N
0	0.00721141	0	0	0	0.00111353	0	0	N	N	N	N	N
0.871513	0	0	0	0	0	0	0	N	N	Y	N	N
0.849775	0.000293847	0	0.00013396	0	0.00235942	0	0	N	N	Y	N	N
0.485511	0.00224361	0	0.000610395	0	0.000668135	0.00103932	0	Y	N	Y	N	N
0.355415	0.00157492	0.12496	0.000319906	0	0	0	7.5	N	N	Y	N	Y
0.000406769	0.673311	0	0	0	0.000705066	0.000189825	0	N	N	N	Y	N
0	0.140525	0	0	0	0.817956	0	0	N	N	N	Y	N
0	0.00655562	0	0	0	0	0.000268673	0	N	N	N	Y	Y
0	0	0	0	0	0.0373819	0	0	Y	N	N	Y	Y
0	0	0	0	0	0	0	0	N	N	N	N	Y
0	0	0	0.109707	0	0.0141026	0.0164835	0	N	Y	Y	N	Y
0.0960291	0	0	0	0	0	0	5.64	N	N	Y	N	Y
0	0.35804	0	0	0	0.0712692	0	0	N	N	Y	N	N
0.736385	0.00366317	0.000253553	0.0869821	0.0213251	0	0	0	N	Y	Y	N	N
0.157113	0.00237045	0.270665	0.565111	0	0	0	8.69	Y	Y	Y	N	Y
0.864465	9.21065e-05	0.00225661	0	0	0.00382242	0	7.01	N	Y	Y	N	Y
0.500381	0	0.264522	0.0689655	0.00584336	0	0	7.81	Y	Y	Y	N	Y
0.368298	0	0.154786	0	0	0.00511044	0.000606323	7.38	N	Y	Y	N	Y
0.383568	0.000644832	0.219055	0.0555362	0.294393	0	0.000349284	7.79	Y	Y	Y	N	Y
0.00848896	0	0	0.678268	0	0	0	0	Y	Y	N	N	N
0.952943	0	0.0104782	0	0	0	0	6.49	N	N	Y	N	Y
0	0.410184	0	0	0	0	0	0	N	N	N	N	N
0.59688	0	0.00486174	0	0	0	0.0246126	0	Y	N	Y	N	N
0.581493	0.0031529	0	0.000827635	0	0.0722407	0.0430567	3.3	Y	N	N	N	N
0.139698	0.103156	0	0	0	0	0.00344736	0	N	N	N	N	N
0.00118837	0.020615	0.000264083	0.000544671	0	0	0	0	N	N	N	Y	N
0	0.375054	0	0	0	0.223988	0	0	N	N	N	N	N
0	0.152693	0	0	0	0.00312945	0	0	N	N	N	N	N
0	0.0826667	0	0	0	0	0	0	N	N	N	N	N
0	0.107428	0	0	0	0.00898673	0.00601863	0	N	N	N	N	N
0	0.0217724	0	0	0	0.007463	0	0	N	N	N	N	N
0	0.0532198	0.366639	0.000239837	0	0	0.000815445	9.15	N	N	N	N	N
0.724756	0	0.0266205	0	0	0	0	7.19	N	N	Y	N	Y
0.829563	0.0190008	0	0.000173637	0	0	0	0	N	N	Y	Y	N
0.187178	0.0100998	0	0.551773	0	0.00334061	0.0017028	0	N	Y	Y	N	N
0.475688	0.000119526	0.275937	0.123817	0	0	0	7.77	Y	Y	Y	N	Y
0.903323	0	0	0	0	0	0	5.52	N	Y	Y	N	Y
0.90668	0	0.0125389	0	0	0	0	6.88	Y	Y	N	N	Y
0.308248	0	0.0367534	0.0131992	0.603442	0	0	6.74	Y	Y	Y	N	Y
0.84453	0.00253254	0.0341892	0	0	0	0	7.39	N	N	Y	N	Y
0.29029	0	0.129934	0.0878358	0.47582	0	0	7.9	N	Y	Y	N	Y
0.417287	0	0.276276	0.156765	0.0687209	0	0	7.73	Y	Y	Y	N	Y
0.6032	0.000769879	0.331577	0	0	0	0	8.53	N	N	Y	N	Y
0.465467	0.0729655	0.198873	0.000212333	0	0	0	7.9	N	N	Y	Y	Y
0.047546	0	0.029908	0	0	0	0	7.59	N	Y	N	N	Y
0	0	0.557788	0	0	0	0	8.51	Y	N	Y	N	Y
0.714624	0	0.0336215	0	0.00975393	0	0	6.67	N	Y	Y	N	Y
0.430885	0	0.173922	0.00102175	0.00829997	0	0.00148364	8.44	N	Y	N	N	Y
0.572918	0	0.101153	0.0450229	0	0	0	7.78	N	Y	N	N	Y
0.518756	0	0.0799075	0.233813	0	0	0	7.59	Y	Y	N	N	Y
0.806057	0	0	0	0	0.00239748	0	0	N	N	Y	N	N
0.809077	0	0.00179995	0	0	0	0	0	N	N	Y	N	N
0.101065	0.00138953	0.110699	0.399722	0.0842983	0	0	7.03	N	Y	Y	N	Y
0.191914	0.000261568	0.161834	0.0756697	0.52246	0	6.37971e-05	7.5	N	Y	Y	N	Y
0.320505	0	0.169573	0	0.00681499	0	0	7.35	N	Y	Y	N	Y
0.320259	0	0.178874	0.0749795	0.367965	0	0	7.76	N	Y	Y	N	Y
0.735957	0	0.00572451	0.00357782	0	0	0	6.22	N	Y	Y	N	Y
0.000417733	0	0.28586	0.00519555	0.707509	0	0	7.37	N	Y	N	N	Y
0.12408	0	0.28335	0.17468	0	0	0	7.24	Y	Y	Y	N	Y
0	0.330581	0.0917227	0.0162714	0	0.168168	0.0329948	7.89	Y	N	N	N	Y
0	0.0304238	0.0457984	0	0	0	0.00504352	5.95	N	N	N	Y	Y
0.628452	0.0111182	0.311823	0	0	0	0	6.51	Y	N	Y	N	Y
0.0355574	0	0.886844	0	0	0	0	7.26	Y	Y	N	N	Y
0	0	0	0.183472	0	0.00276789	0	0	N	N	Y	N	N
0.935683	0	0	0	0.000225734	0.00191005	0	0	N	N	Y	N	N
0.98686	0	0	0	0	0	0	0	N	N	Y	N	N
0.154364	0	0.248746	0	0.594605	0	0.000190416	7.73	N	Y	Y	N	Y
0.0595855	0.0511658	0	0	0	0	0	0	N	N	Y	N	N
0.733951	0.0439764	0	0	0	0	0	0	Y	N	Y	Y	N
0.175601	0.208872	0.0850277	0	0	0	0	5.68	N	N	Y	N	Y
0.0211561	0.206913	0.1177	0	0	0.00351609	0	7.46	Y	Y	N	Y	Y
0.0103453	0.0167063	0	0	0	0	0	5.35	N	Y	N	Y	Y
0	0	0.862718	0	0	0.026149	0.0132726	7.66	Y	N	Y	N	Y
0.282698	0	0.574932	0	0	0	0	7.15	Y	Y	Y	N	Y
0	0.0441845	0	0	0	0	0.000262352	0	N	N	N	N	N
0.000144083	0.00366859	0	0	0	0	0.000814626	0	N	N	N	N	N
0	0.0121768	0	0	0	0	0	0	N	N	N	N	N
0.307293	0	0.0233611	0	0	0.0033373	0	0	Y	N	Y	N	Y
0	0	0	0	0.428416	0	0	0	N	Y	N	N	N
0.120345	0.000119746	0	0.877799	0	0	0	0	N	Y	Y	N	N
0	0	0	0	0	0	0	0	N	N	N	N	N
0.00088598	0.0385453	0.00289767	0.906732	0	0.00485725	0	5.44	N	Y	N	Y	Y
0.00350754	0.408278	0.247282	0.103472	0	0	0	6.88	N	Y	N	Y	Y
0.444897	0.00112711	0.0901064	0.00100188	0	0	0	7.52	Y	Y	N	N	Y
0.0136731	0	0.785581	0	0	0	0	7.7	Y	Y	Y	N	Y
0.634939	0	0.10274	0	0	0	0.00473666	6.87	N	N	Y	N	Y
0.354877	0.000161143	0.143377	0.00361229	0.333271	0.0148654	0.0489606	9.46	N	Y	Y	N	Y
0.751518	0	0.016581	0	0	0	0	6.13	N	Y	Y	N	Y
0.565251	0	0.189839	0.188676	0	0	0	6.89	N	Y	Y	N	Y
0	0.937763	0	0	0	0	0	0	N	N	N	N	N
0.0668365	0.00117601	0.778714	0.00254802	0	0	0	7.42	Y	N	Y	N	Y
0.811724	0	0.124434	0	0.0610189	0	0	7.25	N	Y	Y	N	Y
0.00502991	0	0.0171289	0	0	0	0	5.81	N	Y	Y	N	Y
0.474344	0.000216201	0.00735082	0	0	0	0.000648602	5.98	Y	N	Y	N	Y
0.870614	0	0.104201	0	0.022647	0	0	7.42	Y	Y	Y	N	Y
0.650519	0.000884173	0.201824	0.0199637	0.126623	0	0	7.28	Y	Y	Y	N	Y
0.963403	0	0.0294961	0	0	0	0	5.71	Y	N	N	N	Y
0.473426	0	0.191606	0	0	0	0	7.42	Y	N	Y	N	Y
0.351113	6.67304e-05	0	0.423427	0	0.000467113	0	5.48	N	Y	Y	N	Y
0.0648084	0	0	0.214634	0.0606272	0	0	0	Y	N	Y	N	N
0.353865	0	0	0	0.0212616	0.00938013	0	0	Y	Y	Y	N	N
0.110763	0	0.0935421	0	0.116243	0	0	6.41	N	Y	Y	N	Y
0	0	0	0	0	0.608779	0	0	N	N	N	N	N
0.505567	0.0129392	0.298873	0.0048146	0	0	0	6.96	Y	N	Y	N	Y
0.389302	0.115451	0.03814	0	0	0.0217615	0	6.86	Y	N	Y	Y	Y
0.216779	0.00378807	0.0147987	0.00272741	0	0.0138896	0	6.26	Y	N	Y	Y	Y
0.459192	0	0.0624485	0	0	0	0	7.13	N	Y	N	N	Y
0.138021	0	0.438802	0	0	0	0	7.4	N	Y	N	N	Y
0.0227503	6.69127e-05	0.13481	0.636922	0	0	0	8.76	N	Y	Y	N	Y
0.0644753	0	0.37061	0.265952	0	0	0	8.16	Y	Y	Y	N	Y
0.0712427	0.00109495	0.0735606	0.770488	0	0	0	6.88	N	Y	Y	N	Y
0.859719	0	0.0797081	0	0	0	0	6.52	N	N	Y	N	Y
0	0.100865	0.810591	0	0	0.00691643	0.00288184	7.71	N	N	N	N	Y
0	0	0.30319	0	0	0	0	8.13	N	N	N	N	Y
0	0.0627892	0	0	0	0	0	5.53	N	N	N	N	Y
0	0	0	0	0	0.0213084	0	5.1	N	N	N	N	Y
0.000600943	0	0	0	0	0.00474428	0.00600943	3.34	N	N	N	N	N
0.898071	0.00262653	0	0	0	0	0	6.52	N	N	Y	N	Y
0.511488	0	0.422907	0	0	0	0	7.79	Y	N	Y	N	Y
0.652161	0.000176178	0.177223	0.0271063	0	0.0118291	0	7.74	Y	N	Y	N	Y
0.255692	0.00437828	0.347636	0	0	0	0	7.42	N	N	Y	N	Y
0.488439	0	0.4756	0	0	0	0	8.5	Y	Y	N	N	Y
0.586012	0	0.0561196	0	0.00310209	0	0	7.27	Y	N	Y	N	Y
0.738921	0	0.14143	0.00158959	0	0	0	7.93	N	N	Y	N	Y
0.319989	0	0.13596	0.0121229	0.474556	0	0	7.46	Y	Y	Y	N	Y
0.613148	0	0.340392	0	0.0180152	0	0	7.25	Y	Y	Y	N	Y
0.438575	0.00041396	0.142179	0	0.161253	0	0	8.51	Y	Y	Y	N	Y
0.0254525	0.822398	0.0526018	0	0	0	0	6.24	N	N	Y	Y	Y
0.904411	0.00370338	0.0268146	0.00538038	0	0	0.000244563	6.74	Y	Y	Y	Y	Y
0.063435	0.00142019	0.149119	0.0906078	0	0.0123083	0	6.7	Y	Y	Y	N	Y
0	0	0	0	0	0	0.0196157	5	N	N	N	N	Y
0	0.510365	0	0.0839092	0	0.0434353	0	0	Y	Y	N	Y	N
0.714651	0	0.217052	0.00941808	0.0144078	0	0	8.02	N	Y	N	N	N
0.246487	0.0461459	0.270428	0.167894	0.230714	0	0	7.5	N	Y	Y	N	Y
0.605371	0	0.260274	0.0352898	0.0647737	0	0	7.59	N	Y	Y	N	Y
0.00191721	0.828546	0.037267	0	0	0	0	7.27	N	N	Y	Y	Y
0	0.598556	0.344916	0	0	0	0	7.5	N	N	N	Y	Y
0	0.00406792	0.314291	0	0	0	0	7.39	Y	N	N	N	Y
0	0	0.00109429	0	0	0	0	5.75	Y	N	N	N	Y
0.704374	0	0.00974155	0	0	0.0232604	0	5.6	N	N	Y	N	Y
0.298608	0	0.140843	0	0	0.00297048	0.00174028	7.67	N	N	Y	N	Y
0.357919	0.00032088	0.0238368	0	0.291818	0	0	6.54	N	Y	Y	N	Y
0.166583	0	0	0.106663	0.3806	0	0	0	Y	Y	Y	N	N
0	0.0394072	0	0	0	0	0	0	N	N	N	N	N
0.0148445	0	0.0105103	0	0	0	0	7.55	N	N	N	N	N
0	0	0.0854716	0	0	0.433198	0.00159264	7.18	N	N	N	N	Y
0	0.02911	0	0	0	0.0162651	0	5.18	N	N	N	N	Y
0	0	0	0.745752	0	0	0	0	N	Y	N	N	N
0	0.0307094	0	0.794558	0	0.0239067	0	0	N	Y	N	N	N
0	0.264718	0.205996	0	0	0.0409511	0	7.38	N	N	N	Y	Y
0.474717	0	0	0	0	0.0136823	0	0	N	N	Y	N	N
0.0779412	0	0.734559	0	0	0	0	6.68	N	N	Y	N	Y
0	0.00153468	0	0.0478263	0	0.410598	0.00125565	0	N	N	N	N	N
0.00140259	0.0519426	0.173921	0.000607789	0	0.266352	0.0251999	0	N	N	N	N	Y
0	0.639302	0.0661218	0	0	0	0	0	N	N	N	Y	Y
0	0	0	0.678039	0	0	0	0	N	Y	N	Y	N
0.227224	0	0.0117899	0	0	0.0212219	0	5.67	N	N	Y	N	Y
0.451353	0	0.536396	0.00326697	0	0	0	8.26	N	Y	Y	N	Y
0	0.154957	0	0	0	0	0	0	N	N	N	N	N
0	0	0	0.00498221	0	0.0125741	0	0	Y	N	N	N	N
0	0.19544	0	0	0	0.018241	0	0	N	N	N	N	N
0.665135	0.000823932	0	0.000633794	0	0.000665484	0	0	Y	N	Y	N	N
0.269749	0	0	0	0	0	0	0	N	N	Y	N	N
0.590878	0.000317933	0.0029481	0.000505802	0	0	0	6.16	N	N	N	N	Y
0.263656	0	0	0	0	0	0	0	N	N	Y	Y	N
0	0.00383296	0	0	0	0.348396	0	0	N	N	N	N	N
0	0.00348968	0	0.0632249	0	0.0438263	0.0181669	0	N	Y	N	Y	N
0	0	0	0	0	0.00871249	0	0	Y	N	N	N	N
0	0.0035124	0	0.081405	0	0.00619835	0	0	Y	Y	N	N	N
0	0	0.0128947	0.166146	0	0.0226633	0	0	N	Y	Y	N	N
0.457529	0	0.380624	0.01991	0	0	0	7.43	N	Y	Y	N	Y
0.12778	0	0.361102	0.366918	0	0	0	7.78	N	Y	Y	N	Y
0.211224	0	0.334125	0.448557	0	0	0	8.13	Y	Y	Y	N	Y
0	0.00281869	0	0.0088084	0.00359383	0.0239588	0	0	N	Y	Y	N	N
0	0.760775	0	0	0	0	0	0	N	N	N	Y	N
0	0	0.168026	0	0	0	0	7.16	Y	N	Y	N	Y
0.154748	0.0019842	0.0900479	0	0	0	0	8.01	Y	Y	Y	N	Y
0.234196	0.000373248	0.287367	0.0201893	0.178379	0	0	7.84	Y	Y	Y	N	Y
0	0.0911285	0	0.150875	0	0.042245	0.106518	0	Y	N	N	N	Y
0.76324	0.000292597	0.000438896	0	0	0	0	4.26	N	N	Y	N	N
0	0.976788	0	0	0	0	0.00113536	6.98	N	N	N	Y	Y
0	0.984561	0	0	0	0	0	3.67	Y	Y	N	Y	N
0.00104413	0.000369794	0.210141	0.780418	0	0	0	7.6	Y	Y	Y	N	Y
0.0749082	0.0653987	0.250459	0.549091	0	0	0	7.89	N	Y	Y	N	Y
0.530785	0.0168926	0.058902	0.38942	0	0	0	7.14	N	Y	Y	N	Y
0.297492	0.0329023	0.329553	0	0.201838	0	0	7.9	N	Y	Y	Y	Y
0.281444	0.000965639	0.232558	0.128953	0.286634	0	0.000603525	8.63	Y	Y	Y	N	Y
0.192824	0	0	0.142434	0	0.1922	0.0099844	0	Y	N	Y	N	N
0.956176	0	0	0	0	0	0	0	N	N	N	N	N
0.638598	0	0	0.000907939	0	0.209924	0.000253378	0	Y	N	Y	N	N
0.866491	0	0.00221224	0.000420326	0	0	0	0	N	Y	Y	N	N
0.744665	0	0	0	0.000902245	0	0	0	Y	N	Y	N	N
0	0.19182	0	0	0	0.0274029	0	0	Y	N	N	N	N
0	0.0341553	0	0.00110416	0	0.453294	0	0	Y	N	N	N	N
0.449393	0	0.340704	0	0	0	0.00872002	6.87	N	N	N	N	N
0.0137976	0.00492773	0.943495	0.00574901	0	0	0	7.44	N	N	Y	Y	Y
0.334947	0	0.0705719	0	0	0	0	6.52	Y	Y	Y	N	Y
0.453959	0	0.433869	0	0	0	0	7.59	N	N	N	N	N
0	0	0	0	0	0	0	0	N	N	N	N	N
0	0.00257069	0	0	0	0	0	0	N	N	N	N	N
0.831898	0	0.0448969	0	0	0	0	7.01	Y	N	Y	N	Y
0.722784	0	0	0.185817	0	0	0	5.85	Y	Y	Y	N	Y
0.0170957	0	0.383036	0.00525956	0	0	0	7.93	N	Y	Y	N	Y
0.620095	0.000493108	0.0716181	0	0.207622	0	0	7.38	N	Y	Y	N	Y
0.668365	0	0.232294	0	0	0.00598633	0	7.59	Y	N	Y	N	Y
0	0.781562	0	0	0	0.0149894	0.00727643	0	N	N	N	N	N
0	0.678228	0	0	0	0.259872	0	0	N	N	N	N	N
0	0.109951	0	0.00956467	0	0.0304803	0	0	N	N	N	N	N
0.494858	0.00740436	0.0631427	0	0.00658165	0	0	6.7	N	Y	Y	N	Y
0.862225	0.000855746	0	0	0	0.00892421	0	3.72	N	N	N	N	N
0	0.0230163	0.00864944	0	0	0.00289536	0	0	N	N	N	N	N
0	0.210076	0	0	0	0	0	0	N	N	N	N	N
0.000149388	0.0284583	0	0	0	0.24705	0.0894458	0	N	Y	N	N	Y
0.000351829	0.0259034	0.0025361	0	0	0.0159496	0	0	Y	N	N	N	N
0.793649	0.000458674	0.163196	0.000655248	0	0.00154638	0	6.62	Y	N	N	N	N
0.554057	0	0.162054	0.172427	0.0945825	0	0	7.59	Y	Y	Y	N	Y
0.406122	0.0184155	0.256752	0	0.126698	0.00589294	0	7.7	Y	Y	N	N	Y
0.728131	0	0.169286	0.0508532	0.0146355	0	0	7.72	Y	Y	N	N	Y
0	0.818218	0	0	0	0	0	0	N	N	N	Y	N
0.680091	0.19471	0.112222	0	0	0	0	6.65	N	N	Y	Y	Y
0	0.0856221	0.529	0	0	0	0	7.35	N	N	N	Y	Y
0.00108167	0.0903191	0	0	0	0.000973499	0	4.04	N	N	Y	N	Y
0	0.0492063	0	0.0746032	0	0	0	3.75	N	N	Y	Y	N
0.000439868	0	0.404619	0.083485	0.319534	0.00211936	0.000549835	8.3	Y	Y	N	N	Y
0	0	0	0	0.000411789	0.0095888	0.0300018	0	N	N	Y	N	N
0.759974	0	0	0.155411	0	0.00182529	0.00547588	3.9	N	Y	N	N	Y
0.509668	0.00179353	0	0.404331	0	0.00244969	0	0	N	Y	Y	N	N
0.905383	0.0750174	0.0144264	0	0	0	0	5.31	N	N	Y	Y	Y
0.253009	0.148138	0.120344	0	0	0	0	6.69	N	N	Y	Y	Y
0.373612	0.0909877	0.305984	0	0	0	0	7.37	N	N	Y	Y	Y
0.0939745	0	0.18735	0	0	0.00349162	0.0430467	7.49	Y	Y	N	N	Y
0.862581	0	0.0922315	0	0	0	0	7.16	Y	Y	N	N	Y
0.00690265	0	0.432802	0	0	0	0	7.4	N	N	Y	N	Y
0.3744	0	0.0209856	0.542457	0	0	0	6.88	Y	Y	Y	N	Y
0.489401	0	0.196356	0	0.120491	0	0	7.57	N	Y	Y	N	Y
0.114341	0	0.345575	0.43378	0.00356189	0	0	7.81	Y	Y	Y	N	Y
0	0.112374	0	0	0	0	0	0	N	N	N	N	N
0	0.0888889	0.0034188	0	0	0	0	0	Y	N	N	N	N
0.713772	0.00184247	0	0	0	0.00138185	0	1.6	N	N	Y	N	N
0.976682	0	0	0	0	0	0	0	N	N	N	Y	N
0.868975	0.00131855	0	0	0	0.00122088	0	0	N	N	Y	N	N
0	0.364642	0	0	0	0	0	0	N	N	N	Y	N
0	0.000720877	0	0	0	0	0	0	N	N	N	N	N
0	0	0	0	0	0	0	0	N	N	N	N	N
0	0	0	0	0	0	0	0	Y	N	N	N	N
0.00030567	0.00429849	0	0	0	0	0	0	N	N	N	N	N
0.984518	0	0	0	0	0	0	4.58	Y	Y	Y	N	Y
0.0352355	0	0.467197	0.493938	0	0	0	7.79	N	N	Y	N	Y
0.195135	0.00344738	0.60908	0.104462	0	0	0.0026018	7.62	Y	Y	Y	N	Y
0	0.00375752	0	0.18988	0	0.620491	0	0	N	N	N	N	N
0.000534581	0.186889	0	0	0	0.0118677	0.000694955	0	N	N	N	N	N
0	0	0	0	0	0	0	0	N	N	N	N	N
0.987572	0	0	0	0	0	0	0	N	N	Y	N	N
0.955378	0	0	0	0	0.0379071	0	0	N	N	Y	N	N
0.341438	0.00379376	0.430247	0.0500086	0	0	0	7.72	Y	Y	Y	N	Y
0.988691	0	0.000897505	0.00161551	0	0	0	0	Y	N	Y	N	Y
0.266208	0	0.715226	0	0	0	0	7.86	Y	N	N	Y	N
0.000607257	0.879004	0	0	0	0	0	0	N	N	N	Y	N
0	0.480318	0	0	0	0	0.00690955	0	Y	N	N	Y	N
0	0.364873	0	0	0	0	0	0	Y	N	N	Y	N
0.778834	0	0	0	0	0	0	0	Y	N	Y	N	N
0	0.0237236	0	0	0	0	0	0	Y	N	N	Y	N
0.657837	0	0.172511	0.000828611	0	0	0	7.21	N	N	Y	N	Y
0.87423	0	0	0.0206924	0	0	0	2.27	N	Y	Y	N	N
0.831763	0	0	0.020901	0.00783786	0	0	0	N	Y	Y	N	N
0.68033	0	0.227204	0	0	0	0	7.6	N	N	Y	N	Y
0	0.0100186	0.717254	0.00853432	0	0	0.00742115	7.66	Y	N	N	N	Y
0.000860642	0.102516	0	0	0	0	0.00139027	0	Y	N	N	N	N
0.349593	0	0.543646	0	0.000706033	0	0	8.67	Y	N	Y	N	Y
0.412474	0.0213952	0	0	0	0.00816909	0.00518672	0	N	N	Y	N	Y
0.384487	0.000100735	0.161297	0	0.415674	0	0	8.61	N	Y	Y	N	Y
0	0.337572	0	0	0	0.00867052	0	0	N	N	N	Y	N
0.000697532	0	0.154765	0.129654	0.451042	0	0	7.15	Y	Y	N	N	Y
0.3299	0	0.220553	0	0	0	0	7.72	Y	Y	Y	N	Y
0.114713	0	0.198709	0	0	0	0	7.65	Y	Y	Y	N	Y
0.737194	0.000169509	0	0	0	0	0.000847544	4.18	N	N	Y	N	Y
0.494754	0.0043719	0	0	0	0	0	4.96	N	Y	Y	N	Y
0.730144	0	0	0	0	0	0.00162646	5.93	N	N	Y	N	Y
0	0.149836	0	0.00313246	0	0.700925	0	0	N	N	N	N	N
0	0.809773	0	0	0	0	0.00491703	0	N	N	N	Y	N
0	0.0264389	0.38952	0.072349	0.431517	0	0.00486781	7.91	N	Y	N	N	Y
0.546558	0.288304	0.0172827	0.0025395	0.00853555	0.00444413	0	6.63	N	Y	Y	Y	Y
0.0293388	0.128595	0.269301	0.09757	0.456244	0	0.000174405	8.4	Y	Y	Y	N	Y
0.000401296	0.0132119	0.319031	0.0516438	0	0	0	8.02	N	Y	Y	N	Y
0.105247	0.121615	0.258622	0.0169069	0.198404	0.0247205	0	8.45	N	Y	Y	Y	Y
0.0602045	0.0984824	0.143536	0	0.586919	0.0116259	0.00125009	8.14	Y	Y	Y	Y	Y
0.793069	0	0.116337	0.0105611	0	0	0	7.35	Y	N	Y	N	Y
0.660878	0.000851209	0.00357508	0	0.00119169	0	0	5.99	Y	Y	Y	N	Y
0	0.0406121	0	0	0	0	0	0	N	N	N	N	N
0	0.236755	0	0.00146085	0	0.105181	0	0	N	N	N	Y	N
0	0.0365671	0	0	0	0.00749545	0	0	N	N	N	N	N
0	0.368283	0	0	0	0.143649	0.437378	0	N	N	N	N	N
0.192783	0.000659327	0.0300294	0.000299694	0	0.00587401	0.000679307	6.91	N	N	Y	N	Y
0	0.962484	0	0	0	0	0	0	Y	N	N	Y	N
0	0.285567	0	0.000811688	0	0.0259002	0	0	N	N	N	N	N
0.000340518	0.00432458	0	0	0	0.00173664	0	0	N	N	N	N	N
0	0.177338	0	0	0	0.0453682	0.0040228	0	N	N	N	N	N
0	0.325806	0	0	0	0.0258152	0.00562219	0	N	N	N	N	N
0	0.251359	0	0	0	0.00489026	0.00160401	0	N	N	N	N	N
0	0.0282486	0	0	0	0.119703	0.019774	0	N	Y	N	N	N
0	0.00171485	0.00890087	0	0	0.0193533	0.00187816	0	N	N	N	N	Y
0.00103627	0.375927	0	0.000478278	0	0.0109207	0.00478278	0	N	N	N	Y	N
0	0.506136	0	0	0	0.158525	0.00313817	0	N	N	N	N	N
0	0.169333	0	0	0	0	0	0	N	N	N	N	N
0	0.000639059	0	0.10979	0	0.0011077	0.00115031	0	N	Y	N	N	N
0	0.00212877	0	0	0	0	0	0	N	Y	N	N	N
0	0.0146822	0	0	0	0.0025269	0	0	N	N	N	N	N
0.492221	0	0	0.000480819	0	0.00154549	0	0	N	N	Y	N	N
0.789994	0	0	0	0	0.0189966	0	0	N	N	Y	N	Y
0.407011	0.210333	0	0.000707773	0	0.0159873	0.00353887	0	N	N	Y	Y	N
0	0.140413	0	0	0	0.0313229	0.00172816	0	N	N	N	Y	N
0.378233	0	0.232579	0	0	0	0	9.4	N	N	Y	N	Y
0	0.213552	0	0	0	0.124965	0.00416551	0	N	N	N	N	N
0.000334225	0.385528	0	0	0	0.0198307	0.00618316	0	Y	N	N	N	N
0	0.0648925	0	0.00194434	0	0.210961	0.0188358	0	Y	N	N	N	N
0	0.00199867	0	0.579317	0.0996373	0.00877193	0.130839	0	N	Y	N	N	N
0.388077	0	0.00459846	0.00205288	0	0	0	0	N	Y	Y	N	Y
0.00790983	0	0.00553688	0	0	0	0	0	N	N	Y	N	N
0.617172	0	0.15776	0	0	0	0	7.44	N	Y	Y	N	Y
0.199424	0.0409683	0.380227	0	0	0	0.0301337	5.83	N	Y	Y	N	Y
0.554952	0.0158589	0.218587	0	0	0.0243984	0.00155262	6.25	N	Y	Y	N	Y
0.590339	0.0506849	0.112545	0	0	0.00800288	0.0898342	5.88	N	N	Y	N	Y
0	0.0293902	0	0	0	0	0	0	N	N	N	N	N
0.357113	0.00107964	0.213354	0	0	0	0	0	N	N	N	Y	Y
0	0.0135549	0	0	0	0.143233	0	0	N	N	N	N	N
0.460601	0.000875543	0	0	0	0.00239964	0	0	N	N	N	N	N
0.313424	0.113228	0	0	0	0.00439722	0	0	N	N	N	Y	N
0.32345	0.00162022	0	0	0	0.00280838	0.00302441	0	N	N	N	N	N
0.218322	0.00157873	0.0231408	0	0	0	0	7.44	N	N	Y	N	Y
0.271399	0	0.291152	0.00183142	0	0.0471373	0.0475298	6.75	N	N	N	N	Y
0.16436	0	0.0794429	0	0	0.00521153	0	7.16	N	N	N	N	Y
0.596818	0	0.311948	0	0	0.00821108	0	8.05	Y	N	Y	N	Y
0	0	0.00105792	0	0	0	0	0	N	N	N	N	N
0	0.312497	0	0.0111414	0	0.0432682	0.0034006	0	N	N	N	Y	N
0	0.0721536	0	0	0	0.0103707	0	0	N	N	N	N	N
0.00363319	0.00110375	0.217531	0.499586	0	0.0207873	0	8.13	N	Y	Y	N	Y
0	0.0100195	0	0	0	0	0	0	N	N	N	N	N
0.426034	0.01317	0.068096	0	0	0	0	7.69	N	N	Y	N	Y
0.106095	0.104393	0.143349	0	0	0	0	7.34	N	N	Y	Y	Y
0	0.00194247	0.232648	0	0	0	0	7.32	N	N	N	Y	Y
0	0.00110981	0.145417	0	0	0	0	7.83	N	N	N	N	Y
0.943843	0	0.0283575	0	0	0	0	8.18	N	N	Y	N	Y
0	0.661389	0	0.126311	0.0906154	0	0	6.74	Y	Y	Y	Y	Y
0	0.0754848	0	0	0	0	0	0	N	N	N	N	N
0.0118511	0.0499082	0.0317142	0.0283759	0.104323	0.364213	0	0	N	N	N	N	N
0	0	0	0.00553654	0	0.590195	0.0031206	0	Y	N	N	N	N
0	0.0165457	0	0	0	0.0170794	0	0	N	N	N	N	N
0.0115903	0.00715688	0	0	0	0	0	0	N	N	Y	N	N
0.919261	0.000224899	0	0.00019991	0	0.00112449	0	0	N	N	Y	N	N
0.860582	0	0	0	0	0	0.0032463	0	N	N	Y	N	N
0	0.000707325	0.208307	0	0	0	0	7.83	N	Y	N	N	Y
0	0.568052	0	0	0	0.144886	0	0	N	N	N	N	N
0.648851	0	0.00212572	0.23221	0	0	0	5.45	Y	Y	Y	N	N
0.714225	0.000499808	0	0.0224529	0	0	0	0	N	Y	Y	N	N
0.0533385	0.00365596	0	0.46981	0	0	0	0	N	Y	Y	N	N
0.414146	0	0.00458594	0.135903	0	0	0	6.79	Y	Y	Y	N	Y
0.273579	0	0.101255	0.00678967	0	0	0	7.26	N	Y	Y	N	Y
0.0550198	0	0.0582471	0.00696011	0.864258	0	0	7.1	Y	Y	Y	N	Y
0.0921726	0.00603511	0.00694952	0.00795538	0.0455377	0.0192026	0.00292612	5.72	N	Y	Y	N	Y
0	0.228788	0	0	0	0.71875	0	0	N	N	N	N	N
0	0.882115	0	0.0006545	0	0.0169918	0.00297042	0	N	N	N	N	N
0	0.674703	0	0	0	0.0106129	0.0609257	0	N	N	N	N	N
0	0.472626	0	0	0	0.0520696	0.003528	0	N	N	N	N	N
0	0.0151678	0	0	0	0.177356	0	0	Y	N	N	N	N
0	0.0648278	0	0.00434052	0	0.0527863	0.0879306	0	N	N	N	N	N
0.576506	0.0131357	0.262713	0	0	0.0218052	0.0379433	0	N	N	Y	N	N
0	0.00175804	0.0499414	0	0	0.0920693	0	0	Y	N	N	N	N
0	0.00211609	0	0	0	0	0	0	N	N	N	N	N
0.00243281	0	0	0	0	0.0121641	0	0	N	N	Y	N	N
0	0.0572005	0	0	0	0.0373486	0.045424	0	N	N	N	N	N
0.483987	0.00304444	0.358229	0.000546437	0	0.026834	0.00960169	7.46	Y	N	Y	N	Y
0.792702	0	0.0497063	0	0	0.00395391	0	7.26	N	N	Y	N	N
0.386904	0.000447316	0.0248012	0	0	0.00186382	0	7.21	N	N	Y	N	Y
0.13211	0.0292721	0.0456003	0	0	0.0745755	0.00777817	6.07	N	Y	Y	N	Y
0.0805349	0.0215453	0.0940565	0	0	0	0.00549777	5.81	N	Y	Y	N	Y
0.0141504	0.00105251	0	0	0	0.0389428	0.00350836	6.14	N	Y	Y	N	Y
0.416391	0	0.0962607	0	0.431709	0	0	7.73	Y	Y	Y	N	Y
0.548187	0	0	0	0	0.00410651	0.000802053	6.9	Y	N	Y	N	Y
0.72348	0	0.112783	0.0194083	0.013276	0.0221899	0	0	N	N	Y	N	N
0	0	0	0	0	0.030676	0	0	N	N	N	N	N
0	0.0508853	0.0327153	0	0	0.0285329	0.00260235	0	Y	N	N	N	Y
0.115269	0.00123026	0.761089	0	0	0	0	8.21	N	N	N	N	N
0.0279428	0	0.428478	0.217732	0.249723	0	0	6.95	Y	Y	N	N	Y
0.074396	0.000674284	0.0152838	0.162877	0.169732	0	0.00149841	7.06	N	Y	Y	N	Y
0.52989	0	0.125516	0.000499896	0	0.0312018	0.00774839	7.01	N	N	Y	N	Y
0.208339	0.000215858	0.173766	0	0	0	0	8.46	N	N	Y	N	Y
0.247048	0	0.0022494	0.00260087	0.00161676	0	0	7.42	N	Y	Y	N	Y
0.29259	0.000411677	0.0265344	0	0.000636228	0	0	6.94	N	N	Y	N	Y
0	0.212884	0	0	0	0.0471668	0.00221589	0	N	N	N	N	N
0	0.686962	0	0	0	0	0.000532436	0	N	Y	Y	N	N
0	0.553346	0	0.00252719	0	0.0476871	0.0146138	0	N	N	N	Y	N
0	0.814609	0.00798956	0	0	0.00962009	0.00244579	5.06	N	N	N	Y	Y
0	0.000941435	0.126505	0	0	0.00749225	0	7.09	N	N	N	N	Y
0.594681	0.00236407	0	0.00118203	0	0.020922	0.0034279	4.88	Y	N	Y	N	Y
0.362109	0.00111235	0.00663436	0	0	0	0	6	N	N	Y	N	Y
0.400981	0.00014983	0	0	0	0	0	3.91	N	N	Y	N	N
0.542668	0	0.0693788	0.000399539	0	0	0	6.14	N	N	Y	N	Y
0	0.441249	0	0	0	0	0	0	N	N	N	N	N
0.0377358	0.373996	0	0	0	0.0160658	0	0	N	N	Y	N	N
0	0.532773	0	0	0	0	0	0	N	N	N	N	N
0.000284269	0.97055	0	0	0	0.000824379	0.000881233	0	N	N	N	N	N
0	0.738508	0	0.00126246	0	0.0197462	0.0258643	0	N	N	N	N	N
0	0.526772	0	0	0	0.00230626	0.000639084	0	N	N	N	N	N
0	0.104359	0	0	0	0.00622718	0.00536826	0	N	N	N	N	N
0	0.00650558	0	0	0	0.0969641	0.0466233	0	N	N	N	N	N
0	0.0886157	0	0	0	0.0997355	0.0464387	0	Y	N	N	Y	N
0.588135	0	0	0.0109007	0	0.0676144	0	0	Y	N	Y	N	N
0.828557	0.000721649	0	0	0	0	0.0042268	0	Y	N	Y	N	N
0.626	0.000495505	0	0	0	0.00445955	0.00488426	0	N	N	Y	N	N
0	0.0315345	0	0	0	0.105982	0	0	N	N	N	N	N
0	0.969918	0	0	0	0	0.00144129	0	N	N	N	Y	N
0	0.90412	0	0	0	0	0.00202646	0	N	N	N	Y	N
0	0.535796	0	0	0	0.000164578	0	0	N	N	Y	N	Y
0	0.761105	0	0	0	0.0172857	0	0	N	N	N	Y	N
0	0.208739	0	0	0	0.005081	0.00370614	0	N	N	N	Y	N
0	0.253445	0.00394535	0	0	0.00924508	0.00812625	0	Y	N	N	Y	N
0.217442	0.00109698	0	0	0	0.00140551	0	0	Y	N	Y	N	N
0.423409	0.0008	0	0	0	0.0104696	0.00243478	0	N	N	Y	N	N
0.481281	0.00136013	0.316672	0	0	0.00656262	0.000340032	7.78	Y	N	Y	N	Y
0	0.706125	0	0	0	0.00599964	0.145788	0	N	N	N	N	N
0.346737	0.000840255	0.129375	0	0	0	0.000456139	7.28	N	N	Y	N	Y
0.296886	0.00458502	0.0369362	0	0	0.00472467	0.00430573	6.73	N	N	Y	N	Y
0.19121	0.0096753	0.12239	0	0	0.00573959	0.0172734	6.52	Y	N	Y	N	Y
0.469251	0.135826	0	0	0	0.00338585	0.000760088	0	N	N	Y	N	N
0.413135	0.0139922	0	0	0	0.0329181	0	0	N	N	Y	N	N
0.159878	0.00284505	0.139963	0.0269239	0.153841	0	0	6.95	N	Y	Y	N	Y
0.28726	0.00261335	0.0141905	0	0	0	0	6.08	N	N	Y	N	Y
0	0.0306996	0	0.00317768	0	0.689449	0.0142188	0	N	N	Y	N	N
0.160449	0.000402253	0.400191	0	0	0	0	8.46	N	N	Y	N	Y
0.844314	0	0.119167	0	0	0	0	7.21	Y	N	Y	N	Y
0.528141	0	0.202593	0	0	0	0	6.57	N	N	Y	N	Y
0.371865	0.00083612	0.0503763	0	0	0	0	7.31	N	N	Y	N	Y
0.499279	0	0.105201	0	0	0	0	8.64	N	N	Y	N	Y
0.268333	0	0.0414151	0	0	0	0	8.4	Y	N	Y	N	Y
0.0201969	0.195153	0	0	0	0	0	0	N	N	N	N	N
0	0.623378	0	0	0	0	0	0	N	N	N	N	N
0.167596	0.387817	0	0	0	0	0	0	N	N	Y	N	N
0.432302	0.0167466	0	0	0	0	0	0	N	N	Y	N	N
0.246463	0.000946592	0.021124	0.0308888	0.185233	0	0	7.52	N	Y	Y	N	Y
0.00490789	0	0.170129	0.0987293	0.514388	0	0	8.5	N	Y	Y	N	Y
0.63348	0.000510725	0.0294719	0	0.00237337	0	0	6.41	N	Y	Y	N	Y
0.391147	0	0.0500705	0.00964662	0.0562391	0	0	6.79	Y	Y	Y	N	Y
0.172708	0.00028598	0	0	0.51188	0	0	0	N	Y	Y	N	N
0.514238	0.000328563	0.00525701	0.0026285	0	0	0	5.23	Y	Y	Y	N	Y
0	0	0	0	0	0.0223172	0.0166192	0	N	N	N	N	N
0	0.0472712	0	0.00431713	0	0.00325821	0	0	N	N	N	N	N
0	0.0659991	0	0.00142239	0	0.0482476	0.0424442	0	N	N	N	N	N
0	0.0261007	0	0	0	0	0.014764	7.52	N	N	N	N	N
0.443398	0.195873	0	0	0	0.0103785	0.00821885	0	N	N	Y	N	N
0.426686	0.00404232	0	0	0	0	0.000315806	0	N	N	Y	N	N
0.118648	0.000591325	0.393231	0	0	0	0	7.78	Y	N	Y	N	Y
0.336371	0.000759377	0.0708201	0	0	0	0	8.24	Y	N	Y	N	Y
0.44554	0	0.039418	0	0	0.010771	0.00657596	5.56	Y	N	Y	N	Y
0.129206	0.000662427	0	0	0	0	0	0	N	N	N	N	N
0.194675	0.0134272	0.0186002	0.0691137	0	0	0.000494485	5.58	N	Y	N	N	Y
0.448752	0	0.0230232	0	0.0949298	0	0	7.46	Y	Y	Y	N	Y
0.522576	0.000953289	0.0751582	0	0.000433313	0	0	7.65	Y	N	Y	N	Y
0	0.0132827	0	0	0	0	0	0	N	N	N	N	N
0	0.558907	0	0	0	0.00308214	0.00249342	3.34	N	N	N	Y	N
0.0337622	0.0276037	0	0	0	0.0431467	0.0146266	3.96	N	N	Y	N	N
0.308404	0.000489452	0.126401	0	0	0	0	7.56	Y	N	Y	N	Y
0.42488	0	0.00391344	0	0	0	0	2.3	Y	N	Y	N	Y
0.289377	0.00136935	0.117593	0	0.324775	0	0	6.72	N	Y	Y	N	Y
0.51559	0	0	0.00131447	0	0.00236605	0	5.66	N	N	Y	N	Y
0.594615	0	0.31431	0.00806875	0	0	0.00185489	6.84	N	N	Y	N	Y
0.767656	0	0.0396585	0	0.0004725	0	0	6.94	Y	N	Y	N	Y
0.193948	0.000428878	0.00200143	0.762783	0	0.00295449	0.000953062	5.51	Y	Y	Y	N	Y
0	0.232095	0	0	0	0	0.0263866	0	N	N	N	N	N
0	0.251839	0	0	0	0	0	0	N	N	N	N	N
0	0.009921	0	0	0	0	0	0	N	N	N	N	N
0	0.0125114	0	0	0	0	0	0	N	N	N	N	N
0	0.0960103	0	0	0	0.111454	0.0522523	0	N	N	N	N	N
0	0.00404671	0	0	0	0.442151	0.0032591	0	N	N	N	N	N
0.50587	0.000249799	0	0	0	0.000138777	0	0	Y	N	Y	N	N
0.248851	0	0	0	0	0	0	0	N	N	Y	N	N
0.333417	0	0	0	0	0	0	0	N	N	Y	N	N
0.354405	0.0034964	0.167672	0.00176367	0	0.0118506	0.00120672	0	N	N	Y	N	N
0	0.484996	0	0	0	0	0.00973236	0	N	Y	N	N	Y
0	0.633501	0	0	0	0	0.000573824	0	N	N	N	Y	N
0	0.26128	0	0	0	0.00258751	0.000755902	0	N	N	N	Y	N
0.31644	0.000684195	0	0	0	0	0	0	Y	N	Y	N	N
0.455986	0	0.0145197	0	0	0	0	6.83	N	N	Y	N	Y
0.222994	0	0.00244464	0.0808503	0	0	0.000956599	5.38	N	Y	Y	N	Y
0.560796	0	0.12971	0.209284	0	0	0	6.67	N	Y	Y	N	Y
0.392241	0	0.505852	0.0878892	0	0	0	8.25	Y	Y	Y	N	Y
0.467342	0	0.260642	0.043145	0.177237	0	0	7.91	Y	Y	Y	N	Y
0.485334	0.00245079	0.00984146	0.00130198	0	0.0503178	0.096768	5.95	N	N	Y	N	Y
0	0.0300334	0	0	0	0.125139	0	0	N	N	N	N	N
0.0908405	0.0258798	0	0	0	0	0	0	N	N	Y	N	N
0.432484	0.00126198	0	0	0	0.00205656	0	0	Y	N	Y	N	N
0	0.00484521	0	0	0	0.00484521	0	0	Y	N	N	N	N
0.00116385	0.0137723	0	0	0	0.00526505	0.00135783	0	N	N	Y	N	N
0.379253	0.00190289	0	0.000576635	0	0.00392112	0.00121093	0	N	N	Y	N	N
0.00029063	0.00232504	0.0234829	0	0	0.00124971	0	0	N	N	N	N	N
0.158483	0	0.00357902	0.773068	0	0	0	5.86	N	Y	Y	N	Y
0.42658	0.000923239	0.200475	0	0	0	0.00215422	6.57	N	N	Y	N	Y
0.582367	0.00235374	0.126904	0.000255225	0	0	0.000482092	7.32	N	N	Y	N	Y
0	0.0962118	0	0	0	0.0144238	0	0	N	N	N	N	N
0.046776	0.743145	0.00149087	0	0	0	0	0	N	N	N	Y	N
0	0.0238187	0	0	0	0.576258	0	0	Y	N	N	N	N
0.00147035	0.00579971	0	0	0	0	0	7.38	Y	N	Y	N	Y
0.00596984	0.0112192	0.303124	0	0	0.0126602	0.00174978	6.88	N	N	Y	N	Y
0.0622443	0.0170403	0.269737	0.00412483	0	0.0338439	0.00321196	6.84	N	N	Y	N	Y
0.294153	0.000355959	0	0.102984	0	0.000299755	0	4.77	N	Y	Y	N	N
0.156139	0.325375	0	0.00109141	0	0.00893588	0.000750341	0	N	N	Y	Y	N
0.271619	0.000457382	0.0593943	0.0225751	0.252311	0	0	6.73	Y	Y	Y	N	Y
0.00846683	0	0.254005	0.0590851	0.486203	0	0	7.47	N	Y	Y	N	Y
0	0.425593	0	0	0	0.175593	0	0	N	N	N	N	N
0	0.534987	0	0	0	0.00557164	0.00360518	0	Y	N	N	N	N
0.68232	0.132884	0	0	0	0.00189917	0.00086326	0	Y	N	Y	Y	N
0.104243	0.0260127	0.781532	0	0	0	0	7.25	N	N	N	Y	Y
0	0.0712881	0	0	0	0	0.0285152	0	N	N	N	N	N
0	0.0460472	0	0	0	0.00468744	0.00397841	0	N	N	Y	N	N
0.0032032	0.00614901	0	0	0	0	0	0	N	N	Y	N	N
0.0226261	0.321815	0	0	0	0.00219284	0.00259153	0	N	N	Y	N	N
0.232018	0.0040505	0.655802	0.00411379	0	0.00724661	0.00259485	6.65	N	N	Y	N	Y
0	0.636194	0	0	0	0.0861096	0.00310338	0	Y	N	N	N	N
0.242128	0.0100944	0	0	0	0	0.00251499	0	N	N	Y	N	N
0.445489	0	0	0	0	0	0.000405137	0	Y	N	Y	N	N
0.674428	0.00055436	0.132492	0	0	0	0.00133699	7.04	N	N	Y	N	Y
0.268552	0.00104154	0.13024	0	0	0	0	7.59	Y	N	Y	N	Y
0.648179	0.00343538	0.298114	0	0	0	0.00171769	7.36	N	N	Y	N	Y
0.665561	0.000297059	0.24339	0	0	0	0	7.42	N	N	Y	N	Y
0.554958	0.00074118	0.209087	0	0	0	0	7.61	N	N	Y	N	Y
0.137264	0.00323566	0	0	0	0.00111451	0.353766	5.13	N	N	Y	Y	Y
0.440785	0.000503102	0.199262	0	0	0	0	8.92	Y	N	Y	N	Y
0	0.00771208	0.00514139	0	0	0	0	0	N	N	N	N	N
0	0	0	0.148466	0.614413	0	0.00183037	0	N	Y	N	N	N
0.319223	0.00684595	0	0	0.00398211	0	0	0	N	Y	Y	N	N
0.0133471	0.0514434	0.188461	0.467795	0.0884338	0	0	7.31	Y	Y	Y	N	Y
0.0713261	0	0.0527774	0.255085	0.0769983	0	0	6.73	N	Y	Y	N	Y
0.425178	0	0.374766	0.0110363	0	0	0	7.36	N	Y	Y	N	Y
0.480409	0.000481425	0.014523	0.0997085	0.00147102	0.00366418	0	6.71	N	Y	Y	N	Y
0.121366	0.593576	0.152008	0	0	0	0.00131618	7.39	N	N	Y	N	Y
0.210897	0	0.3632	0.0728065	0.313598	0	0.0025814	8.25	Y	Y	Y	N	Y
0.279363	0	0.238646	0.0401763	0.169398	0	0	9.05	Y	Y	Y	N	Y
0	0.0342105	0	0	0	0.0105263	0	0	N	N	N	N	N
0	0.866256	0	0	0	0	0	0	N	N	N	Y	N
0.604034	0.00343163	0	0	0	0	0.00112912	0	N	N	Y	N	N
0.619098	0	0.00788098	0	0	0	0	6.29	N	N	Y	N	Y
0	0	0.709299	0	0	0	0	7.79	N	N	Y	N	Y
0.160175	0.000996347	0.668928	0	0	0	0	8.04	N	N	Y	N	Y
0.400731	0	0.488353	0	0.105919	0	0	8.32	Y	Y	Y	N	Y
0	0.182565	0.00542751	0	0	0.00479554	0.0360223	5.13	N	N	Y	Y	Y
0.0778511	0.0111448	0.485339	0.000541008	0	0	0.00957585	7.26	Y	N	Y	N	Y
0.550171	0.18339	0.00651153	0	0	0	0	5.97	N	Y	Y	Y	Y
0	0.847268	0	0	0	0.00202398	0.000856298	0	N	N	N	N	N
0	0.349907	0.0331843	0	0	0.317595	0.00828699	0	N	N	N	N	N
0.527494	0.00208317	0.000432356	0	0	0	0	0	N	N	Y	N	N
0.479277	0.000567075	0.251781	0.00424074	0	0.0634384	0	6.64	N	N	Y	N	Y
0.112167	0	0.162203	0	0.00280778	0	0	7.67	N	Y	Y	N	Y
0.00471969	0.503922	0.266088	0	0	0.00567638	0.00318898	7.03	N	N	Y	Y	Y
0.0707167	0	0	0.149976	0	0.00806834	0	4.5	Y	Y	Y	N	Y
0.0558172	0.00320673	0.835755	0.00140295	0	0.0202425	0.021445	8.26	N	Y	Y	N	Y
0.0167825	0.00118664	0.0355993	0.0170368	0	0.0236481	0	7.34	N	Y	Y	N	Y
0	0.00967566	0	0	0	0.00490597	0.000363405	0	N	N	N	N	N
0	0.425467	0	0	0	0.0977852	0.00811892	0	N	N	N	N	N
0	0.164777	0	0.314705	0.0576827	0.367288	0	0	N	Y	N	N	N
0	0.208573	0	0.104009	0.514205	0	0.000388163	4.28	Y	Y	N	Y	N
0	0.517706	0	0.277327	0.0694121	0.00274875	0.000866723	0	Y	Y	N	Y	N
0.00219774	0.813907	0	0.00468676	0.00105915	0.00338929	0.000661971	0	N	Y	Y	Y	N
0	0.733095	0.0093575	0.000182141	0	0.00129776	0.000523656	0	N	N	N	Y	Y
0	0.137153	0	0.0460847	0.00847911	0.0012198	0	0	N	Y	Y	Y	N
0.0976519	0.00244928	0.0239071	0.00415313	0	0.0368457	0.00308823	6.25	N	N	Y	N	N
0.351761	0.000275588	0	0	0	0.00104724	0	4.45	N	Y	Y	N	N
0	0.0101397	0	0.958635	0	0.00155552	0	0	N	Y	N	N	N
0	0.760343	0	0.115314	0	0.00497206	0	0	N	Y	N	Y	N
0.642217	0.00328644	0.00632169	0	0	0	0	5.75	N	N	Y	N	Y
0.206517	0.00101992	0	0	0	0	0	5.5	N	N	Y	Y	Y
0.129595	0.000157385	0.0286665	0.0883153	0	0	0	7.98	N	Y	Y	N	Y
0.0383997	0.00494136	0.46038	0.339227	0	0	0	7.41	Y	Y	Y	N	Y
0.409702	0	0.010902	0.000980484	0	0	0	7.19	N	Y	Y	N	Y
0.331482	0.000793493	0	0	0	0.00466177	0	4.96	N	N	Y	N	Y
0	0.000976971	0	0	0	0.0736916	0.0193999	0	N	N	N	N	N
0	0.00153082	0	0	0	0.00341297	0	0	N	N	N	N	N
0.747074	0.00157548	0	0	0	0.00176593	0.000640582	0	N	N	N	N	N
0.409346	0	0.352665	0	0	0	0	7.71	N	N	N	N	Y
0.590759	0.00117887	0.207827	0	0	0	0.000805084	7.3	Y	N	N	N	Y
0.596542	0.000942197	0.0807879	0	0	0.0154257	0.000876463	7.81	N	N	N	Y	Y
0.355638	0.000851501	0.119258	0	0	0	0.000674775	7.15	N	N	Y	N	Y
0	0	0.439721	0	0	0	0	0	N	N	N	N	N
0.723169	0	0	0	0	0	0	0	N	N	Y	N	N
0.630692	0.00117951	0	0	0.0643077	0.00203956	0	4.09	Y	Y	Y	N	N
0	0.675426	0	0	0	0.00116399	0.000425303	0	N	N	N	Y	N
0.385119	0.000430348	0.111589	0	0	0	0	2.22	N	N	Y	N	Y
0.123504	0.000727529	0.0735907	0.00429904	0	0.068983	0.000462973	0	N	N	Y	N	Y
0.755834	0	0.0998509	0	0	0.00221034	0	0	N	N	Y	N	Y
0.455068	0.000204353	0.341729	0.00273322	0	0.0288904	0	8.09	Y	N	Y	N	Y
0.355797	0	0.185529	0	0	0	0	7.17	N	N	Y	N	Y
0.475452	0	0.004662	0	0	0	0	6.6	N	N	Y	N	Y
0	0.694385	0	0	0	0.0278368	0.000433105	0	N	N	N	N	N
0	0.00199565	0.539772	0	0	0.436408	0	6.87	Y	N	N	N	Y
0	0	0.00388046	0	0	0	0	6.42	N	N	Y	N	Y
0	0.000929973	0.0169255	0	0	0	0	6.66	Y	N	Y	N	Y
0.000152226	0.836662	0	0	0	0.000456677	0	0	N	N	N	N	N
0	0.00272126	0	0	0	0.0140761	0.00670597	0	N	N	N	N	N
0	0.00175874	0	0	0	0.00840287	0.0245051	0	N	N	N	N	N
0.661762	0.0697488	0	0	0	0.00462673	0	3.37	N	N	Y	N	N
0.0385017	0.47284	0	0.00549239	0	0.00153787	0.00395452	0	N	N	Y	N	N
0.192362	0.00134724	0.766928	0	0	0	0	8.06	Y	N	Y	N	Y
0.383349	0.000430942	0.594969	0	0	0.0113122	0.00131976	8.77	Y	N	Y	N	Y
0.795066	0.00553137	0	0	0	0.00232756	0.0011227	4.14	N	N	Y	N	N
0.380788	0.000321562	0	0	0	0.00532039	0.00210477	5.05	N	N	Y	N	Y
0.314332	0.00077598	0.0447084	0	0	0.103593	0.000477526	7.49	Y	N	Y	N	Y
0.428576	0.00138519	0	0	0	0.024033	0.00197389	0	N	N	Y	N	N
0.568054	0	0.405681	0	0	0	0.000755458	7.27	Y	N	Y	N	Y
0	0.976346	0	0	0	0.00929327	0	0	N	N	N	N	N
0.634233	0.00253854	0	0.0489134	0	0.0017646	0.00464368	0	N	Y	Y	N	N
0.103833	0	0.00722596	0	0	0	0.000930802	6.94	N	N	Y	N	N
0.000468923	0.00306932	0.0962145	0.672137	0	0	0.00106573	0	Y	Y	Y	N	Y
0	0.0126714	0	0.488108	0	0.00212921	0.000882842	0	N	Y	N	N	N
0	0.000293715	0.319243	0.00210495	0	0.0412669	0.00849324	8.33	Y	Y	N	N	Y
0	0.000394144	0.367005	0.0212838	0.119848	0.00633446	0.01067	7.86	Y	N	N	N	Y
0.522155	0.000850313	0.340787	0.0176676	0.105502	0	0.000251945	8.72	N	Y	Y	N	Y
0.116291	0.00375683	0.526469	0.0182719	0.0201503	0	0	6.44	N	Y	Y	N	Y
0	0.849674	0	0	0	0.000269208	0	0	N	N	N	Y	N
0	0.69983	0	0.00231114	0	0	0	0	N	Y	N	Y	N
0	0.44153	0	0.0505905	0	0.0638463	0	0	Y	Y	N	Y	N
0.0170528	0.893894	0.000575622	0	0	0	0	0	N	N	Y	Y	N
0.0793581	0.616313	0	0	0	0.057126	0.0313604	0	Y	N	Y	Y	N
0.00145138	0.897238	0.00134917	0.000470165	0	0.00169668	0.0048243	0	N	N	N	Y	N
0.542477	0	0.0015023	0	0	0.0036821	0.00138447	0	N	N	N	Y	N
0	0.854614	0	0	0	0.00344499	0.000549732	0	Y	N	Y	N	Y
0.0355869	0	0	0	0	0.0010387	0	0	Y	N	Y	N	N
0.000295209	0.574076	0	0.000189777	0	0.00223516	0.000316296	0	Y	N	N	N	N
0	0.0921832	0	0	0	0.143491	0.0038321	2.03	N	N	N	N	N
0	0.372384	0	0	0	0.176649	0.296564	0	N	N	Y	N	N
0	0.00055935	0.697657	0	0	0	0	8.73	N	N	N	N	Y
0	0.00242483	0.000611479	0.806477	0	0	0	5.29	N	Y	N	N	Y
0.257327	0.0011712	0.0251939	0.198272	0	0	0.00385196	7.87	N	Y	Y	N	Y
0.0987442	0.00178433	0.511598	0.000235666	0	0	0.00488166	8.33	Y	N	Y	N	Y
0.112894	0.000581753	0	0	0	0	0	6.81	N	N	Y	N	Y
0.704393	0.000281382	0.080444	0.000531499	0	0	0	7.13	N	N	Y	N	Y
0.0279499	0.787511	0	0	0	0.000448504	0.00144744	0	N	N	Y	N	N
0.623621	0.0419126	0.256633	0	0.0012222	0	0	8.93	N	N	N	N	N
0.239819	0.0731009	0.0702734	0	0	0	0	7.48	N	N	Y	N	Y
0.287414	0.496761	0.0250211	0	0	0	0.00152568	5.98	N	N	Y	N	Y
0.00710145	0.691215	0	0	0	0.0265021	0	0	N	N	Y	Y	N
0.000489836	0.444722	0.297575	0.0026941	0	0.0250796	0.00274308	0	N	N	Y	N	Y
0.218599	0.00103408	0.490489	0.204843	0	0	0	7.67	N	Y	Y	N	Y
0	0.306338	0	0	0	0.305556	0	0	N	N	N	N	N
0	0.00180501	0	0	0	0	0	0	N	Y	Y	N	Y
0.0500866	0	0.216428	0	0.687216	0.00457548	0.000541477	7.22	N	N	Y	N	N
0.355584	0.000318196	0.175303	0	0	0	0	7.29	N	N	Y	N	Y
0.642	0.0466	0.2406	0	0.0013	0	0	7.98	N	Y	Y	N	Y
0.00566786	0.00100762	0.300208	0	0.00220417	0.00787203	0.0193967	6.45	Y	N	Y	N	Y
0	0.00118562	0.336273	0	0.00192664	0	0.00185254	6.51	Y	N	Y	N	Y
0.00226162	0.00532575	0.459108	0.000875465	0	0.00678485	0.00160502	6.94	Y	N	Y	N	Y
0	0.00143658	0.878609	0.00057463	0	0	0	7.83	N	Y	Y	N	Y
0	0.186632	0	0	0.0277778	0	0	0	N	N	N	N	N
0	0.00840143	0	0.00180305	0	0.167683	0	0	N	N	N	N	N
0.0552326	0.0482157	0	0	0	0.072073	0.0193464	0	N	N	Y	N	N
0	0.759936	0	0	0	0.00168919	0	0	N	N	N	Y	N
0	0.00673337	0	0.000948362	0	0.0282612	0	0	N	N	N	N	N
0	0.00456284	0.0929622	0	0	0.0901968	0	0	N	N	N	N	Y
0	0	0.00189701	0	0	0.0037026	0	0	N	N	N	N	Y
0.0059132	0.000502064	0.201662	0.00122727	0	0.220518	0.00245454	0	N	N	N	N	Y
0	0.00236173	0.951008	0.00719503	0	0	0.00197726	7.55	Y	N	N	N	Y
0	0.200673	0.518483	0	0	0	0	7.81	N	N	N	N	N
0.00712459	0.0129704	0.335111	0.469017	0	0	0.000438436	7.97	Y	Y	Y	N	Y
0.0885147	0.550674	0	0	0	0.00426342	0.00157985	0	N	N	Y	Y	N
0.271657	0.141105	0.00478324	0.000493508	0	0.00641561	0.000683319	5.63	N	N	Y	Y	Y
0.465293	0.30958	0	0.00653647	0	0.00196495	0	0	Y	Y	Y	Y	N
0.176656	0.0589507	0.336412	0.0102181	0	0.0332089	0.0475535	7.02	Y	Y	Y	N	Y
0	0.416494	0	0.0617817	0.071789	0.00291529	0.000336379	0	Y	Y	N	N	N
0.408594	0.162982	0.0317895	0.00210393	0	0.0467476	0.00031703	5.97	N	N	Y	Y	Y
0.896871	0.0429317	0	0.000917266	0	0.0120863	0	0	Y	N	Y	N	N
0.896972	0	0	0	0	0	0.0038672	0	Y	N	Y	N	N
0	0.978319	0.0208618	0	0	0	0	7.92	N	N	N	Y	Y
0	0.0070922	0.682427	0	0	0	0	6.33	N	N	N	N	Y
0	0.546203	0	0	0	0.0430009	0.0215005	4.38	N	N	N	N	Y
0.0569242	0.428964	0	0	0	0.0328869	0.0550108	4.71	N	N	Y	N	Y
0.15992	0.789339	0	0	0	0	0.00285063	0	N	N	Y	Y	N
0.160139	0	0.810091	0.0025633	0	0	0	6.84	N	N	Y	N	Y
0.347036	0	0.150635	0	0.451496	0	0	7.18	Y	Y	Y	N	Y
0.57208	0.000511067	0.230648	0	0.194127	0	0	7.25	N	Y	Y	N	Y
0	0.0125813	0	0	0	0.447289	0.213015	0	N	N	N	N	N
0	0.667273	0	0	0	0.00358722	0.0017199	7.31	N	N	N	Y	Y
0	0.0640662	0	0	0.0035461	0.544208	0.0070922	0	N	N	N	N	N
0	0.368481	0	0	0	0.00184512	0	0	N	N	N	N	N
0	0.00106572	0	0	0	0.000888099	0	0	N	N	N	N	N
0.489363	0	0.330401	0	0	0.012415	0.0014349	7.97	Y	Y	Y	N	Y
0.456859	0	0	0	0	0.00403662	0	4.78	Y	Y	Y	N	Y
0.111229	0.00226621	0	0	0	0.0241421	0.0185922	5.56	N	Y	Y	N	Y
0.388668	0.000827184	0.000696576	0	0	0	0	5.14	Y	Y	Y	N	Y
0.319891	0	0.00231628	0	0	0	0	6.3	N	N	Y	N	Y
0.246336	0	0.0969021	0.17501	0.393758	0	0	7.45	N	Y	Y	N	Y
0.747727	0	0.0368738	0.0846939	0.0254174	0	0	7.32	Y	Y	Y	N	Y
0.591856	0.0201231	0.0153883	0.00639205	0.0151515	0.0473485	0.047822	0	N	N	N	N	N
0.533992	0.429154	0	0	0	0	0.000662357	0	N	N	Y	Y	N
0.315168	0.54522	0.0124437	0.00832829	0.00159934	0.00331571	0.00210645	5.84	N	Y	Y	Y	Y
0.00989673	0.0153061	0.252336	0.378248	0.0912425	0	0.00690517	7.45	Y	Y	Y	N	Y
0.206916	0.0171453	0.200942	0.312752	0.0841777	0	0	7.25	Y	Y	Y	N	Y
0.0761432	0.110579	0.00167809	0.0961054	0.281989	0	0.000454482	5.64	Y	Y	Y	Y	Y
0.0692643	0.0324971	0.180853	0.266727	0.385287	0	0	7.48	Y	Y	Y	N	Y
0	0.31399	0	0	0	0.00656469	0	0	N	N	N	N	N
0.00503185	0	0	0.0103314	0	0.154114	0.137091	0	N	N	Y	N	N
0.00350877	0.0169641	0.495957	0.07164	0	0.00655988	0.00384439	6.83	N	N	Y	N	Y
0.131088	0.163422	0.146278	0	0.53087	0	0	7.45	N	Y	Y	N	Y
0.0423073	0.000452216	0.312104	0.0450206	0.532434	0	0	7.43	Y	Y	Y	N	Y
0.0989169	0.208889	0	0	0	0.0040897	0.00471889	5.32	Y	Y	Y	N	Y
0.246818	0	0.328178	0	0.328468	0	0	9.25	N	Y	Y	N	Y
0.161462	0	0.411259	0.0586395	0.318668	0	0	8.89	N	Y	Y	N	Y
0.323552	0.000312172	0.0038312	0	0.000737861	0	0.000510827	6.28	N	Y	Y	N	Y
0	0.411434	0	0	0	0.29701	0.101943	0	N	N	N	N	N
0	0.92958	0	0	0	0	0	0	N	N	N	Y	N
0.0616421	0.180375	0	0	0	0	0	0	N	N	Y	Y	Y
0.759892	0.0738079	0	0	0	0.0175643	0	0	Y	N	Y	N	N
0.459366	0	0.00376548	0	0	0	0	3.5	Y	N	Y	N	Y
0.0658606	0.000447841	0.0157304	0.00025191	0	0	0	6.12	N	N	Y	N	Y
0	0.00135021	0.901772	0	0	0	0.000940325	7.55	Y	N	N	N	Y
0	0.0200057	0	0	0	0	0.187855	0	N	N	N	N	N
0.000219228	0.933913	0.00593909	0	0	0	0.00185348	7.63	N	N	N	Y	Y
0	0.293395	0	0.0918458	0	0	0.00382908	4.93	N	Y	N	Y	Y
0	0.353646	0	0	0	0	0.000593174	4.84	N	N	N	Y	Y
0.527943	0.00396545	0.00275565	0	0	0.00446954	0.100548	5.32	N	N	Y	N	Y
0.223763	0.000506894	0	0.157117	0.00283861	0.000709651	0.00261557	0	Y	Y	Y	N	N
0.180341	0.358611	0.0245352	0.0146054	0	0.00229322	0.00485361	6.84	N	Y	Y	Y	Y
0.251278	0.0126582	0.0669078	0	0	0.0202846	0.00833399	6.18	N	N	Y	N	Y
0.0227974	0.923487	0	0	0	0.00230435	0.00214775	3.96	N	N	N	Y	N
0	0.00134663	0	0	0.963136	0.00197786	0.00136767	0	Y	Y	N	N	N
0.000192653	0.993899	0	0	0	0	0	0	N	N	N	Y	N
0	0.301153	0	0	0	0	0	0	N	N	N	Y	N
0	0.588978	0	0	0	0	0	0	N	N	N	Y	N
0	0.0347985	0.558242	0	0	0	0.0106227	0	Y	N	N	N	Y
0	0.188112	0	0	0	0	0.000795765	0	N	N	N	N	N
0	0.0974798	0	0.00479609	0.00904231	0.0213533	0.123843	0	N	Y	N	N	Y
0	0.0242446	0	0	0.0199928	0.0312557	0.132441	0	N	Y	N	N	N
0	0.0427806	0	0	0	0.0303795	0.0839098	0	N	N	N	N	N
0.0286311	0.0586018	0	0.0011431	0.000535829	0.0119669	0.0061799	3.77	Y	N	Y	N	Y
0.6882	0	0	0	0	0.0037349	0.00296216	0	N	N	Y	N	N
0	0.0134463	0	0	0	0.0349994	0.0133624	0	N	N	N	N	N
0.000840336	0.000709034	0.0936712	0	0.00149685	0	0	7.09	N	N	Y	N	Y
0.123926	0	0.320997	0	0	0	0.00256239	8.33	N	N	Y	N	Y
0.000492115	0.00496395	0	0.000470719	0	0.00389413	0.00417228	5.02	N	N	N	N	Y
0	0.157358	0	0	0	0.0292553	0	0	N	N	N	N	N
0	0.000770934	0	0	0	0.000311654	0	0	N	N	N	N	N
0.020304	0.000427453	0.127942	0	0	0	0	8.43	N	N	Y	N	Y
0.120816	0.0600484	0.317534	0	0	0.00516475	0.000719142	6.58	Y	N	Y	N	Y
0.528024	0	0	0.298003	0	0.00840968	0.00234907	0	N	Y	Y	N	N
0	0.0614065	0	0	0	0.185259	0.00970033	0	N	N	N	Y	N
0.237616	0.388878	0	0.00202442	0	0.033656	0	0	N	N	N	N	N
0.299962	0.0781047	0	0	0	0	0	0	N	N	Y	N	N
0.000930692	0.000407178	0.921037	0	0	0.00555507	0.00226856	7.77	Y	Y	Y	N	Y
0	0.10699	0	0	0	0	0	0	N	N	N	N	N
0	0.846776	0	0	0	0.000645861	0.000361682	0	Y	N	N	Y	N
0	0.646113	0.000763753	0	0	0	0	5.27	N	N	Y	N	N
0.409133	0.00389988	0.0244392	0	0	0	0	7.81	Y	N	Y	N	Y
0.261553	0.000301329	0.162279	0	0	0	0	7.48	Y	N	Y	N	Y
0.63707	0.000384791	0.00596426	0	0.0113754	0	0	6.12	Y	Y	Y	N	Y
0.253575	0.0005695	0.00217254	0	0.00172959	0	0	5.73	N	Y	Y	N	Y
0.594398	0.000595422	0.00252459	0	0	0	0.00164337	5.95	N	N	Y	N	Y
0	0.205704	0	0.0219729	0	0	0.0144928	0	N	N	N	N	N
0.586601	0.0739285	0	0.0361812	0.0153099	0	0	0	N	N	N	N	N
0.361516	0.00147619	0.0360703	0	0	0	0	7.36	N	N	Y	N	Y
0.375291	0.00163347	0.307753	0	0	0.0219262	0.0029214	6.78	Y	N	Y	N	Y
0.509734	0	0.0213596	0.000413602	0	0.00605631	0	7.47	N	N	Y	N	Y
0.674602	0.000323062	0.00161531	0	0	0	0.000248509	5.28	N	N	Y	N	Y
0.472588	0.00033057	0.121294	0.0036617	0	0	0	7.74	Y	N	Y	N	Y
0.705833	0	0.064618	0	0	0	0	7.07	N	N	Y	N	Y
0	0.843696	0	0	0	0.00391465	0.00312148	0	N	N	N	Y	N
0.000107449	0.96448	0	0	0	0	0	0	N	N	N	Y	N
0.000102734	0.947383	0	0	0	0	0	0	N	N	N	Y	N
0	0.919425	0	0.000557129	0	0.0182924	0.00380705	0	N	N	N	Y	N
0.329097	0.00944862	0	0	0	0.000543619	0.00258866	0	N	N	Y	Y	N
0.370481	0	0	0	0	0	0	0	Y	N	Y	N	N
0.00492661	0.0412604	0.751206	0	0	0	0	6.84	N	N	N	N	Y
0	0.546899	0.180768	0.00241732	0	0.0228184	0.00581751	7.48	N	Y	N	N	Y
0.636803	0.000480123	0.0129633	0	0	0	0	5.99	N	N	Y	N	Y
0	0.796454	0	0	0	0	0	0	N	N	N	N	N
0	0.260772	0	0	0	0.00199091	0	0	Y	N	N	N	N
0.343007	0.000482583	0	0	0	0	0	0	Y	N	Y	N	Y
0.614821	0.000471062	0	0.00875747	0	0.00190566	0	0	Y	Y	Y	N	Y
0.758743	7.59446e-05	0.222973	0.000512626	0	0	0	6.87	Y	N	Y	N	Y
0	0.359426	0	0	0	0.102281	0.00687183	0	N	N	N	N	N
0.337417	0.260927	0	0	0	0	0.000390252	5.4	N	N	Y	N	N
0.0929488	0.00323448	0.128017	0	0	0	0	7.73	Y	Y	Y	N	Y
0.0287269	0	0.316912	0	0	0	0	7.01	N	N	Y	N	Y
0.519464	0.00112428	0.341804	0	0	0	0	6.93	N	Y	Y	N	Y
0.0747973	0.000204831	0.240983	0.63221	0	0	0	6.96	Y	Y	Y	N	Y
0.619455	0	0.0209213	0.0639426	0.0082834	0	0	6.93	Y	Y	Y	N	Y
0.545919	0.00231606	0.0269887	0.00426843	0	0.0214953	0.0245004	6.26	N	Y	Y	N	Y
0.682611	0.000316776	0	0	0	0.000612435	0.000654671	4.93	N	N	Y	N	Y
0.0273162	0.465604	0.0057364	0	0	0	0.00541771	0	N	N	N	N	N
0	0.790039	0	0	0	0	0.0094401	0	N	N	N	Y	N
0.00240085	0.574545	0.00598731	0.000889205	0	0.219841	0.0472761	0	N	N	N	Y	N
0.00438771	0.0494615	0	0	0	0	0	0	N	N	N	Y	N
0	0.442648	0.0115534	0	0	0.0171309	0.00159357	0	N	N	N	Y	Y
0.394583	0.000865765	0	0.0148417	0	0.00929667	0.000412269	0	Y	N	N	N	N
0.0609033	0.00302235	0.0300525	0	0	0.0053604	0.00581661	0	Y	Y	Y	N	N
0.319448	0.00109619	0	0	0	0.000243598	0	0	Y	Y	N	N	N
0.000183801	0.00291018	0.0059429	0	0	0.00903688	0.00266511	6.66	N	N	N	N	Y
0	0.00281436	0.00486885	0	0	0.00849938	0.000759878	6.21	N	N	N	N	Y
0.29635	0.000364246	0.0961609	0	0	0	0	7.63	N	N	Y	N	Y
0.471734	0.000439078	0.144237	0.000493963	0	0.00482986	0.00167398	6.87	Y	N	Y	N	Y
0.340509	0	0.00710688	0.0780032	0.0145933	0	0.000482992	5.04	N	Y	Y	N	Y
0.875445	0	0.00141339	0.000378587	0	0.00502259	0	4.53	N	N	Y	N	Y
0.308438	0	0.0443464	0.375516	0.0134157	0	0	7.28	N	Y	Y	N	Y
0.191039	0.000724256	0.0637016	0.00092178	0.00210693	0	0	0	N	Y	Y	N	N
0.0230989	0.0586556	0	0	0	0	0	0	N	N	N	N	N
0.796722	0.000545163	0	0	0	0	0	0	N	N	N	N	N
0.253392	0.145984	0	0	0	0	0.00105024	5.65	N	N	Y	N	N
0.00360536	0.00296912	0.0859348	0.0357143	0.0705378	0	0	7.6	N	Y	Y	N	Y
0.000821229	0.000615922	0.533131	0	0	0	0	8.5	N	Y	Y	N	Y
0.0835808	0.000964964	0.595977	0.00115053	0.00382274	0	0.00920428	7.84	N	Y	Y	N	Y
0.188738	0.000866964	0.0872166	0.201743	0	0	0	6.63	N	Y	Y	N	Y
0.348963	0.000235627	0.222108	0.0203228	0.104677	0	0	7.45	N	Y	Y	N	Y
0.21125	0.000978561	0.0644071	0	0.00219435	0	0	7.75	Y	Y	Y	N	Y
0.0734339	0.000749557	0.0110162	0.00138554	0	0.0112434	0.0149684	6.5	Y	N	Y	N	Y
0.177812	0.361021	0.125014	0.0739401	0	0	0.00100145	0	N	N	N	N	N
0	0.00650138	0	0	0	0.0139945	0.0252342	0	N	N	N	N	N
0.31414	0.000540003	0.47074	0	0.00417792	0.00503055	0.0177064	8.64	Y	N	Y	N	Y
0.0086411	0.0133034	0.308614	0.238973	0	0	0.00266068	7.66	N	N	N	N	N
0.00874766	0.000391269	0.423716	0.00790923	0	0	0.00497471	7.89	Y	Y	Y	N	Y
0.64992	0.00132028	0.014819	0	0	0	0.000682905	7.95	Y	N	Y	N	Y
0.785729	0	0.0409166	0	0	0.00482057	0.000326029	6.22	N	N	Y	N	Y
0.312236	0.00493157	0.151682	0.005807	0	0	0	7.97	N	N	Y	N	Y
0.277575	0.000483198	0.711641	0	0	0	0	7.2	Y	N	Y	N	Y
0.30422	0.000614869	0.299944	0	0	0	0	7.95	Y	N	Y	N	Y
0.000730842	0.240969	0	0	0	0	0.00334099	0	N	N	N	N	N
0	0.416891	0	0	0	0.000751195	9.10539e-05	0	N	N	N	Y	N
0	0.540035	0	0	0	0.177607	0.00187463	0	N	N	N	Y	N
0.200884	0.726101	0.00224057	0.00112028	0	0	0	0	Y	N	Y	Y	N
0.00667093	0.942441	0.0312588	0	0	0	0	7.12	N	N	Y	Y	Y
0.0250736	0.0153839	0.396775	0.471924	0	0	0	7.19	N	Y	Y	N	Y
0.195951	0	0.327254	0.0175418	0	0	0	6.77	N	Y	Y	N	Y
0.0017632	0.000815481	0.695671	0.0422948	0	0	0	7.62	Y	Y	Y	N	Y
0.404199	0.000714184	0.000457078	0.166719	0	0	0	5.28	Y	Y	Y	N	Y
0.433422	0.000368596	0.00803999	0.000161261	0	0	0	6.15	N	N	N	N	N
0.000482393	0.901351	0	0	0	0.00680174	0.00434153	0	Y	N	N	Y	N
0	0.294119	0.665647	0	0	0	0	2.28	Y	N	N	Y	N
0.000203868	0.806809	0.184603	0	0	0	0.000203868	7.47	N	N	N	Y	Y
0.546937	0.0308928	0.269178	0	0	0	0	7.7	N	N	Y	N	Y
0.659531	0	0.0467334	0.0138312	0	0	0	7.65	N	Y	Y	N	Y
0.436344	0	0.0146959	0.00523917	0	0	0.00094305	6.89	N	Y	Y	N	Y
0.943999	0.000366727	0.0104625	0.00148848	0	0	0.00191992	6.92	N	Y	Y	N	Y
0.632124	0.0023003	0.00690091	0	0.195181	0	0.00120766	5.31	N	Y	Y	N	Y
0.191065	0.00148658	0.026915	0.0070417	0	0.033096	0.0144746	6.74	Y	N	N	N	N
0	0.519396	0	0	0	0	0	0	N	N	N	N	N
0	0.598499	0	0	0	0.0226597	0	0	N	N	N	N	N
0.738606	0.118578	0.106546	0	0	0	0	7.43	N	N	Y	N	Y
0	0.496187	0	0	0	0.0257138	0	3.62	N	N	N	N	N
0	0.844862	0	0	0	0	0	0	N	N	N	Y	N
0.408622	0	0.0562468	0	0.3246	0	0	7.3	N	N	Y	Y	N
0.138246	0	0.214409	0	0.223105	0	0	7.89	N	Y	Y	N	Y
0.0275729	0.000552563	0.0954552	0	0.651941	0	0	6.59	N	Y	Y	N	Y
0.0860082	0.00024818	0.186576	0.100651	0.155499	0	0	7.26	Y	Y	Y	N	Y
0.000334241	0.00233968	0	0.0524758	0	0.00434513	0	7.82	Y	Y	Y	N	Y
0.0101389	0.000464378	0.183623	0.324407	0.169072	0	0	8.34	Y	Y	Y	N	Y
0.637411	0	0.0836292	0.271467	0	0	0	8.11	N	Y	Y	N	Y
0	0.0924557	0	0.306463	0	0	0.00548533	0	N	Y	N	N	N
0	0.0101409	0	0	0	0.000352933	0	0	N	N	N	N	N
0	0.000774382	0.00658224	0	0	0	0	6.01	N	N	N	N	Y
0.00317027	0.000370989	0.00239456	0	0	0	0	5.92	N	N	Y	N	Y
0.0307982	0.00329202	0.000594943	0.000575112	0	0	0	5.6	N	Y	Y	Y	Y
0	0.14364	0	0	0	0	0	0	N	N	N	N	N
0.00455615	0.554272	0.0963342	0.00387124	0.0652154	0.113159	0.00288854	0	Y	Y	N	N	N
0.707059	0.0478905	0.06629	0	0.0461542	0.00443143	0.0141754	6.85	N	Y	Y	N	Y
0.000557325	0.297187	0.0710722	0	0.15966	0	0.000345011	7.69	N	Y	Y	N	Y
0.0269492	0.00417448	0.314169	0	0.385453	0	0	7.6	Y	Y	Y	N	Y
0.0936529	0.00388477	0.084449	0	0.528448	0	0.00669376	7.75	N	Y	Y	N	Y
0.110495	0	0.113203	0.0570817	0.102503	0.123466	0	7.64	Y	Y	Y	N	Y
0.61357	0.000401173	0.0150691	0	0.000877567	0	0.00205601	6.53	N	Y	Y	N	Y
0.0426823	0	0.376449	0	0.351374	0	0	7.53	Y	N	N	N	Y
0.30765	0.000524157	0.295532	0.00542657	0.0806278	0	0	8.11	Y	Y	Y	N	Y
0.112248	0.154109	0	0	0.0595349	0	0	0	N	N	N	N	N
0	0.231359	0	0	0	0.362414	0.00288941	1.9	N	N	N	Y	N
0.189314	0.027696	0	0	0	0	0	0	N	N	Y	Y	N
0.123458	0.000192723	0	0.499769	0	0	0	0	Y	Y	Y	N	N
0	0.000569203	0.157759	0.57148	0	0	0	3.69	Y	Y	N	N	N
0.782582	0	0.0241893	0	0	0	0	6.8	N	N	Y	N	Y
0.683394	0.000281261	0.29741	0	0	0	0	7.8	Y	N	Y	N	Y
0.0949634	0.00187029	0.110084	0	0	0	0	7.51	N	N	Y	N	Y
0.21618	0	0.249093	0.00336214	0.512048	0	0	7.78	Y	Y	Y	N	Y
0.415558	0	0.208057	0	0.00125285	0.00258923	0.00359151	7.24	Y	N	Y	N	Y
0	0	0	0.0537357	0	0	0	0	N	N	N	N	N
0	0.0213688	0	0	0	0.0093633	0.179878	0	N	N	N	N	N
0	0.0524857	0	0	0	0.0243379	0.00404092	0	N	N	N	N	N
0	0.0550381	0	0	0	0.0593565	0	0	N	N	N	N	N
0	0.280348	0	0.0548599	0	0.0231706	0.00408893	0	N	N	N	N	N
0.0371368	0.068157	0	0	0	0.14294	0.0193694	0	N	N	N	N	N
0.000323009	0.00389405	0.256451	0.0489359	0	0.629024	0.000412734	6.93	Y	N	Y	N	Y
0.21394	0.0281742	0.156182	0.00568515	0	0.0285599	0.00166027	7.31	N	Y	Y	N	Y
0	0.137151	0	0	0	0	0	0	N	N	N	N	N
0	0.772508	0	0.0026405	0	0.0104087	0	0	N	N	N	Y	N
0	0.0110932	0	0	0	0.002113	0	0	N	N	N	N	N
0.874202	0.0151936	0	0	0	0.00079095	0	0	Y	Y	N	N	N
0	0.236305	0	0.00467846	0	0.0576727	0.160599	0	Y	N	N	Y	N
0	0	0	0	0	0.0892993	0.252466	0	N	N	N	N	N
0.245454	0.204944	0	0	0	0.00096416	0.00549873	0	N	N	Y	N	N
0.345998	0.00967928	0	0	0	0	0	0	N	N	Y	N	Y
0	0.177619	0	0	0	0	0	0	N	N	N	N	N
0.000387627	0.00362431	0.63032	0	0	0	0.000135669	7.46	N	N	N	N	N
0.263714	0.00115128	0.0861074	0.0106002	0	0.00432432	0.000561601	6.65	N	Y	Y	N	Y
0	0.0917184	0	0	0	0.0164554	0.0563798	0	N	N	N	N	N
0	0.0279148	0	0	0	0	0	0	N	N	N	N	N
0.22728	0.00190129	0	0.00039927	0	0.000551373	0.000437296	0	N	Y	Y	N	N
0	0	0	0	0	0	0.000416034	0	N	N	N	N	N
0.43639	0.000303626	0.010531	0.0198475	0.00302028	0	0.0136791	6.23	N	Y	Y	N	Y
0	0.217767	0	0	0	0.0138458	0	0	N	N	N	N	N
0	0.488907	0	0	0	0.130721	0.0159429	0	N	N	N	N	N
0.583564	0.000482979	0.200723	0.00838953	0.0315189	0.00601041	0	7.22	Y	N	N	N	Y
0.00308523	0.0813729	0	0	0	0.121867	0	0	Y	N	N	N	N
0.0246057	0.0103249	0.565507	0	0	0	0.00271185	7.19	N	N	Y	N	Y
0.228427	0.483936	0.0191758	0	0	0	0	5.93	N	Y	N	Y	Y
0	0.154919	0	0	0	0.0116189	0	0	N	N	N	N	N
0	0.0101205	0	0	0	0	0	0	N	N	N	N	N
0	0	0	0	0	0	0	0	N	N	N	N	N
0.141146	0.000232311	0.140449	0.263043	0.310899	0	0	7.91	N	Y	Y	N	Y
0.387362	0.000397184	0.00180538	0.0552446	0	0.00182343	0	6.01	N	Y	Y	N	Y
0.00427027	0.0151526	0	0	0	0.0136373	0.0314071	0	N	N	N	N	N
0	0.659319	0	0	0	0.000464885	0.00166717	0	N	N	N	Y	N
0	0.371225	0	0.0312535	0	0.113868	0.003153	0	Y	N	N	Y	N
0	0.613827	0	0.000391448	0	0.00712062	0	0	N	N	N	Y	N
0.105852	0.00101572	0	0.00198307	0	0.09526	0	0	N	N	Y	N	N
0.352611	0.000322302	0	0	0	0.000438331	0.000425439	0	N	N	Y	N	N
0	0.169633	0	0	0	0	0	0	N	N	N	N	N
0	0.00226205	0	0.798358	0	0.00103268	0	0	N	Y	Y	N	N
0	0	0	0.0169014	0	0.0786385	0.0228873	0	N	Y	Y	N	N
0.634795	0.00435606	0	0.009246	0	0.00366443	0.00190502	0	Y	Y	Y	N	N
0	0.236645	0.0294094	0	0	0	0	5.43	N	N	N	N	Y
0	0.103554	0	0	0	0.00493051	0	10	Y	N	N	N	N
0.277246	0.00187408	0	0	0.00800284	0.00303905	0	0	N	N	Y	N	N
0	0.121162	0	0	0	0	0	0	N	N	N	N	N
0	0.00739812	0	0	0	0.00557994	0.0061442	0	N	N	N	N	N
0	0.0468957	0	0	0	0.150125	0.457455	0	N	N	N	N	N
0	0.241703	0	0	0	0	0	0	N	N	N	N	N
0.00372767	0.0693546	0	0.898592	0	0.0169802	0.00390221	0	N	Y	Y	Y	N
0.0247256	0.00442777	0.00438116	0.000291301	0.00309944	0.00828459	0.00807485	5.93	N	Y	Y	N	Y
0	0.0112555	0	0	0	0.0395683	0.00951497	0	N	N	N	N	N
0	0.00356743	0.0222876	0	0	0.00082416	0.000718196	6.19	N	N	N	N	Y
0.0485456	0.012827	0	0.823257	0	0.00744637	0.00593308	0	N	Y	Y	N	N
0	0.166789	0	0	0	0	0.077134	0	N	N	N	N	N
0	0.0446708	0	0	0	0.00853361	0	0	N	N	N	N	N
0	0.0350761	0	0	0	0.0177043	0.0796276	0	N	N	N	N	N
0	0.0913706	0	0	0	0	0	0	N	N	N	Y	N
0.962627	0	0	0.000563291	0	0.00366139	0.0004041	0	Y	N	Y	N	N
0	0	0	0	0	0.0598787	0	0	N	N	N	N	N
0.015864	0.155234	0.00471505	0	0.442189	0.00168732	0	4.98	N	Y	Y	N	Y
0	0.00282098	0	0	0	0.569053	0	0	N	N	N	N	N
0	0.705279	0.000968155	0.253508	0	0	0.000834103	3.85	Y	Y	N	Y	Y
0	0.0604067	0	0	0	0	0	0	N	N	N	N	N
0	0.437517	0	0	0	0.00480113	0.00254847	0	N	N	N	Y	N
0.291992	0.000369193	0.231497	0.000224153	0	0	0	7.05	Y	N	Y	N	Y
0	0.18019	0	0	0	0.0450677	0.0174273	0	N	N	N	N	N
0.608078	0.000221998	0.169528	0	0	0	0.00143506	7.48	N	Y	Y	N	Y
0	0.0704633	0	0	0	0.00482625	0	0	N	N	N	N	N
0	0.0442064	0	0	0	0	0	0	N	N	N	N	N
0	0.269218	0	0	0	0.000467587	0.00086036	0	N	N	N	Y	N
0.0684486	0.512816	0	0	0	0	0	0	N	N	Y	Y	N
7.62515e-05	0.213885	0	0	0	0.000552823	0.000495635	0	N	N	N	Y	Y
0.332595	0	0.164208	0	0.164341	0	0	6.81	N	Y	Y	N	Y
0.155547	0.00109785	0.200962	0.295877	0.0628969	0.00257091	0	6.76	N	Y	Y	N	Y
0.0201001	0	0.174365	0.584433	0.00347537	0.00267137	0	7.7	N	Y	Y	N	Y
0.48105	0.000423258	0.218436	0.138617	0.0277234	0.00347424	8.81788e-05	7.93	Y	Y	Y	N	Y
0	0.0071619	0	0	0	0	0	0	N	N	N	N	N
0	0.969744	0	0	0	0	0.00273652	0	N	N	N	N	N
0	0.112756	0.504637	0	0	0.00402464	0.00071218	7.43	N	N	N	N	Y
0	0.000933002	0.0131509	0	0	0	0	6.38	N	N	Y	N	Y
0.00677507	0.393631	0	0	0	0	0.00542005	0	N	N	Y	N	N
0	0.318373	0	0	0	0.000387855	0	0	N	N	N	N	N
0	0.34996	0	0	0	0.000346152	0.000593403	0	N	N	N	N	N
0	0.0515371	0	0	0	0.0087402	0.0132754	0	N	N	N	Y	N
0.26545	0.000648786	0	0	0	0	0.00111812	0	N	N	Y	N	N
0.908404	0.000363144	0	0	0	0	0.00047488	0	Y	N	Y	N	N
0.582312	0.406626	0	0	0	0.0001493	0	5.89	N	N	Y	Y	N
0.104965	0	0.0871069	0.420448	0	0	0	8.12	Y	Y	Y	N	Y
0	0.0130792	0	0	0	0.208341	0.0527176	6.42	Y	N	Y	N	Y
0.203982	0.0122648	0.00996876	0.000116254	0	0	0	7	N	N	Y	Y	Y
0	0.160732	0	0.000426015	0	0.00864456	0.0131177	0	N	N	N	N	N
0	0	0.169073	0	0	0.0429202	0.0583634	0	N	N	N	N	N
0	0.053528	0	0	0	0	0.192701	0	N	N	N	N	N
0	0.734526	0.0604986	0	0	0.00929733	0	6.07	N	N	N	Y	Y
0	0.0339943	0	0.0005811	0	0.102806	0.00830488	5.01	N	N	N	Y	Y
0	0.0198215	0.000626913	0	0	0	0	5.88	N	N	N	Y	Y
0	0.713939	0.0321943	0.000282241	0	0.00114778	0	6.15	Y	N	N	Y	Y
0	0.000311367	0.286931	0	0	0	0	7.78	N	N	N	N	Y
0	0.00253801	0.0187858	0	0	0.00872442	0.00154094	5.56	N	N	N	N	Y
0.693706	0.000180696	0.0134618	0.00109923	0	0	0.000391507	6.29	N	N	N	N	Y
0	0.0126179	0	0	0	0.225508	0.0335627	0	Y	N	N	N	N
0.599796	0.000764791	0.106506	0	0	0	0.00493472	7.48	N	N	Y	N	Y
0	0.863613	0	0	0	0.0015347	0	0	N	N	N	Y	N
0.21572	0	0.10994	0	0.097187	0.00737156	0.00140195	6.5	Y	Y	Y	N	Y
0.222156	0.00237521	0.493264	0	0.00144739	0.00842457	0.00304324	7.32	Y	N	Y	N	Y
0.250701	0.000710252	0.0524344	0	0	0.00145602	0.00188217	6.45	N	N	Y	N	Y
0.318082	0.000746933	0.00206598	0.000111245	0	0.00130316	0.000429089	6.44	N	N	Y	N	Y
0.655663	0	0.312275	0	0	0	0	7.76	Y	N	Y	N	Y
0	0.117332	0.0391106	0.0125848	0	0.110328	0.0398221	5.69	N	N	N	N	Y
0	0.136617	0.0127452	0.0113132	0.0197623	0.0234856	0	0	N	N	N	N	N
0.611066	0.00117598	0	0	0	0.000172095	0	0	N	N	Y	N	N
0.385602	0.0349618	0	0.00531247	0.0087225	0.0659571	0.0043433	0	Y	Y	Y	N	N
0	0.0315813	0.00121814	0.00514324	0.32152	0.0253327	0.00288744	0	Y	Y	N	N	N
0	0.0162784	0	0	0.408044	0	0	0	N	Y	N	N	N
0	0.00123283	0	0.00336226	0.775001	0.0219027	0.00256172	0	N	Y	Y	N	N
0	0.000851026	0	0.00176924	0.055451	0.179007	0.000134372	0	N	Y	N	N	N
0.00405851	0.105337	0.177942	0	0.0657794	0	0.00408486	7.08	N	Y	N	N	Y
0.512637	0.000316716	0.19969	0	0	0	0	7.72	N	N	Y	N	Y
0.458035	0.000352122	0.168666	0.00472849	0.0218567	0	0	7.66	Y	Y	Y	N	Y
0.124213	0.000223364	0.147733	0.125799	0	0	0	7.53	N	Y	Y	N	Y
0.0705606	0.00311297	0.124565	0.0188623	0.125487	0	0.000830124	6.46	N	Y	Y	N	Y
0.0507105	0	0.19996	0.120547	0.47521	0	0	7.52	N	Y	Y	N	Y
0.156385	0.00027051	0.00195368	0.494657	0.121098	0	0	4.96	Y	Y	Y	N	N
0.193933	0.000504414	0	0.0423427	0.140872	0	0	0	Y	Y	Y	N	N
0.342226	0	0.133296	0.500158	0.00170238	0	0	7.15	Y	Y	Y	N	Y
0	0.119515	0	0	0	0	0.0242374	0	N	N	N	N	N
0.448098	0.000546838	0.133476	0.182739	0	0	0	7.87	Y	Y	Y	N	Y
0	0.00318256	0	0	0	0	0.00157521	0	N	N	N	N	N
0	0.894863	0.0729456	0	0	0.00392232	0.00640964	0	Y	N	N	Y	Y
0	0.736598	0.0388539	0	0	0.030172	0.114329	6.14	N	N	N	Y	Y
0.712781	0.200761	0.0454133	0	0	0.0101342	0.00574692	6.43	Y	N	Y	Y	Y
0.875803	0.0392609	0.0610473	0	0	0.00318913	0.00406106	7.2	N	N	Y	N	Y
0.685277	0.000281804	0.289519	0.0194445	0	0	0	7.28	Y	Y	Y	N	Y
0.785253	0.0035928	0.119999	0.000718559	0	0.00852006	0.0322765	7.13	N	N	Y	N	Y
0.39539	0.000294055	0.0307778	0.00256481	0.0128731	0.0100142	0.000735138	6.96	N	Y	Y	N	Y
0.214484	0.000634991	0.133761	0.63488	0	0	0	7.05	N	Y	Y	N	Y
0.312028	0	0.319865	0.272205	0	0.025775	0	7.65	Y	Y	Y	N	Y
0	0.934011	0	0	0	0	0	0	N	N	N	N	N
0.731048	0.139067	0	0	0	0.00171011	0.00180973	0	N	Y	Y	N	Y
0.307243	0	0.0594279	0	0	0	0	7.72	Y	Y	Y	Y	Y
0.503746	0.000907598	0.380298	0.00126776	0	0.00574812	0.00345752	7.35	N	Y	Y	Y	Y
0.368918	0.000387605	0.218181	0.153492	0	0	0.000428405	7.25	Y	N	Y	Y	Y
0	0.819354	0	0	0	0.000674809	0	0	N	N	N	N	N
0.0929435	0.13133	0.195933	0.0725662	0.226723	0	0.00755472	6.21	N	N	Y	N	N
0	0.00324889	0.0229615	0	0.190628	0	0	7.22	N	Y	Y	N	Y
0	0	0	0	0	0	0	0	N	N	N	N	N
0	0.800943	0	0	0	0.00224359	0.00478884	0	N	N	N	N	N
0	0.753826	0	0	0	0.000488188	0.000721669	0	N	N	Y	Y	N
0	0.215728	0	0	0	0.11441	0	0	N	N	N	N	N
0	0.0266346	0.00603476	0.0231257	0	0	0.000362993	6.86	N	Y	N	Y	Y
0.0835471	0	0.0733383	0.131992	0.116153	0	0	7.83	Y	N	N	N	N
0	0.421142	0	0	0	0	0	0	N	N	N	N	N
0	0.00827623	0.937076	0	0	0	0	7.96	Y	N	N	N	Y
0	0.24211	0.25677	0.000506057	0.000414047	0.00544395	0.00182487	6.7	N	N	N	N	Y
0	0.000195107	0.00058532	0	0	0	0	5.36	N	N	N	N	Y
0	0.00232416	0.119933	0	0	0	0.000824171	7.16	N	N	N	N	Y
0.0602518	0	0	0	0	0.0257794	0.17536	0	N	N	N	N	N
0.75281	0.00675565	0	0	0	0	0.000194757	0	Y	N	Y	N	N
0	0	0	0	0	0	0.147445	0	N	N	N	N	N
0.897817	0	0	0	0	0	0	0	N	N	N	N	N
0	0.00153398	0.465348	0.000176998	0	0.00963656	0.00995123	7.53	N	N	N	N	Y
0.000687397	0.0536351	0	0	0	0.543894	0.0316022	0	N	N	N	N	N
0	0.0198616	0	0.000899978	0	0.244949	0.0157341	0	Y	N	N	N	N
0.33845	0.000484731	0	0	0	0.000394966	0.000861744	0	N	N	N	N	N
0	0.118267	0	0	0	0	0	0	N	N	N	N	N
0	0.127122	0	0	0	0.545342	0	0	N	N	N	N	N
0	0.000687845	0	0.000842259	0	0.00328481	0	0	N	N	N	N	N
0	0.0013985	0	0	0	0.000766134	0.000218896	0	N	N	N	N	N
0	0	0	0	0	0	0	0	N	N	N	N	N
0	0	0	0	0	0	0	0	N	N	N	N	N
0	0.174001	0	0	0	0	0	0	N	N	N	N	N
0	0.599018	0	0	0	0.0146598	0.00933191	0	N	N	N	Y	N
0	0.00110177	0	0	0	0.724837	0.00583292	0	N	N	N	N	N
0	0.0910054	0.000756865	0	0	0	0.000211922	4.44	N	N	N	N	Y
0	0	0.00549281	0	0.00247176	0	0.00030897	6.17	N	Y	N	N	Y
0	0.000606502	0.0146369	0	0	0	0	5.97	N	N	N	N	Y
0.00331943	0	0.0954111	0.119499	0.00206343	0.0250751	0	7.86	N	Y	Y	N	Y
0	0	0.0187467	0	0	0	0	6.5	N	N	N	N	Y
0	0.00065666	0.282036	0	0.0738274	0	0	7.67	N	Y	N	N	Y
0.230506	0	0	0	0	0.000366093	0	4.73	Y	N	Y	N	Y
0.398866	0	0	0	0	0	0	0	N	N	Y	N	N
0.512503	0	0.000189921	0	0	0	0	6.56	Y	N	Y	N	Y
0	0	0	0	0	0.142496	0.667882	0	N	N	N	N	N
0	0.569841	0	0	0	0.0113646	0.0396913	0	Y	N	N	Y	N
0	0.0160385	0	0	0	0	0.00126923	0	N	N	N	Y	N
0	0.00293786	0	0	0	0	0.000643915	0	Y	N	N	N	N
0.0989731	0.0037173	0	0	0	0	0	0	N	N	Y	N	N
0	0.00177429	0.0044727	0	0	0	0.00121983	0	Y	N	Y	Y	N
0	0.000523265	0	0	0	0.00487039	0.00970053	0	N	N	N	N	N
0.0383532	0.000481133	0	0	0	0.00477696	0.0031961	0	N	N	Y	N	N
0	0	0	0	0	0	0	4.68	N	N	Y	N	Y
0.335906	0	0.00502011	0	0.175459	0	0	6.56	Y	Y	Y	N	Y
0	0.239336	0	0	0	0	0.00504524	0	N	N	N	N	N
0	0.621337	0	0	0	0	0	0	N	N	N	N	N
0	0	0	0	0	0	0	0	N	N	N	N	N
0.630715	0	0	0.0162853	0	0	0	0	N	N	Y	N	N
0.26596	0	0	0.00032262	0	0.0016131	0	5.16	N	N	Y	N	Y
0.00881814	0.00241913	0	0	0	0.00198993	0.00245815	0	N	N	Y	N	N
0.21161	0.00021856	0.0188836	0.00275386	0	0.0169166	0.00716877	6.4	N	N	N	N	N
0.325423	0.000574163	0.668262	0	0	0	0	8.5	Y	N	Y	N	Y
0.587768	0	0	0	0	0.000570268	0	4.4	N	N	Y	N	N
0	0.0150092	0	0	0	0.00109479	0	0	N	N	N	Y	N
0	0	0	0	0	0	0	0	N	N	N	N	N
0	0.000924214	0	0.0101392	0	0.0121507	0.000190279	4.01	N	Y	N	Y	N
0.0989629	0.00291466	0.128923	0.0278587	0	0.0541585	0	8.15	N	Y	Y	Y	Y
0.0235529	0	0.966961	0.00354907	0	0	0	7.9	N	N	N	N	Y
0.00806164	0.119037	0.0214807	0.0404612	0	0.00193887	0	7.21	Y	Y	N	Y	Y
0.586213	0.000614779	0.0658634	0	0	0.0182385	0	7.75	N	N	Y	N	Y
0.990787	0	0	0.000754123	0	0.00114758	0	4.99	Y	N	Y	N	Y
0.453499	0	0.0329184	0.0127603	0	0	0	7.75	N	Y	Y	N	Y
0.00386127	0.0284299	0	0	0	0.00276781	0.00341705	0	N	N	Y	Y	N
0.329604	0	0.464515	0	0	0	0	7.52	Y	N	Y	N	Y
0.526072	0	0.222079	0	0	0	0	8.12	N	N	Y	N	Y
0.609598	0	0.0381391	0	0	0	0	6.3	Y	N	Y	N	Y
0.558351	0	0.433327	0	0	0	0	8.48	Y	N	Y	N	Y
0.0351935	0	0.0837806	0.795583	0	0	0	7.27	Y	Y	Y	N	Y
0.773787	0	0.0522164	0	0	0	0	7.38	Y	Y	Y	N	Y
0.576447	0	0.00109426	0	0	0	0	6.34	N	Y	Y	N	Y
0.689744	0	0.0190674	0.00878632	0	0	0	7.69	Y	Y	Y	N	Y
0	0.296139	0	0	0	0.00977654	0.00912809	3.79	N	N	Y	N	N
0	0.488138	0	0	0	0.0250656	0.0059767	0	N	N	N	Y	N
0.829969	0.128434	0	0	0.00102354	0	0	0	N	N	Y	Y	N
0	0.151642	0	0	0	0.00496116	0.00319206	0	N	N	N	Y	N
0	0.0118543	0	0	0	0	0	0	N	N	N	N	N
0	0.0384405	0	0.000819821	0	0.0216797	0.00733285	0	Y	N	N	N	Y
0.15324	0	0.53534	0	0	0	0	8.11	Y	N	Y	N	Y
0.221901	0.000400978	0	0	0	0	0	6.06	N	N	Y	N	Y
0	0.00197036	0	0	0	0	0	0	N	N	N	N	N
0	0.986979	0	0	0	0.00042869	0	0	N	N	N	Y	N
0.297375	0.174799	0	0	0.527059	0	0	0	Y	Y	Y	Y	N
0	0.870227	0	0	0.00143467	0.000456487	0	0	N	Y	N	Y	N
0	0.917865	0	0.000476318	0	0	0	0	N	Y	Y	Y	N
0	0.370259	0	0	0	0	0	0	N	N	N	Y	Y
0	0.445285	0	0	0	0	0	0	N	N	N	Y	N
0	0.908471	0	0.00431832	0	0.0017533	0	0	N	Y	N	Y	N
0.569094	0.0144703	0.00875694	0	0	0	0	6.87	N	N	Y	Y	Y
0	0.176888	0	0	0	0.353131	0.159458	0	N	N	N	N	N
0	0.808019	0	0	0	0.00133336	0	0	N	N	N	Y	N
0	0.254352	0	0	0	0.00135914	0	0	Y	N	N	Y	N
0	0.238004	0	0	0	0	0	0	Y	N	N	Y	N
0.470341	0	0.000297929	0	0	0	0	0	Y	N	Y	N	Y
0.162852	0	0	0	0	0	0.000170794	0	Y	N	Y	N	Y
0.181047	0.000440076	0	0.00354995	0	0.0029045	0	0	N	N	N	N	N
0.864129	0	0.0479269	0.00477072	0	0	0	7.15	Y	Y	Y	N	Y
0.427651	0	0.108133	0.183193	0.0073494	0	0	8.53	Y	Y	Y	N	Y
0.0785498	0.0664653	0.107553	0.123263	0	0	0	0	N	N	N	N	N
0	0.438451	0	0	0	0.0009873	0	0	N	N	N	N	N
0	0	0.198468	0.114037	0	0.0592994	0.00120492	0	N	N	N	N	Y
0.880195	0.00103907	0.00858964	0	0	0.0155168	0.00401773	0	N	N	Y	N	Y
0.362409	0.00053234	0.00943002	0	0	0	0.0014069	0	N	N	Y	N	Y
0.944294	0	0	0	0	0	0	0	N	N	Y	N	N
0.483529	0	0	0	0	0	0.0011016	0	N	N	N	N	N
0.681328	0.00232881	0	0	0	0	0.000413177	0	Y	N	Y	N	N
0.706571	0	0.00261956	0	0	0	0	6.21	Y	N	Y	N	Y
0	0.17691	0	0	0	0.0414261	0.423769	0	N	N	N	N	N
0.0783453	0.00473878	0	0.0200427	0	0.331909	0	0	N	N	Y	N	N
0.528127	0.0057159	0	0.000198076	0	0.0158744	0	0	N	N	Y	N	N
0	0.821761	0	0	0	0.025135	0.0240891	0	N	N	N	N	N
0	0.726756	0.00305642	0.0795892	0	0.0210893	0.0062351	0	N	Y	N	N	N
0	0.622842	0	0.00247762	0	0.184103	0.0483935	0	N	N	N	N	N
0	0.208813	0	0.000658328	0	0.0460007	0.405736	0	N	N	N	N	N
0	0.232193	0	0.000566554	0	0.00922225	0.0380221	0	N	N	N	N	N
0	0.00219181	0.331551	0.000534588	0	0.0603015	0.060248	8.13	Y	N	N	Y	Y
0	0.000487363	0.0576829	0	0	0	0.00153171	7.6	N	N	N	N	Y
0.708837	0.000376123	0.0193371	0	0	0	0	7.4	N	N	Y	N	Y
0.205887	0	0.57617	0	0.00970722	0	0	8.97	N	Y	Y	N	Y
0.344211	0	0.00645271	0	0	0	0	5.33	N	N	Y	N	Y
0	0.0657101	0	0	0	0.0355454	0.00896788	0	N	N	N	N	N
0.415921	0.20425	0	0	0	0	0	0	N	N	Y	N	N
0.290794	0.0126652	0.162122	0	0	0	0.006564	8.21	N	N	Y	N	Y
0.0684443	0.237793	0.0285446	0.173343	0	0	0	5.97	N	Y	Y	Y	Y
0.176484	0	0.261385	0.0173553	0	0	0	7.26	N	Y	Y	N	Y
0.262296	0	0.00650784	0.221865	0.0699779	0	0	6.09	Y	N	Y	N	Y
0.00454722	0	0.00509133	0.0364944	0.0050136	0	0	6.13	N	Y	Y	N	Y
0.979704	0.000519737	0	0	0	0.0133832	0	4.81	Y	N	Y	N	Y
0.489594	0.00116316	0	0.00707325	0.0685948	0.00496699	0.000534423	4.18	N	Y	Y	N	N
0.507637	0.000994003	0	0.010172	0.0744508	0.00500315	0.000497001	4.26	Y	Y	Y	N	N
0	0.788637	0	0	0	0.00722589	0	0	N	N	N	N	N
0.120749	0.220946	0	0	0	0.0269818	0.0263129	0	N	N	Y	N	N
0.242779	0.00166567	0	0	0	0	0.00342563	3.28	N	N	Y	N	N
0	0.207343	0	0	0	0.00194404	0.00162534	0	N	N	N	N	N
0	0.000566068	0.0998706	0.0345302	0	0.00553938	0	7.57	Y	Y	N	N	Y
0.165125	0.000620771	0.0181886	0	0	0	0	7.45	N	N	Y	N	Y
0.0514981	0	0.0319576	0	0	0	0	7.5	N	N	Y	N	Y
0.0193627	0.000304271	0.00486833	0.000165966	0	0	0.000304271	7.56	N	N	Y	N	Y
0.1065	0	0.000919869	0	0	0	0	7.34	N	N	Y	N	Y
0.128171	0	0.0399875	0	0	0	0	7.66	N	Y	Y	N	Y
0	0.591439	0	0	0	0.115185	0.0119483	0	N	N	N	Y	N
0	0.127295	0	0	0	0.0790159	0.00634694	0	N	N	N	Y	N
0	0.451344	0	0	0	0.349791	0.00503618	0	Y	N	N	Y	N
0	0.108679	0	0	0	0.019599	0.00922714	0	Y	N	N	Y	N
0.735229	0.000186087	0	0	0	0	0.000806377	0	N	N	Y	N	N
0.362473	0.000417818	0	0	0	0.000932056	0	0	N	N	Y	N	N
0.45941	0.000287109	0	0	0	0	0	4.07	N	N	Y	N	N
0.973469	0	0	0	0	0.00380321	0.00365108	0	N	N	Y	N	N
0.707206	0.000280007	0	0	0	0.00675129	0.017236	0	N	N	Y	N	N
0	0.503229	0	0	0	0	0	0	N	N	N	N	N
0	0.0235551	0	0	0	0	0	0	N	N	N	Y	Y
0	0.280366	0	0	0	0.00289086	0.0042652	0	N	N	N	Y	N
0	0.0334649	0	0.0047364	0	0.00713279	0.000338314	0	Y	Y	N	Y	N
0.332169	0.00207519	0	0.00280151	0	0.00798949	0.00380452	0	N	Y	Y	N	Y
0.0145582	0	0	0	0	0.000271481	0	0	N	N	Y	N	N
0.0190246	0	0	0	0	0	0.000945974	0	N	N	Y	N	N
0.323605	0	0.443115	0.00189698	0	0	0.000924169	8.16	Y	N	Y	N	Y
0.325945	0	0.182256	0.352984	0	0	0	2.99	N	Y	Y	N	Y
0	0.790015	0	0	0	0.0346692	0	0	N	N	N	N	N
0	0.0512453	0	0	0	0.00761519	0.00129249	0	Y	N	N	N	N
0	0.502241	0	0	0	0.0264862	0	0	N	N	N	N	N
0.427632	0	0.00960688	0	0	0	0	7.34	Y	N	N	N	Y
0.190726	0.00605622	0.201844	0	0	0.00921992	0.00614661	6.26	Y	N	Y	N	Y
0.202823	0.000403316	0.0241542	0	0	0	0	7.56	N	N	Y	N	Y
0.349974	0	0.00463883	0	0	0	0	6.85	Y	N	Y	N	Y
0.55835	0	0.30492	0	0	0	0	7.76	Y	N	Y	N	Y
0.763425	0	0	0	0	0	0	4.11	N	N	Y	N	N
0.508643	0.000228964	0.106468	0.00831902	0	0.0071742	0	7.39	N	N	Y	N	Y
0	0.176106	0	0	0	0	0	0	N	N	N	N	N
0	0.0267157	0.380179	0	0	0	0	8.08	Y	N	N	N	Y
0	0.0889956	0.22553	0	0	0.0509004	0.0714686	8.14	Y	N	Y	N	Y
0	0	0.998528	0	0	0	0	7.98	Y	N	N	N	Y
0.461756	0	0.279793	0.0203268	0	0	0	7.13	Y	Y	Y	N	Y
0.918709	0	0.0789878	0	0	0	0	6.86	Y	N	Y	N	Y
0.656579	0.113563	0.0892255	0	0	0	0	7.17	N	N	Y	N	Y
0.662272	0	0	0	0	0	0	0	N	N	Y	N	N
0.61511	0	0	0	0	0.0025127	0.0078173	0	N	N	Y	N	N
0.118271	0	0.230145	0.601706	0	0	0	7.72	Y	Y	Y	N	Y
0	0.0810191	0	0	0	0.0173248	0	0	N	N	N	N	N
0	0.848146	0	0	0	0.000542109	0	0	N	N	N	N	N
0	0.660145	0	0	0	0	0	0	N	N	N	Y	N
0.352475	0.0518521	0	0	0	0.00144981	0	0	N	N	Y	N	N
0.297174	0.0204247	0.0301439	0	0	0	0	7.5	N	N	Y	N	Y
0.60011	0	0.0033198	0	0	0	0	7.04	N	N	Y	N	Y
0.533	0.000253293	0.0549284	0	0	0	0	7.93	N	N	Y	N	Y
0	0.0448312	0	0	0	0	0	0	N	N	N	N	N
0	0.630796	0	0	0	0	0.00049293	0	N	Y	Y	N	Y
0	0.640371	0	0.00495784	0	0.0390219	0.0282631	0	Y	N	N	Y	N
0	0.0509989	0	0.0023052	0	0.0370824	0.0246457	0	Y	N	N	N	N
0.332396	0	0.249264	0	0.253375	0	0	7.79	Y	Y	Y	N	Y
0	0.0164519	0	0	0	0	0.381135	0	N	N	N	N	N
0.106284	0.842407	0.0498221	0	0	0	0	8.21	N	N	Y	Y	Y
0.0404208	0.000338249	0.0510756	0.00378839	0.015255	0	0	6.94	Y	Y	Y	N	Y
0.251499	0.0185939	0.015025	0.00563883	0.0182727	0	0.00356888	7.36	N	Y	Y	N	Y
0.237505	0	0.00269127	0	0	0	0.000736896	6.98	N	N	Y	N	Y
0.000924709	0.480557	0	0.239889	0	0	0.00111938	3	N	Y	Y	Y	N
0.26276	0.00171122	0.204815	0.00902815	0	0	0.00354045	7.76	Y	Y	Y	N	Y
0	0.000829761	0	0	0	0	0.00691467	0	N	N	Y	N	N
0.0922192	0.000406764	0	0.0118543	0.66657	0	0.00151084	0	Y	Y	Y	N	N
0.37871	0.000715685	0.0389483	0	0.0597032	0	0	3.03	Y	Y	Y	N	Y
0.577382	0.191003	0.198427	0	0	0	0	7.34	N	N	Y	Y	Y
0.0534469	0.324694	0.0673596	0.00388107	0	0	0	6.61	N	N	Y	Y	Y
0.814095	0.00217787	0.141455	0	0	0	0	7.97	Y	N	Y	N	Y
0.0654059	0.0200008	0.203597	0	0	0	0	8.81	N	N	Y	N	Y
0.305554	0	0.573467	0	0	0	0	7.64	N	N	Y	N	Y
0	0.00281962	0.909698	0	0	0	0	7.95	N	N	N	N	Y
0.195495	0.0170562	0	0	0	0.00758414	0.0277977	0	N	N	Y	Y	N
0	0.0777706	0	0	0	0.0409834	0.111314	0	N	N	N	Y	N
0	0.00753123	0	0	0	0	0	0	N	N	N	N	N
0	0.610756	0	0	0	0.0018544	0.00346952	0	N	N	N	N	N
0	0.00123774	0	0	0	0	0.00031737	0	N	N	N	N	N
0	0	0.00252454	0	0	0	0	7.39	N	N	N	N	Y
0.024267	0	0.00602868	0	0	0	0	8.29	Y	N	Y	N	Y
0.225028	0.017016	0	0	0	0.00678747	0.00110494	4.66	N	N	Y	N	Y
0.336292	0	0.00555935	0	0	0	0	6.51	N	N	Y	N	Y
0.254618	0.00120672	0	0	0	0.00352734	0.0359231	0	N	N	Y	N	N
0.284951	0.00546089	0	0.000566978	0	0.00572946	0.000417773	0	Y	N	Y	N	N
0.591609	0.00364842	0	0	0	0	0	0	N	N	Y	N	N
0	0.0346883	0	0	0	0.812466	0	0	N	N	N	N	N
0	0.79469	0	0.00799072	0	0	0	0	N	N	N	Y	N
0.427696	0.538731	0	0	0	0.00278035	0.00765344	0	N	N	Y	Y	N
0.568646	0.108312	0	0	0	0	0	4.48	N	N	Y	Y	N
0.671646	0.00174203	0.186212	0	0	0.00974796	0.0056338	6.31	Y	N	Y	N	Y
0.00516853	0.000812198	0.067154	0	0.888323	0	0	6.74	Y	Y	Y	N	Y
0.519524	0.00550568	0.424657	0	0.0141877	0	0	6.64	N	N	Y	N	Y
0.384034	0	0	0.184593	0	0	0	0	N	Y	Y	N	N
0	0.255197	0	0	0	0.0821874	0	0	N	N	N	N	N
0	0.327958	0	0	0	0.0119936	0.021322	0	N	N	N	N	N
0	0.413359	0	0	0	0	0	0	N	N	N	Y	N
0	0.214219	0	0	0	0.000356575	0	0	N	N	N	Y	N
0	0	0	0	0	0	0	0	N	N	N	Y	N
0.267896	0	0	0	0	0	0	0	N	N	Y	N	N
0	0.0416575	0	0	0	0	0.00235727	0	N	N	N	N	N
0.587117	0.0167411	0	0.012686	0	0	0	0	N	N	Y	Y	N
0	0	0	0.238109	0	0	0	5.47	Y	Y	Y	N	Y
0.194537	0	0.720559	0	0	0	0	8.44	Y	N	Y	N	Y
0	0	0.208498	0	0	0	0	6.88	Y	N	Y	N	Y
0.0434519	0	0.243625	0	0	0	0	3	N	Y	Y	N	Y
0.179796	0.00222129	0.0203779	0	0	0.00273637	0.00292953	5.55	N	N	Y	N	Y
0.748608	0	0.174026	0	0	0	0.000550304	7.31	Y	N	Y	N	Y
0.00673251	0	0.157589	0.653699	0	0	0	6.88	N	Y	Y	N	Y
0	0.76197	0	0	0.00687947	0	0	0	N	N	N	N	N
0	0.0633016	0	0	0	0	0	0	N	N	N	Y	N
0.00140714	0.179795	0	0.199878	0.123637	0.00502095	0	0	Y	Y	Y	Y	N
0	0.0134216	0.0414708	0.21122	0.113465	0.0366155	0.00479342	0	Y	Y	N	N	Y
0.216267	0	0.0138868	0.0129406	0.0100412	0	0	0	Y	Y	Y	N	Y
0.320713	0	0	0	0	0.000489731	0	4.75	N	Y	Y	N	Y
0.172144	0	0.0028322	0.157051	0	0	0	3.08	Y	Y	Y	N	Y
0.460269	0.000414222	0.0694166	0	0	0	0	6.54	Y	Y	Y	N	Y
0.454947	0	0.0166327	0	0	0	0	3.08	Y	N	N	Y	N
0.758682	0	0	0	0	0	0	3.38	N	N	Y	N	N
0	0.89915	0	0	0	0	0	0	N	N	N	Y	N
0.86745	0.00177258	0.121685	0	0	0	0	8.17	N	N	Y	N	Y
0.213067	0.000900337	0	0.122485	0	0	0	4.86	N	Y	Y	N	N
0.412545	0.000530301	0.0408921	0.033409	0	0	0	6.92	N	Y	Y	N	Y
0	0.52575	0	0	0	0.0031249	0.00324745	0	N	N	N	N	N
0	0.0399794	0	0.000211852	0	0.0135282	0.0833182	0	N	N	N	N	N
0.141498	0	0.701298	0.00505351	0	0	0	7.87	Y	N	Y	N	Y
0.343713	0	0.12251	0	0	0.0109791	0.00923926	6.34	N	N	Y	N	Y
0.632119	0	0.170186	0	0	0.00841255	0.00504753	2.89	Y	N	Y	N	Y
0.282776	0	0	0	0	0.00262205	0.000243283	6.74	N	N	Y	N	Y
0.226549	0.020357	0.007017	0.00030844	0	0.0130316	0.00667001	4.45	N	N	Y	N	Y
0.301901	0	0.166613	0	0	0.017363	0.00819819	7.35	N	N	Y	N	Y
0.271408	0	0.048904	0.000961415	0	0	0	7.85	N	N	Y	N	Y
0.0241002	0.0116126	0	0	0	0	0	0	N	N	Y	N	N
0.876166	0.000684165	0	0	0	0	0	0	Y	N	Y	N	N
0.449227	0.103543	0	0	0	0.00511477	0.00130988	0	N	N	Y	N	N
0.870279	0.00021446	0.00190333	0	0	0.00839075	0.000777417	5.66	N	N	Y	N	Y
0.421602	0.000601214	0.0416341	0	0	0.00769555	0.0182769	3.06	N	N	Y	N	Y
0.539618	0	0	0.127823	0.103167	0.00337715	0.000326821	4.68	Y	Y	Y	N	Y
0.283958	0	0.24774	0.188168	0	0	0	7.45	N	Y	Y	N	Y
0.720778	0	0.0500206	0.0057413	0.00371496	0.0389883	0	6.33	Y	N	Y	N	Y
0	0.886737	0	0	0	0.00444297	0.0122016	0	N	N	N	Y	N
0	0.73357	0	0	0	0	0.000967163	0	N	N	N	Y	N
0	0.452131	0	0	0	0.0125786	0	0	Y	N	N	Y	N
0	0.0780552	0	0	0	0	0.00147171	0	N	N	N	Y	N
0	0.759992	0	0	0	0.00384461	0.00244293	0	Y	N	N	Y	N
0	0.11193	0	0	0	0.0665263	0.0261595	0	N	N	N	Y	N
0	0.000985932	0	0.00087217	0	0.0192636	0.00125137	0	N	N	N	N	N
0.986868	0.000191912	0	0	0	0.000438657	0.000520905	0	N	N	Y	N	N
0	0	0	0	0	0.0249584	0	0	N	N	N	N	N
0	0.985995	0	0	0	0	0.00153549	0	N	N	N	N	N
0.190131	0.809221	0	0	0	0	0	0	N	N	Y	N	N
0.109922	0.00171607	0	0	0	0	0	0	N	N	Y	N	N
0.0108311	0.0643459	0	0	0	0	0	0	N	N	Y	N	N
0.0981346	0.107326	0	0.0935388	0	0.00243309	0	0	N	Y	Y	N	N
0.264099	0.000937916	0	0	0	0.000665618	0	0	Y	N	Y	N	N
0.0740528	0.000355629	0	0	0	0	0	0	N	Y	Y	N	Y
0	0.287046	0	0	0	0.0086688	0.00520128	0	N	N	N	N	N
0	0.0149714	0	0	0	0.1212	0.214161	0	N	N	N	N	N
0	0.997507	0	0	0	0	0.00133571	0	N	N	N	Y	N
0	0.000794281	0	0	0.15602	0	0	0	N	Y	Y	N	N
0	0.909393	0	0	0.00115607	0.0215318	0.0125723	0	Y	N	N	Y	N
0.521334	0.0708252	0	0	0	0.148798	0.00844704	0	N	N	Y	N	N
0	0.930948	0	0.00178125	0	0.0100811	0.00117487	0	N	N	N	Y	N
0	0	0	0	0	0	0	0	N	N	N	N	N
0.202096	0.6116	0	0	0	0.00377358	0.0375961	0	N	N	Y	N	N
0.146229	0.00754879	0	0	0	0	0.00484573	0	N	N	Y	N	N
0.3132	0	0.506193	0	0	0	0	8.69	Y	N	Y	N	Y
0.413504	0	0.0777582	0	0	0	0	3.17	N	N	Y	N	Y
0.211301	0	0.0101724	0	0	0	0	7.25	N	N	Y	N	Y
0.248989	0	0	0	0	0	0	0	N	N	Y	N	N
0.59255	0.000180479	0	0.298296	0	0	0.00534219	0	Y	Y	Y	N	N
0.301453	0	0.031203	0	0.0101948	0	0.000412505	6.37	N	Y	Y	N	Y
0.586493	0	0.0563453	0.000317195	0	0	0	3.02	Y	N	Y	N	Y
0.0320036	0.000843505	0.955939	0	0	0	0	8.25	Y	N	Y	N	Y
9.53766e-05	0	0.0541739	0	0	0	0	6.85	N	N	Y	N	Y
0.327467	0	0.000913338	0	0	0	0.000526926	3.08	N	N	Y	N	Y
0.565877	0.00159141	0.316025	0.0161732	0	0	0	3.04	Y	N	Y	N	Y
0.670539	0.000625905	0.198881	0.00168212	0	0.00665024	0.003286	3.01	N	N	Y	N	Y
0	0	0	0	0	0.00796813	0.00717131	0	N	Y	N	Y	N
0	0.947533	0.00379135	0	0	0	0.000366905	0	N	N	N	N	N
0	0.850168	0.00765592	0	0	0	0	0	N	N	N	Y	N
0	0.907376	0	0	0	0	0	0	Y	N	N	Y	N
0	0.700977	0	0.00253759	0	0.00304511	0.0245194	0	N	N	N	Y	N
0.274543	0.000377918	0	0	0	0	0.00113375	0	N	N	Y	N	N
0.0872562	0.0192293	0	0	0.0102608	0.00587452	0.171614	3.21	N	N	Y	Y	N
0	0.219162	0	0	0	0.0265602	0.0651784	0	N	N	N	N	N
0	0.156316	0	0	0	0.0632155	0.0255293	0	N	N	N	N	N
0.594475	0	0	0	0	0.0016	0.00256604	0	Y	N	Y	N	N
0.773837	0	0	0	0	0.00165794	0	0	Y	N	Y	N	N
0.101871	0.00580899	0.16735	0.000854263	0	0.0873057	0.0503161	7.59	N	N	Y	N	Y
0.601074	0	0.0182612	0	0	0	0.000728023	7.16	Y	N	Y	N	Y
0.55479	0.000329697	0.0193022	0	0	0	0	3.05	N	N	Y	N	Y
0.736361	0	0.161754	0.000848427	0	0	0	3.02	N	N	Y	N	Y
0	0.407868	0	0	0	0.134675	0.0900274	0	N	N	N	N	N
0.000171684	0.000715349	0	0	0	0.000486437	0	0	N	N	Y	N	N
0	0.0398614	0	0	0	0	0	0	N	N	N	N	N
0	0.75792	0	0	0	0.00156674	0.000496771	0	N	N	N	Y	N
0	0.902648	0	0.00786716	0	0.0455961	0	0	N	N	N	N	N
0	0.00455654	0	0.00154277	0	0.0105482	0	0	N	N	N	Y	N
0.538496	0	0.140559	0	0	0	0.00056654	7.34	N	N	Y	N	Y
0.0107416	0	0.225113	0	0	0	0	7.62	N	N	Y	N	Y
0	0.00264682	0.0472567	0.000771988	0	0.00325338	0.000716846	5.6	N	N	N	N	Y
0	0.000625322	0.00441404	0	0	0	0	3.07	Y	N	N	N	Y
0.58234	0	0.0169826	0.00107213	0	0.0109358	0.00476027	3.11	N	N	Y	N	Y
0	0.0771341	0.0213715	0.0713613	0	0.339406	0	0	N	N	N	N	N
0	0.0288827	0	0.154168	0.664787	0.121688	0.000830163	0	N	Y	N	N	N
0.0966504	0.000521154	0.79495	0	0.00544843	0	0	8.41	Y	N	Y	N	Y
0.371181	0	0.206126	0.00151392	0.00640503	0	0	7.41	N	N	Y	N	Y
0.428328	0	0	0.00282104	0.0107552	0	0	4.55	N	Y	Y	N	Y
0.21338	0	0.0908535	0.00531061	0.0173073	0	0.00320929	7.95	N	Y	Y	N	Y
0.51109	0	0.244582	0	0.00216294	0	0	7.7	N	N	Y	N	Y
0.577344	0.000172548	0.00106404	0	0	0	0	3.11	Y	N	Y	N	Y
0.680007	0	0.00864035	0	0	0	0.000900036	3.08	N	N	Y	N	Y
0	0.124528	0	0	0	0	0	0	N	N	N	N	N
0	0.0163713	0	0.120626	0	0.104839	0.516596	0	N	Y	N	N	N
0	0.649408	0	0	0	0	0	0	N	N	N	N	N
0.462513	0.000950631	0.0708537	0.00709804	0	0	0	7.39	Y	N	Y	N	Y
0.287819	0.000530054	0.231899	0.240061	0	0.0263437	0	7.55	Y	Y	Y	N	Y
0.333107	0.00050813	0.0605522	0.00149616	0	0	0.000423442	3.02	N	Y	Y	N	Y
0.23897	0	0.271405	0.291995	0	0	0	2.96	N	Y	Y	N	Y
0	0	0	0	0	0	0	0	N	N	N	N	N
0	0.126641	0	0	0	0.250667	0.0196451	0	N	N	N	Y	N
0.590259	0.407859	0	0	0	0	0.000230039	6.34	N	N	Y	N	N
0	0.350576	0	0	0	0.00592856	0.00894225	5.54	N	N	N	Y	Y
0.3544	0.00787928	0	0	0	0.00673776	0	0	N	N	Y	N	N
0.224861	0.111216	0	0.000370447	0.0067092	0.0137065	0.0233793	0	N	Y	Y	N	N
0.511542	0.000552086	0	0.00051758	0.0076947	0.000759118	0.0140782	0	Y	Y	Y	N	N
0.58194	0.000261194	0.0655597	0	0	0	0	3.02	N	N	Y	N	Y
0.440888	0	0.298675	9.81114e-05	0.0023792	0	0	3.04	Y	N	Y	N	Y
0.389201	0	0.00543315	0	0	0	0.00179856	3.06	N	N	Y	N	Y
0.0101622	0.950703	0	0	0	0.000611478	0	0	N	N	Y	N	N
0	0.874131	0	0.00251009	0	0.00876714	0.109789	0	N	N	N	Y	N
0	0.961587	0	0	0	0	0.00174605	0	N	N	N	Y	N
0.334156	0.526206	0	0	0	0.000506393	0	0	N	N	Y	Y	N
0	0.0461171	0.117722	0	0	0	0	8.44	N	N	N	Y	Y
0	0	0.0236131	0.00158006	0	0.002136	0	7.39	N	N	N	N	Y
0	0	0.248553	0	0	0.00293737	0.00532757	3.03	Y	N	N	N	Y
0.460021	0.000463793	0.0011131	0	0	0	0.000340115	3.1	N	N	Y	N	Y
0.46303	0.00120979	0	0.00156561	0	0.0472175	0.00562198	3.17	Y	N	Y	N	Y
0	0.210723	0	0	0	0.110037	0.0833853	0	Y	N	Y	N	N
0	0.891528	0	0	0	0.00286302	0.000725836	0	Y	N	Y	N	N
0.315692	0.00243227	0.00712908	0	0	0	0.0011742	4.04	N	N	Y	N	Y
0.703697	0	0.255355	0	0	0.00890995	0.00189573	6.22	N	N	Y	N	Y
0.24289	0.000555129	0	0	0	0.000512426	0	0	N	N	Y	N	N
0.631257	0.00286757	0	0	0	0.00299791	0.00260688	0	N	N	Y	N	N
0.00134922	0.000524698	0	0	0	0.00614647	0.00352297	0	N	N	Y	N	N
0.673401	0.00118262	0	0.000591308	0	0.033606	0.00571598	0	Y	N	Y	N	N
0	0.701491	0	0	0	0.0164128	0.0199836	0	N	N	N	N	N
0	0.541039	0	0	0	0.00249089	0.00413123	0	N	N	N	N	N
0	0.347697	0	0	0	0	0	0	N	N	N	Y	N
0	0.696042	0	0	0	0.00335617	0.00553595	0	N	N	N	Y	N
0	0.484458	0	0	0	0	0	0	N	N	N	Y	N
0	0	0	0	0	0	0.0059196	0	N	N	N	N	N
0	0.00534804	0	0.000497492	0	0.00858173	0.0971767	0	N	N	N	N	N
0	0	0	0	0	0	0.0120347	0	Y	N	N	N	N
0	0.819228	0	0	0	0.000760477	0.000636036	0	N	N	N	Y	N
0	0.968738	0	0	0	0	0	0	N	N	N	Y	N
0	0.36607	0	0.545575	0	0.0141199	0	0	N	Y	N	Y	N
0	0.866831	0.0041587	0	0	0	0	0	N	N	N	Y	N
0.686364	0	0	0	0	0	0	0	N	N	Y	N	N
0.345412	0.254441	0	0	0	0.00225944	0.000593103	0	N	N	Y	N	N
0.963873	0.00103684	0	0	0	0.000680426	0	0	N	N	Y	N	N
0.268981	0.00309738	0	0	0	0	0	0	Y	N	Y	Y	N
0	0.121386	0	0	0	0.610495	0	0	N	N	N	N	N
0	0.942073	0	0	0	0.029343	0.00512821	0	N	N	N	Y	N
0	0	0.337476	0	0	0	0	7.94	Y	N	N	N	Y
0	0	0.0582783	0	0	0	0	3.07	Y	N	N	N	Y
0	0	0	0	0	0	0	0	N	N	N	N	N
0	0	0.00156565	0	0	0	0.000398047	3.13	N	N	N	N	Y
0	0.344535	0	0	0	0.00373396	0.000622326	0	N	N	N	N	N
0	0.00362477	0	0	0	0.403878	0.0602673	0	Y	N	N	N	N
0.00921676	0.200759	0.255111	0	0	0	0.000379291	6.04	Y	N	Y	N	Y
0.513847	0.000379807	0.00056971	0	0	0	0	3.07	N	N	Y	N	Y
0.933966	0	0.0366602	0	0	0	0	3.03	N	N	Y	N	Y
0.164108	0.000360101	0.811504	0	0	0	0	2.95	Y	N	Y	N	Y
0.623186	0.000634501	0.262736	0	0	0	0.000423001	3.06	Y	N	Y	N	Y
0	0.0976157	0	0	0	0.648371	0	0	N	N	N	N	N
0	0.194882	0	0	0	0	0	0	N	N	N	N	N
0	0.65025	0	0	0	0.0027394	0	0	N	N	N	Y	N
0	0.286978	0	0	0	0.00136054	0.000242954	0	N	N	N	Y	N
0	0.706171	0	0.000147727	0	0.00199431	0.000627839	0	N	N	N	Y	N
0	0.041567	0.476784	0.000742268	0	0.022268	0	7.51	N	N	N	Y	Y
0	0.163537	0	0	0	0.00560132	0.000823723	5.38	N	N	N	Y	Y
0	0.0384041	0.0451812	0	0	0	0.000417058	7.35	N	N	N	Y	Y
0.0069203	0.000542144	0	0	0	0.00156265	0.000924833	5.62	N	N	Y	N	Y
0.760043	0	0	0	0	0	0	4.49	N	N	Y	N	N
0	0.980741	0	0	0	0.000774342	0.000324724	0	N	N	N	N	N
0	0.391896	0	0	0	0.00106902	0.00477718	2.77	N	N	Y	N	N
0	0.757536	0	0	0	0.000143131	0	0	Y	N	N	Y	N
0.00221357	0.713097	0.122566	0	0	0	0	7.42	N	N	Y	Y	Y
0	0.939534	0.00947913	0.0373989	0	0	0.00262051	6.16	Y	Y	N	Y	Y
0.603461	0.331972	0	0	0	0	0	0	N	N	Y	Y	N
0	0.501083	0	0	0	0.00562246	0.00277324	5.38	N	N	N	Y	Y
0.374236	0	0.619789	0	0	0	0	7.58	Y	N	Y	N	Y
0.0447363	0	0.495305	0.457434	0	0	0	7.87	Y	Y	Y	N	Y
0.179919	0	0.141068	0.591619	0	0.00471485	0.00128244	6.84	N	Y	Y	N	Y
0.0336791	0.00115707	0.245589	0.440473	0	0	0.00185958	7.54	N	Y	Y	N	Y
0.00814562	0.000569858	0.0203138	0.921829	0	0.00422365	0.00157549	0	Y	Y	Y	N	Y
0.299568	0	0.142912	0.226077	0.208201	0	0	7.01	N	Y	Y	N	Y
0.296448	0	0.484758	0.109128	0.0301115	0	0.000454358	7.74	N	Y	Y	N	Y
0.408233	0.000731028	0.0964956	0.0220222	0.0381048	0.0158998	0.00411203	6.71	N	Y	Y	N	Y
0.725552	0.000977551	0.00932165	0.0025137	0	0.00146633	0	6.25	Y	N	Y	N	Y
0.65488	0.000689275	0.0368762	0.00737524	0	0.0129928	0.0323959	5.9	N	Y	Y	N	Y
0.299073	0	0.105112	0.277329	0	0	0	7.57	Y	Y	Y	N	Y
0	0.915773	0	0	0	0	0	0	N	N	N	Y	N
0	0.035596	0	0.0730132	0	0.42362	0.0279801	0	Y	N	N	Y	N
0	0.570764	0	0	0	0.149828	0.129753	0	N	N	N	Y	N
0	0.971728	0	0	0	0	0	0	N	N	N	Y	N
0	0.991566	0	0	0	0	0.000503078	0	Y	N	N	Y	N
0	0.90575	0	0	0	0.00387736	0.00423527	0	N	N	N	Y	N
0	0.577643	0	0.0062508	0	0.0566854	0.0548016	0	N	N	N	Y	N
0	0.00310742	0	0	0	0.183254	0.00802049	0	N	N	N	N	Y
0	0	0.684521	0	0	0	0	8.7	N	N	N	N	Y
0	0.851521	0	0	0	0	0	0	N	N	N	N	N
0	0.923239	0	0	0	0.0023658	0.0066818	0	N	N	N	Y	N
0	0.571633	0	0	0	0.00652517	0.0236627	0	N	N	N	Y	N
0	0.703243	0	0	0	0	0.000378777	0	N	N	N	Y	N
0	0.00771742	0	0	0	0	0.011873	0	N	N	Y	N	N
0.611218	0.00379959	0	0	0	0	0.000708398	0	N	N	N	N	N
0.555843	0.00670048	0	0.00225817	0	0.0133269	0	0	N	N	Y	Y	N
0.0671542	0	0.350433	0.444225	0	0	0	8.3	N	Y	Y	N	Y
0.0437416	0	0.472802	0.354083	0.12057	0	0	8.08	N	Y	Y	N	Y
0	0.224556	0	0	0	0	0	0	N	N	Y	N	N
0	0.814574	0	0	0	0.00213584	0.00743984	0	N	N	N	Y	N
0.628509	0.00174557	0	0	0	0	0.000279291	0	N	N	Y	N	N
0	0.00113102	0.00390383	0	0	0	0.000255391	0	N	N	Y	N	Y
0	0.000240294	0.0026089	0	0	0.032474	0	0	N	Y	N	N	Y
0	0	0	0.00618793	0	0.109959	0	0	Y	N	N	N	N
0.524997	0.000244868	0.213321	0	0	0	0	6.99	Y	N	Y	N	Y
0.612421	0.000478641	0.00171513	0.0130828	0.0790555	0	0	7.08	N	Y	Y	N	Y
0.875946	0.000347598	0.0201993	0.0565426	0.00471188	0	0	6.16	N	Y	Y	N	Y
0.379429	0	0.0321963	0.00285416	0.546989	0.0125305	0	7	N	N	Y	N	Y
0	0.219372	0	0	0	0.00612557	0	0	N	N	N	N	N
0	0.956721	0	0	0	0.00247919	0.00645813	0	N	N	N	Y	N
0	0.81711	0	0	0	0.00872525	0.044276	0	N	N	N	Y	N
0	0.846803	0.00445619	0	0	0	0.00216443	5.4	N	N	N	Y	Y
0	0.0577416	0	0	0	0	0	5.74	N	Y	Y	N	Y
0	0.145207	0.00568341	0	0	0	0	7.12	N	N	N	Y	Y
0.0375056	0.00231794	0.000740455	0	0	0	0	6.36	N	N	Y	N	Y
0.00132412	0.0127402	0	0.0211144	0.0294528	0	0	0	N	Y	Y	Y	N
0.00301277	0.00319354	0	0	0	0	0	5.27	N	N	Y	N	Y
0.000475632	0	0.00910042	0	0	0	0.00025367	3.09	Y	N	Y	N	Y
0	0.00725983	0	0	0	0.0226237	0.00725983	0	N	N	Y	N	N
0	0.442913	0	0	0	0.0381022	0.00622888	0	N	N	N	N	N
0	0.0494637	0	0	0	0.00160875	0	0	Y	N	N	N	N
0	0	0.415994	0.000233945	0	0	0	0	Y	N	N	N	Y
0	0.0803788	0.0248297	0	0	0.00513916	0.00664049	0	N	N	N	Y	Y
0	0	0.00641176	0	0	0	0.000409884	7.69	Y	N	Y	N	Y
0.00562075	0	0	0	0	0	0	5.4	N	N	Y	N	Y
0.295371	0.00129085	0	0	0	0.00278707	0.00340316	0	N	N	Y	N	N
0	0	0	0	0	0	0	0	N	N	N	N	N
0	0.000526439	0	0	0	0.0237775	0.000584932	0	N	N	N	N	N
0	0	0	0	0	0.00232445	0.00129737	0	N	N	N	N	N
0.00028171	0.00158462	0	0	0	0	0.000528206	0	N	N	Y	N	Y
0.000479415	0	0	0	0	0	0	0	N	N	N	N	N
0	0	0.000273958	0	0	0	0	0	N	N	N	N	N
0.000294464	0.000615698	0	0	0	0.000615698	0.000133847	0	Y	N	N	N	N
0.0302535	0.000898216	0.840363	0.00330707	0	0.00681827	0.0033479	8.33	Y	N	Y	N	Y
0.000157295	0.0184035	0	0	0	0.00196618	0	0	N	N	N	N	Y
0	0.0399348	0	0	0	0	0	0	N	N	N	N	N
0.0891596	0.850636	0	0	0	0	0.0308969	0	N	N	Y	Y	N
0.857072	0.075699	0.0246175	0	0	0	0	0	N	N	Y	Y	N
0.133207	0	0.00144476	0	0	0	0	7.21	Y	N	Y	Y	Y
0.390723	0	0.142928	0	0	0	0	7.86	Y	N	Y	N	Y
0.150784	0.00710126	0.483265	0.00080481	0	0.0105572	0.00492354	6.63	Y	N	Y	N	Y
0.141895	0	0.0269273	0.137881	0	0	0	8.57	N	Y	Y	N	Y
0.739487	0	0.024409	0.000769798	0	0	0	7.71	Y	N	Y	N	Y
0.263042	0	0.0882703	0	0	0	0	4.19	Y	N	Y	N	Y
0.00123153	0.00378931	0	0	0	0	0	0	N	N	N	N	N
0.000786061	0.0610507	0.00167038	0	0	0	0	7.48	N	N	N	Y	Y
0.169188	0.00264787	0	0	0	0	0.00116919	7.03	N	N	Y	N	Y
0.774765	0	0.00482015	0	0	0	0	0	Y	N	Y	N	N
0.433771	0.000509061	0.0617491	0.486357	0	0.00600692	0.0033598	6.49	N	Y	Y	N	Y
0.0583775	0	0	0.204875	0	0	0	0	N	Y	Y	N	N
0.0412917	0.00191559	0	0	0.0618463	0	0	0	Y	Y	Y	N	N
0	0.0264821	0	0	0	0	0.0619922	0	N	N	N	N	N
0.69899	0.00505179	0.00146152	0	0	0	0	6.77	Y	N	Y	N	Y
0	0	0.389261	0.380783	0	0	0	7.69	Y	Y	N	N	Y
0	0	0.382287	0	0	0	0	7.75	Y	N	N	N	Y
0.121707	0	0.537347	0	0.334234	0	0	7.37	Y	Y	Y	N	Y
0.244658	0	0.279162	0	0.258607	0	0	8.76	N	Y	Y	N	Y
0.254621	0.000327118	0.251636	0	0.304833	0	0	6.84	N	Y	Y	N	Y
0.0269511	0	0.0301266	0	0.00195416	0	0	4.99	N	N	Y	N	Y
0.112809	0.000723404	0.195532	0	0	0	0.00391489	7.72	Y	N	Y	N	Y
0.337794	0	0.35004	0	0.171592	0	0.000586639	7.75	Y	Y	Y	N	Y
0	0.0183872	0	0	0	0.879453	0.0314974	0	N	N	N	N	N
0.730371	0.00380386	0.0127192	0	0	0.0325706	0.00142645	0	Y	N	Y	N	N
0	0.000362013	0.240698	0.0595913	0.301718	0	0	7.8	Y	Y	Y	N	Y
0.0367386	0	0.146955	0.547253	0	0	0	7.49	N	Y	Y	N	Y
0.00546931	0.000336573	0.00353401	0	0.0031133	0	0	5.94	N	N	N	N	Y
0.517956	0	0	0	0	0.00262282	0.00262282	3.96	Y	N	Y	N	N
0.0654033	0	0.226786	0.0130602	0.0716517	0	0.00204866	2.96	Y	Y	Y	N	Y
0.610964	0	0.061281	0.00719369	0.0386997	0	0	7.04	N	Y	Y	N	Y
0.348479	0.000490757	0.0232701	0	0	0	0.000531654	6.92	N	Y	Y	N	Y
0.00108178	0.0482475	0	0	0	0	0.0199048	0	N	N	N	N	N
0.0152169	0.00107836	0	0	0	0.00371435	0.00443326	0	N	N	Y	N	N
0	0	0.912953	0.0137996	0.0631514	0	0	7.62	Y	Y	Y	N	Y
0.00279354	0	0.133735	0.0507716	0.480002	0	0.00186236	7.47	Y	Y	Y	N	Y
0.00124881	0	0.0189525	0.115698	0.336149	0	0.00132227	5.92	N	Y	Y	N	Y
0.344302	0	0.0678494	0.00352919	0.00441943	0.00368816	0.00190767	3.03	N	Y	Y	N	Y
0.0951252	0	0.223193	0	0.47313	0.0307795	0.00432576	3.61	N	Y	Y	N	Y
0.791091	0	0	0	0.0071462	0	0	7.38	N	Y	Y	N	Y
0.210479	0	0.416253	0	0.19054	0	0	2.98	Y	Y	Y	N	Y
0	0.211618	0	0	0	0.559446	0.00450597	0	N	N	N	N	N
0	0.00029529	0.986564	0	0.000147645	0	0.00155027	7.94	Y	N	Y	N	Y
0.00233132	0.00126851	0.281199	0.122772	0.572408	0	0	7.63	Y	Y	Y	N	Y
0.25621	0.0695287	0.0158909	0.00655193	0.0330041	0	0	5.93	N	Y	Y	Y	Y
0.00106514	0.000616661	0.0992544	0.63432	0.231136	0.00221437	0.00022424	3.04	Y	Y	Y	N	Y
0.003722	0.000461133	0.192885	0.0304348	0.763472	0	0	3.48	Y	Y	Y	N	Y
0.0135351	0.000532879	0	0	0	0	0	4.28	N	N	Y	N	Y
0.0329405	0.0012834	0.411854	0.0758371	0.384514	0	0.000777817	7.94	Y	Y	Y	N	Y
0	0.000963963	0	0	0	0	0	0	N	N	Y	N	N
0	0.0250763	0	0	0	0.0149903	0.008513	0	N	N	N	N	N
0.460498	0	0.211261	0	0.103594	0	0	6.42	N	Y	Y	N	Y
0.23136	0.00780943	0.418394	0	0.270451	0	0	4.47	N	Y	Y	N	Y
0.554405	0.0323706	0.282071	0	0.0946776	0	0.000472298	7.43	Y	Y	Y	N	Y
0.640963	0.050779	0.196439	0	0.00260309	0	0	8.01	Y	N	Y	N	Y
0.425402	0.00530253	0	0	0	0	0.000378752	0	Y	N	Y	N	N
0.0693825	0	0.274253	0.227157	0.257472	0	0	7.56	N	Y	Y	N	Y
0.0167321	0.000516422	0.00306411	0.943503	0	0	0.000206569	5.33	Y	Y	Y	N	N
0.302132	0	0.00546729	0	0	0	0	4.78	Y	N	Y	N	Y
0.0370011	0.000112011	0.00179218	0	0	0	0	5.84	N	N	Y	N	Y
0.0563691	0.000462042	0.00277225	0	0	0	0.000675291	5.76	N	N	Y	N	Y
0.321726	0.000987564	0	0	0	0.00113387	0.00299927	0	N	N	Y	N	N
0.312105	0	0	0	0	0	0	3.19	Y	N	Y	N	N
0.104729	0	0.000270929	0	0	0.00252867	0.0251964	3.07	N	N	Y	N	Y
0	0	0	0	0	0	0	0	N	N	Y	N	N
0	0.000367377	0	0	0	0	0	7.9	N	N	Y	N	Y
0	0.00052505	0	0	0	0	0	0	N	N	N	N	N
0	0.00416796	0	0	0	0.00527646	0.00563118	0	N	N	N	N	N
0.00405289	0	0	0	0	0	0	0	N	N	Y	N	N
0	0.000451836	0	0.000580933	0	0.0209781	0.00479807	0	N	N	N	N	N
0.953732	0.0316776	0	0	0	0.00161571	0	0	N	N	Y	Y	N
0.0121827	0	0.471443	0.468153	0	0.00791288	0.00313381	3.03	N	Y	Y	N	Y
0	0.53831	0	0	0	0.160118	0.0198919	0	N	N	N	N	N
0.588696	0.0273111	0	0.00224003	0	0.0324804	0.0120617	0	N	N	Y	N	N
0.366442	0.0112237	0.00125055	0	0	0.0678734	0.0212906	0	N	N	N	N	N
0.52495	0.0688631	0	0	0	0.0418597	0.0318972	0	Y	N	N	N	N
0.402943	0.00665708	0	0.299871	0	0.000680838	0.00257206	0	Y	Y	N	N	N
0.439414	0.0141259	0	0.438723	0	0.00228952	0	0	N	Y	N	Y	N
0.0294717	0.00174309	0	0.00423706	0	0	0.000616787	0	N	Y	N	Y	N
0.530199	0.00272064	0	0.00272064	0	0.00685602	0.00881489	0	N	N	N	N	N
0.216692	0.000476925	0	0	0	0	0	0	N	N	Y	N	N
0.0321141	0.00493103	0	0	0	0.00546158	0.00399476	0	N	N	Y	Y	N
0	0.168874	0	0	0	0	0	0	N	N	N	N	N
0.388662	0.0517858	0	0	0.0279966	0.00215115	0	0	N	Y	Y	N	N
0.291684	0.567136	0	0	0.00502057	0	0	0	N	N	Y	N	N
0.127596	0	0	0.555125	0	0	0	0	Y	Y	Y	N	N
0.573554	0	0	0	0.0690126	3.10029e-05	0	0	N	Y	Y	N	N
0.536573	0.000318026	0.00524742	0	0.0304351	0	0.000445236	5.16	N	Y	Y	N	Y
0.250824	0.00066436	0.000636678	0.00251903	0.00204844	0	0	3.11	N	Y	Y	N	Y
0.0487125	0.0604391	0	0	0	0.00214323	0.00012247	0	N	N	Y	N	N
0.114278	0.0173772	0.00988701	0	0	0.218456	0.00119842	0	Y	N	Y	N	N
0	0.0115211	0	0	0	0.0167073	0	0	N	N	N	N	N
0	0.0853201	0.0122958	0	0	0.00657683	0	0	Y	N	N	N	N
0.759601	0.000240532	0.00617366	0	0	0.0112516	0	6.61	N	N	Y	N	Y
0.449416	0.000519076	0.0426681	0	0	0	0.000181677	3.06	Y	N	Y	N	Y
0.178257	0.00106048	0.00588084	0.0836493	0	0.00343852	0	3.11	N	Y	Y	N	Y
0.585535	0	0	0.0671155	0	0	0	3.16	Y	Y	Y	N	N
0	0.0356647	0	0	0	0.695113	0.0354331	0	N	N	N	N	N
0	0.0124855	0	0	0	0.0135818	0.00152263	0	N	N	N	N	N
0	0.00145084	0	0	0	0.00116067	0	0	N	N	N	N	N
0	0.153199	0	0	0	0.0635522	0.0307239	0	N	N	N	N	N
0	0.183686	0	0	0	0.171745	0.00857228	0	Y	N	N	N	N
0	0.0725854	0.540529	0	0	0	0	8.4	N	N	N	N	Y
0.815706	0.00616639	0.00147457	0	0	0	0	4.8	N	N	Y	N	Y
0.853296	0	0.0315621	0	0.00359569	0	0	3.02	Y	N	Y	N	Y
0.145591	0	0.0120572	0.0356543	0	0.0221102	0	3.05	N	Y	Y	N	Y
0.167277	0.00106492	0.0275601	0	0	0.00847674	0.360794	3.14	N	N	Y	N	Y
0.329766	0.00221645	0	0.0169697	0	0.0231342	0.00561039	0	N	Y	Y	N	N
0	0.0256615	0	0	0	0.185048	0.0297243	0	N	N	N	N	N
0.575628	0.0984097	0	0	0	0.00390879	0.114926	0	N	N	Y	N	N
0	0.0277948	0	0	0	0.0279784	0.797661	0	Y	N	N	N	N
0	0.7633	0	0.0016102	0	0.0362618	0.0499163	0	N	N	N	N	N
0	0.00983946	0	0	0	0	0	0	N	N	N	N	N
0	0.000613664	0	0	0	0	0.000306832	0	Y	N	N	N	N
0	0.0074369	0.366481	0.484517	0	0.01234	0.00220475	7.06	N	Y	N	N	Y
0	0.000493097	0.0331607	0	0	0	0	8.48	N	N	N	Y	Y
0	0.00118241	0.703807	0.000630616	0	0	0.000354722	6.9	N	N	N	N	Y
0.481358	0.00033589	0.0977439	0.00307899	0.0282147	0	0.000615798	7.16	N	Y	Y	N	Y
0.631552	0.000334194	0.00343477	0	0	0	9.28315e-05	7.28	Y	N	Y	N	Y
0.673494	0	0	0	0	0.000875973	0.000231875	0	Y	N	Y	N	N
0.292562	0	0	0	0	0	0	3.59	N	N	Y	N	N
0	0.80059	0	0	0	0	0.00247681	0	N	N	N	N	N
0.896635	0	0	0	0	0.00200391	0.00293597	0	N	N	Y	N	N
0	0.20887	0	0	0	0.238823	0.119546	0	N	N	N	N	N
0.913222	0	0	0	0	0.0679415	0	0	N	N	Y	N	N
0.778026	0	0	0.00373779	0	0	0	0	N	Y	Y	N	N
0.439315	0	0	0	0	0	0	0	N	N	Y	N	N
0.564893	0.00082162	0	0.000469497	0	0.00542856	0.00196602	0	Y	N	Y	N	N
0.621436	0.000190869	0.0535476	0	0	0	0	7.33	Y	N	Y	N	Y
0.472074	0.000323782	0.048373	0	0	0.00171604	0	7.35	N	N	Y	N	Y
0.232291	0.000380475	0	0	0	0	0	0	N	N	Y	N	N
0.0612749	0	0.0439124	0	0	0	0	7.93	Y	N	Y	N	Y
0.235385	0.000510716	0.0161423	0	0	0.00103967	0.00167807	7.27	N	N	Y	N	Y
0.275126	0.000673401	0	0	0.00246212	0.0030303	0.0129419	0	N	Y	Y	N	N
0.356918	0.000297359	0.0362078	0	0.00328844	0	0	7.44	Y	Y	Y	N	Y
0	0.0751562	0	0	0.00978321	0.00704039	0.0141395	0	N	Y	Y	N	N
0.26749	0.000512946	0	0.00167265	0.0033453	0.000713664	0.00022302	0	Y	Y	Y	N	N
0.270228	0	0	0	0	0	0	5.12	N	N	Y	N	Y
0.493051	0	0.237341	0	0	0.00281854	0	7.76	N	N	Y	N	Y
0	0.138761	0	0	0	0	0	0	N	N	N	N	N
0	0.230626	0	0	0	0.00105119	0	0	N	N	N	N	N
0	0	0	0	0	0.568708	0	0	N	N	N	N	N
0	0.486874	0	0	0	0.00506138	0.0088763	0	N	N	N	N	N
0	0.0267641	0	0	0	0.0016002	0.00263562	0	N	N	N	N	N
0	0.908865	0	0	0	0.015766	0.0055314	0	N	N	N	N	N
0	0	0	0	0	0.405111	0	0	Y	N	N	N	N
0.90403	0	0	0	0	0	0	0	Y	N	Y	N	N
0.171778	0.00073085	0	0	0	0.00101195	0.000393535	0	N	N	Y	N	N
0	0.482185	0	0.00780455	0	0.156091	0	0	N	N	N	N	N
0	0.402876	0	0.0620663	0	0.20151	0	0	N	N	N	Y	N
0.0455458	0.587633	0	0.00537624	0	0.0788785	0.000121726	0	N	N	Y	Y	N
0.200662	0.0245424	0	0.029253	0	0.183498	0.000731324	0	N	N	Y	Y	N
0.0477253	0.000486075	0	0.944551	0	0	0	0	Y	Y	Y	N	N
0.174087	0	0.51667	0.307658	0	0	0	9.12	Y	Y	Y	N	Y
0.249724	0	0.00317955	0.572967	0	0	0	6.09	Y	Y	N	N	Y
0.909627	0.00252775	0.0767953	0.000938877	0	0.00300922	0.00211849	7.34	Y	N	Y	N	Y
0	0.074327	0	0	0	0.141422	0	0	N	N	N	N	N
0	0.769667	0.150491	0.000404981	0	0.00716817	0.00621646	7.48	N	N	N	Y	Y
0.0633832	0.00621203	0.625486	0.299389	0	0.00157007	0.000324254	7.91	Y	Y	Y	N	Y
0.492247	0.00315657	0.17511	0.160334	0	0	0	7.33	N	Y	Y	N	Y
0.111374	0	0.14426	0.236138	0	0	0	8.27	Y	Y	Y	N	Y
0.245999	0.000290607	0.363342	0.377312	0	0	0	7.45	Y	Y	Y	N	Y
0.409604	0.000982471	0.453539	0.000586035	0	0	0	8	N	N	N	N	N
0.603847	0.0360181	0.000412683	0	0	0	0	5.69	N	N	Y	Y	Y
0.398695	0.330594	0	0	0	0	0	5.17	N	N	Y	Y	N
0.766606	0	0.0643897	0.0623162	0	0	0	5.77	N	Y	Y	N	Y
0	0.160463	0.0111997	0	0	0	0	8.29	N	N	N	Y	Y
0.0393842	0.000211288	0.87772	0	0	0.0111701	0	9.16	N	N	Y	N	Y
0	0.0264504	0.906887	0.000268079	0	0	0	7.78	N	N	N	Y	Y
0	0.000117012	0.00620164	0	0	0	0	7.67	N	N	N	N	Y
0.011992	0.00026715	0	0.00270118	0	0.019116	0.000296833	5.86	Y	N	Y	N	Y
0.819432	0.000331351	0	0	0	0	0	0	N	N	Y	N	N
0.300701	0	0.149924	0.520528	0	0.00321738	0	7.26	Y	Y	Y	N	Y
0.00880785	0	0.470359	0.518428	0	0	0	8.57	N	Y	Y	N	Y
0.25761	0.000391779	0.0253451	0.194202	0.0487614	0.00132602	0	6.95	Y	Y	Y	N	Y
0	0.831833	0	0	0	0.0033079	0.157468	0	N	N	N	N	N
0	0.142808	0	0	0	0.0131461	0.00217034	0	N	N	N	N	N
0	0.931452	0	0	0	0.00594657	0.0326829	0	N	N	N	Y	N
0	0.9979	0	0	0	0.000202184	0	0	N	N	N	Y	N
0.0680376	0.348368	0.432323	0	0	0.00817939	0.000441501	3.7	Y	N	Y	N	Y
0.887634	0.0746866	0.00687372	0.000100837	0	0.00551242	0	0	Y	N	Y	Y	Y
0.357027	0.14772	0.483364	0	0	0	0	7.81	N	N	Y	Y	Y
0.0230007	0	0.307973	0	0.641164	0	0	7.5	Y	Y	Y	N	Y
0.325928	0.000790481	0.00948577	0.0195956	0	0.0287069	0.0935264	4.64	N	N	Y	N	Y
0.247335	0.00026855	0.00749255	0.0140183	0	0	0	7.12	Y	Y	Y	N	Y
0	0.0274428	0	0	0	0.469498	0	0	N	N	N	N	N
0	0.784333	0	0	0	0.00294605	0.000604993	0	N	N	N	Y	N
0	0.618455	0	0	0	0.000729682	0.00195239	0	N	N	N	Y	N
0.290387	0.326969	0.274189	0	0	0	0	7.8	N	N	Y	Y	Y
0.247317	0.000296844	0.00127871	0	0	0	0.000753528	7.64	Y	N	Y	N	Y
0.279932	0.000717775	0.00208386	0	0	0.00134293	0.00740929	5.08	N	N	Y	N	Y
0.330239	0.000397901	0.000265267	0	0	0	0	5.22	Y	N	Y	N	Y
0.627022	0.000286957	0.266428	0	0	0	0	7.61	N	N	Y	N	Y
0.521575	0.00235861	0	0.251601	0	0.00789513	0	0	Y	Y	Y	N	N
0.646487	8.69051e-05	0.17355	0	0	0	0	7.92	Y	N	Y	N	Y
0	0.340969	0	0	0	0.324719	0.00737347	0	N	N	N	Y	N
0	0.0801732	0	0	0	0.00126041	0	0	Y	N	N	Y	N
0	0.00882727	0	0	0	0.00194958	0.0131055	0	N	N	N	N	N
0	0.000853119	0	0	0	0	0	0	N	N	N	N	Y
0	0	0.842882	0	0	0	0	8.24	Y	N	Y	N	Y
0	0	0.00737243	0	0	0	0	6.77	N	N	Y	N	Y
0	0.000941207	0	0	0	0	0	0	N	N	Y	N	N
0.0394924	0	0.00498447	7.66842e-05	0	0	0.000421763	6.55	N	N	Y	N	Y
0	0.0019904	0	0	0	0	0.00632244	0	Y	N	N	N	N
0.0332632	0.000759967	0.0560914	0.590261	0.0208991	0	0	3.04	N	Y	Y	N	Y
0	0.173824	0	0	0	0	0	0	N	N	N	N	N
0.694193	0.0283592	0.251358	0	0	0	0	7.68	N	N	Y	N	Y
0	0.0173323	0.0239365	0	0	0	0	7.26	N	N	N	N	Y
0	0.00130881	0.95325	0	0	0	0	7.2	Y	N	N	N	Y
0	0.200543	0.697361	0	0	0	0.00153823	7.6	N	N	N	Y	Y
0.297419	0.000137049	0.69799	0	0	0	0	8.21	Y	N	Y	N	Y
0.143295	0.000418545	0.2661	0	0.471434	0	0	7.72	Y	Y	Y	N	Y
0.289604	0	0.167889	0	0.525726	0	0	8.19	N	Y	Y	N	Y
0.349367	0.00039121	0.317543	0	0.23544	0	0	7.53	N	Y	Y	N	Y
0.559496	0.000670268	0.174289	0	0.226393	0	0	4.17	Y	Y	Y	N	Y
0	0.659761	0	0	0	0.092804	0	0	N	N	N	N	N
0	0.47364	0	0	0	0	0.00100689	0	N	N	Y	N	N
0	0.000884742	0	0	0	0.00236467	0.00368374	0	N	N	N	N	N
0	0.00101719	0	0	0	0.00084181	0.000420905	0	Y	N	N	N	N
0	0.00134046	0	0.00481787	0	0.266576	0.000291404	0	Y	Y	N	N	N
0.870406	0	0	0	0.0614485	0	0	0	N	Y	Y	N	N
[truncated: 149 more rows]
